# Supplementary material for: Unveiling genetic signatures of immune response in immune-related diseases through single-cell eQTL analysis across diverse conditions
Source: Nat Commun. 2025 Aug 4;16:7134. doi: 10.1038/s41467-025-61192-4 (PMC12322060; doi:10.1038/s41467-025-61192-4)
Supplement: Supplementary file 3 — Supplementary Data 1 [file 41467_2025_61192_MOESM3_ESM.xlsx]

## Sheet: Supplementary Table 1
Supplementary Table 1
Gene_name	Cytokine	SNP_id	EffectAllele	Pvalue_tieQTL	Beta_tieQTL	Pvalue_ticQTL	Beta_ticQTL
LCP1	IL6	rs2806897	T	3.08701e-05	0.328255	0.0405484	0.105357
ABCA1	IL6	rs2487035	T	0.00730391	-0.346562	0.0276509	0.141597
ADORA2A	IL6	rs2877250	G	0.00310174	0.246185	0.0397002	0.315723
ANKRD22	IL6	rs1317361	A	0.00396257	0.25739	0.016152	-0.237919
ANPEP	IL6	rs12915088	G	0.00345951	0.197578	0.0299764	-0.119518
AQP9	IL6	rs17240573	G	0.00110411	-0.286671	0.00297118	-0.137614
ATP13A3	IL6	rs4408830	A	0.0173463	-0.285281	0.0275799	-0.134233
BACH1	IL6	rs12626177	T	0.0300498	-0.247319	0.012487	0.331637
BASP1	IL6	rs249121	G	0.0153312	0.217693	0.00369011	0.259586
BATF	IL6	rs12893681	G	0.000880819	-0.237928	0.0392193	-0.247378
BCL3	IL6	rs563995	G	0.0253263	-0.171581	0.00752368	-0.492506
C12orf57	IL6	rs10774431	T	0.0106644	0.192815	0.0342189	0.28388
CCL2	IL6	rs7223687	C	0.00494897	-0.206379	0.00387546	0.180185
CCL3	IL6	rs7219880	A	0.0181774	-0.275834	0.0196524	0.211327
CD69	IL6	rs2401643	G	0.00777931	0.260581	0.0478765	0.125068
CD93	IL6	rs35413360	C	0.00972182	0.246615	0.0106163	-0.182442
CEBPB	IL6	rs6013018	A	0.0075095	0.202856	0.0288956	-0.151585
CEBPD	IL6	rs4072343	C	0.0268329	-0.149976	0.000727706	-0.199601
CHD4	IL6	rs7957068	T	0.00717552	-0.199529	0.0279359	0.140327
CLEC2B	IL6	rs7296695	T	0.0451527	-0.194432	0.0196893	0.250627
CLEC2D	IL6	rs7296695	T	0.0460026	-0.201185	0.0196893	0.250627
CLEC5A	IL6	rs928923	T	0.0263914	0.213318	0.0252021	0.126867
COMMD6	IL6	rs9573596	A	0.00687381	-0.246951	0.0233151	-0.306221
CTSL	IL6	rs7022532	T	0.00752544	0.217255	0.00804725	0.17085
DOCK4	IL6	rs1406049	C	0.0356929	-0.197983	0.0114734	-0.136538
DUSP1	IL6	rs4331922	T	0.00192414	0.210365	0.0448331	-0.248574
DUSP4	IL6	rs352413	C	0.0104787	-0.111184	0.0482275	0.11932
EEF1A1	IL6	rs780293	G	0.00570521	-0.278739	0.0139187	-0.117727
ELL	IL6	rs12971937	G	0.0069902	0.142708	0.0109408	-0.398243
ETS2	IL6	rs7278207	G	0.0194108	-0.20559	0.00192713	0.173508
ETV3	IL6	rs9427255	C	0.00109975	0.281844	0.0279033	0.141497
FCER1G	IL6	rs4077630	G	0.000705877	0.230995	0.00939984	-0.246778
FCGR2A	IL6	rs1105238	C	0.00421119	-0.150102	0.0113534	-0.187124
FNDC3B	IL6	rs1032697	G	0.00335703	0.271036	0.000479309	-0.508033
G0S2	IL6	rs7552677	T	0.00231825	-0.220321	0.00835342	-0.167032
GIMAP5	IL6	rs10240738	C	0.0279639	0.173961	0.00789218	-0.124552
GK5	IL6	rs9289625	A	0.00102021	0.190009	0.00245346	0.424504
GNA15	IL6	rs308037	G	0.000818024	-0.163885	0.0411306	-0.137693
GRINA	IL6	rs2979075	T	0.0111194	-0.21614	3.21684e-05	0.397602
GSTO1	IL6	rs12242521	T	0.0347249	-0.132907	0.0107386	0.269362
HCK	IL6	rs455602	G	0.0414456	-0.181516	0.0467193	-0.211043
HIF1A	IL6	rs67605502	G	0.00893216	0.256963	0.0088936	-0.129255
HLX	IL6	rs1993629	A	0.00522656	-0.144845	0.034115	-0.202351
HSP90AB1	IL6	rs9367187	G	0.00320681	-0.212691	0.0195984	-0.121405
IFI16	IL6	rs862998	G	0.0140478	-0.25325	0.00751021	0.379588
IFI44L	IL6	rs11162634	T	0.0246232	-0.232993	0.0281796	0.126477
IFI6	IL6	rs12751422	C	0.0468085	0.282158	0.04088	-0.119237
IGF2R	IL6	rs409359	C	0.0132407	0.116765	0.0345675	-0.116256
IL10RB	IL6	rs743339	T	0.000845187	0.173285	0.0114043	-0.338874
IL2RA	IL6	rs11255701	C	0.00348937	0.203305	0.0296645	-0.196529
IL6	IL6	rs10277324	A	0.00150555	0.346794	0.0148517	-0.166058
ITGB8	IL6	rs4719622	T	0.0377276	-0.262166	0.00247579	-0.234176
IVNS1ABP	IL6	rs12080575	A	0.0178351	-0.244783	0.0467985	-0.211705
JAK1	IL6	rs12751825	A	0.00366674	0.236234	0.00417105	0.250254
KMT2E	IL6	rs956595	T	0.00649901	0.147548	0.0156249	0.160154
LAIR1	IL6	rs2865851	A	0.00761001	0.183803	0.0254478	-0.224015
LHFPL2	IL6	rs9293739	C	0.0141998	0.23368	0.0112798	0.12806
LILRA1	IL6	rs11880321	A	0.00857857	0.168783	0.0419822	0.109024
LILRB1	IL6	rs4283339	G	0.00394484	-0.252484	0.00479314	0.37616
LILRB2	IL6	rs11880321	A	0.00357075	0.2711	0.0419822	0.109024
LILRB3	IL6	rs11669129	T	0.00672353	-0.200172	0.00926078	-0.129039
LILRB4	IL6	rs270775	G	0.000511721	0.240943	0.0103637	-0.41269
LIMK2	IL6	rs5998279	G	0.016049	-0.192963	0.0123923	-0.339118
LY6E	IL6	rs7007347	G	0.00369353	0.336022	0.0140662	-0.313262
MB21D2	IL6	rs709140	T	0.000959561	0.186732	0.0438466	0.089517
MET	IL6	rs12667263	A	0.00243787	-0.19762	0.0210606	-0.137555
METTL9	IL6	rs4254318	G	0.0202738	0.161476	0.0157948	0.343329
MIR155HG	IL6	rs34420589	G	0.00517087	0.18396	0.00950119	-0.149632
MSANTD3	IL6	rs7857823	T	0.0143724	0.126042	0.00117843	-0.437587
MTRNR2L1	IL6	rs6565466	G	0.0110946	-0.217832	0.044877	-0.196458
MYO1G	IL6	rs2331179	G	0.000814653	0.321033	0.0475805	-0.286842
NAMPT	IL6	rs41261	G	0.00591842	0.251735	0.0141218	-0.132349
NECTIN2	IL6	rs113480080	G	0.00745368	-0.165954	0.0220224	-0.126161
NKG7	IL6	rs266859	A	0.00683272	-0.29703	0.00502009	-0.220737
NPTN	IL6	rs12593528	C	0.00909031	0.163952	0.00408298	-0.162874
NT5C3A	IL6	rs2108858	C	0.0130345	0.210423	0.0123596	0.272957
OLR1	IL6	rs10845200	T	0.00917711	-0.182544	0.00719728	-0.12266
PCNX1	IL6	rs10483822	T	0.0135385	0.15672	0.0438234	-0.215054
PDE4A	IL6	rs36134945	C	0.012306	0.123684	0.0463198	0.118326
PFKFB3	IL6	rs4750351	G	0.0177869	0.210558	0.00686689	0.280526
PLA2G7	IL6	rs4077579	C	0.0067695	0.185092	0.02728	0.292355
PLAGL2	IL6	rs455602	G	0.0455439	-0.103892	0.0467193	-0.211043
PLAUR	IL6	rs28377900	T	0.00107035	-0.207905	0.0318281	-0.215877
PLD1	IL6	rs234044	T	0.000909981	0.223315	0.0359746	0.140189
PLIN3	IL6	rs7253211	G	0.00174149	0.175081	0.0206259	0.261847
PMP22	IL6	rs9891106	G	0.0111022	-0.154739	0.00839865	0.137441
PNRC1	IL6	rs4707583	A	0.000979258	0.229713	0.0336813	0.30342
PPP1R3B	IL6	rs10086260	G	0.0384945	-0.101502	0.0459754	0.126767
PTPN2	IL6	rs12455285	G	0.0169452	0.19875	0.0271409	0.196696
PTX3	IL6	rs7616314	G	0.0210567	0.162516	0.0410427	0.123442
RAB13	IL6	rs2771111	T	0.000910201	-0.224079	0.0182833	0.133179
RCSD1	IL6	rs12141731	C	0.0134025	-0.142034	0.0205989	0.298558
SAMSN1	IL6	rs9975145	G	0.0109593	-0.197194	0.0249077	0.251889
SBNO2	IL6	rs12981523	T	0.0061841	0.226766	0.0430801	-0.368034
SDC2	IL6	rs11786386	A	0.00398564	0.148063	0.0104911	0.385553
SERTAD3	IL6	rs10416308	G	0.00391579	0.2362	0.0299614	-0.16316
SLAMF1	IL6	rs7531561	G	0.00100476	0.206742	0.00123871	-0.322221
SLC11A2	IL6	rs697634	C	0.0130362	-0.210559	0.022294	0.327102
SLC16A10	IL6	rs56122480	T	0.0257032	-0.1352	0.0360999	0.369493
SLC43A2	IL6	rs2260448	A	0.00130772	0.220117	0.000521631	0.18299
SLC44A1	IL6	rs4743802	A	0.00102311	0.197523	0.0029436	0.406946
SMIM3	IL6	rs2881558	G	0.00124324	-0.252164	0.0410211	0.138936
SOCS3	IL6	rs4788995	G	0.00259691	-0.25595	0.0104373	-0.251312
SPATA13	IL6	rs7319170	T	0.00195749	0.212707	0.0301556	-0.291676
SRGN	IL6	rs10509320	T	0.0218114	-0.136812	0.0343223	-0.115114
TAGAP	IL6	rs12198085	C	0.00393486	-0.178687	0.0452706	-0.396529
THBS1	IL6	rs7168182	A	0.0119374	0.314174	0.00653858	-0.190199
TNFRSF1B	IL6	rs848432	A	0.00844465	-0.257511	0.0275481	0.414801
TNFSF10	IL6	rs12374181	T	0.0119772	-0.262653	0.00902203	-0.410297
TNIP1	IL6	rs3792789	A	0.0312658	-0.157939	0.0218559	0.288762
TOM1	IL6	rs2269532	G	0.0074519	-0.175278	0.0165041	0.233723
TPT1	IL6	rs2573305	T	0.00916998	-0.342706	0.0353842	-0.201765
TRAF3IP2	IL6	rs11153369	A	0.0277013	0.125364	0.0386901	-0.134425
TRBC2	IL6	rs4257938	A	0.0283829	-0.227875	0.0243748	0.247625
TRIP10	IL6	rs34194998	A	9.39607e-05	0.30235	0.0423204	-0.112132
VMP1	IL6	rs62083343	G	0.0170876	-0.235155	0.0139287	0.268747
