# Supplementary material for: Unveiling genetic signatures of immune response in immune-related diseases through single-cell eQTL analysis across diverse conditions
Source: Nat Commun. 2025 Aug 4;16:7134. doi: 10.1038/s41467-025-61192-4 (PMC12322060; doi:10.1038/s41467-025-61192-4)
Supplement: Supplementary file 4 — Supplementary Data 2 [file 41467_2025_61192_MOESM4_ESM.xlsx]

## Sheet: Supplementary Table 2
Supplementary Table 2
p_val	avg_log2FC	pct.1	pct.2	p_val_adj	cell	comp	gene	direction	Study
3.19e-202	0.274677	0.954	0.897	8.25e-198	cMonos (merged cMono and CD163.cMono)	Mild.vs.Post	LCP1	Up	PMID: 36474914
7.46e-128	0.279852	0.94	0.897	1.93e-123	cMonos (merged cMono and CD163.cMono)	Severe.vs.Post	LCP1	Up	PMID: 36474914
8.42e-194	0.27259	0.953	0.898	2.18e-189	cMono	Mild.vs.Post	LCP1	Up	PMID: 36474914
2.56e-154	0.31643	0.942	0.898	6.63e-150	cMono	Severe.vs.Post	LCP1	Up	PMID: 36474914
7.55e-18	0.510315	0.985	0.813	1.96e-13	CD163.cMono	Mild.vs.Post	LCP1	Up	PMID: 36474914
3.78e-08	0.330346	0.927	0.813	0.000978569	CD163.cMono	Severe.vs.Post	LCP1	Up	PMID: 36474914
1.23e-30	0.288784	0.971	0.922	3.18e-26	ncMono	Mild.vs.Post	LCP1	Up	PMID: 36474914
1.46e-16	0.272371	0.961	0.922	3.79e-12	ncMono	Severe.vs.Post	LCP1	Up	PMID: 36474914
0	0.604563	0.952	0.663	0	MONO	Mild.vs.Control	LCP1	Up	PMID: 32810438
0	0.873115	0.988	0.655	0	MONO	Severe.vs.Control	LCP1	Up	PMID: 32810438
