# Supplementary material for: Unveiling genetic signatures of immune response in immune-related diseases through single-cell eQTL analysis across diverse conditions
Source: Nat Commun. 2025 Aug 4;16:7134. doi: 10.1038/s41467-025-61192-4 (PMC12322060; doi:10.1038/s41467-025-61192-4)
Supplement: Supplementary file 5 — Supplementary Data 3 [file 41467_2025_61192_MOESM5_ESM.xlsx]

## Sheet: Supplementary Table 3
Supplementary Table 3
Trait	ID	Abbrevation	PublicationYear	TotalVariants	VariantsNotRead	HarmonisedVariants	VariantsNotHarmonised	SwitchedAlleles	NormalizedVariants	StudyType	SampleSize	CaseSize	ControlSize	Link	Coments
AlzheimerDiseases	ieu-b-5067	AzD	2022	12321875	0	12321875	0	11141410	744	CaseControl	NA	487331	954	https://gwas.mrcieu.ac.uk/datasets/ieu-b-5067	Colocalized with any eQTL
Asthma	UKB-a-255	AS	2017	10545186	0	10545186	0	10545186	NA	Continuous	NA	NA	NA	https://gwas.mrcieu.ac.uk/datasets/ukb-a-255	Colocalized with any eQTL
AtopicDermatitis	ieu-a-996	AD	2014	9965822	27	9965795	0	0	NA	Continuous	NA	NA	NA	https://gwas.mrcieu.ac.uk/datasets/ieu-a-996	Colocalized with any eQTL
BladderCancer	ieu-b-4874	BC	2021	9904926	0	9904926	0	8840338	677	CaseControl	NA	372016	1279	https://gwas.mrcieu.ac.uk/datasets/ieu-b-4874	No coloalization observed
BodyMassIndex	ieu-b-40	BMI	2018	2336260	0	2336260	0	1133574	0	Continuous	NA	NA	NA	https://gwas.mrcieu.ac.uk/datasets/ieu-b-40	Colocalized with any eQTL
ColorectalCancer	ieu-b-4965	CC	2021	11738639	0	11738639	0	10582602	734	CaseControl	NA	372016	5657	https://gwas.mrcieu.ac.uk/datasets/ieu-b-4965	Colocalized with any eQTL
CoronaryHeartDisease	ieu-a-7	CHD	2015	8479693	0	8479693	0	0	NA	Continuous	NA	NA	NA	https://gwas.mrcieu.ac.uk/datasets/ieu-a-7	Colocalized with any eQTL
COVID19Release7-A2	-	COVID19-A2	2022	12195847	0	12195847	0	1709	0	CaseControl	NA	NA	NA	https://www.covid19hg.org/results/r7	Colocalized with any eQTL
COVID19Release7-B2	-	COVID19-B2	2022	12484091	0	12484091	0	3181	0	CaseControl	NA	NA	NA	https://www.covid19hg.org/results/r7	Colocalized with any eQTL
COVID19Release7-C2	-	COVID19-C2	2022	14498646	0	14498646	0	20676	0	CaseControl	NA	NA	NA	https://www.covid19hg.org/results/r7	Colocalized with any eQTL
CrohnsDisease	ieu-a-30	CrD	2015	11112707	0	11112707	0	0	NA	Continuous	NA	NA	NA	https://gwas.mrcieu.ac.uk/datasets/ieu-a-30	Colocalized with any eQTL
GoutDisease	UKB-a-107	GD	2017	10545186	0	10545186	0	10545186	NA	Continuous	NA	NA	NA	https://gwas.mrcieu.ac.uk/datasets/UKB-a-107	Colocalized with any eQTL
Height	ieu-a-89	Height	2014	2546513	0	2546513	0	0	NA	Continuous	NA	NA	NA	https://gwas.mrcieu.ac.uk/datasets/ieu-a-89	Colocalized with any eQTL
InflammatoryBowelDisease	ieu-a-31	IBD	2015	11534250	0	11534250	0	0	NA	Continuous	NA	NA	NA	https://gwas.mrcieu.ac.uk/datasets/ieu-a-31	Colocalized with any eQTL
LungCancer	ieu-a-966	LC	2014	8827545	0	8827545	0	0	NA	Continuous	NA	NA	NA	https://gwas.mrcieu.ac.uk/datasets/ieu-a-966	Colocalized with any eQTL
MultipleSclerosis	UKB-b-17670	MS	2018	9851866	0	9851866	0	9851866	NA	CaseControl	NA	461254	1679	https://gwas.mrcieu.ac.uk/datasets/UKB-b-17670	Colocalized with any eQTL
ObesityClass1	ieu-a-90	OB1	2013	2377582	0	2377582	0	0	NA	Continuous	NA	NA	NA	https://gwas.mrcieu.ac.uk/datasets/ieu-a-90	Colocalized with any eQTL
ObesityClass2	ieu-a-91	OB2	2013	2328688	0	2328688	0	0	NA	Continuous	NA	NA	NA	https://gwas.mrcieu.ac.uk/datasets/ieu-a-91	Colocalized with any eQTL
ObesityClass3	ieu-a-92	OB3	2013	2248088	0	2248088	0	0	NA	Continuous	NA	NA	NA	https://gwas.mrcieu.ac.uk/datasets/ieu-a-92	No coloalization observed
OvarianCancer	ieu-b-4963	OC	2021	9822229	0	9822229	0	8763297	672	CaseControl	NA	198523	1218	https://gwas.mrcieu.ac.uk/datasets/ieu-b-4963	No coloalization observed
ProstateCancer	ieu-b-4809	PC	2021	12097504	0	12097504	0	10926479	741	CaseControl	NA	173493	9132	https://gwas.mrcieu.ac.uk/datasets/ieu-b-4809	Colocalized with any eQTL
Psoriasis	UKB-a-100	PR	2017	10545186	0	10545186	0	10545186	NA	Continuous	NA	NA	NA	https://gwas.mrcieu.ac.uk/datasets/UKB-a-100	Colocalized with any eQTL
RheumatoidArthritis	ukb-d-M13_RHEUMA	RA	2018	10079898	0	10079898	0	211	NA	Continuous	NA	NA	NA	https://gwas.mrcieu.ac.uk/datasets/ukb-d-M13_RHEUMA	Colocalized with any eQTL
Schizophrenia	ieu-b-42	SZ	2014	14237637	0	14237637	0	6216635	0	CaseControl	NA	43456	33640	https://gwas.mrcieu.ac.uk/datasets/ieu-b-42	Colocalized with any eQTL
SystemicLupusErythematosus	EBI-a-GCST003156	SLE	2015	7071163	0	7071163	0	0	NA	CaseControl	NA	9066	5201	https://gwas.mrcieu.ac.uk/datasets/EBI-a-GCST003156	No coloalization observed
ThyroidCancer	ieu-a-1082	TC	2013	571227	0	571078	149	0	NA	Continuous	NA	NA	NA	https://gwas.mrcieu.ac.uk/datasets/ieu-a-1082	Colocalized with any eQTL
Type2Diabetes	-	T2D	2024	19299152	0	19280768	18384	8357456	0	CaseControl	NA	NA	NA	https://www.diagram-consortium.org/downloads.html	Colocalized with any eQTL
UlcerativeColitis	ieu-a-32	UC	2015	11094790	0	11094790	0	0	NA	Continuous	NA	NA	NA	https://gwas.mrcieu.ac.uk/datasets/ieu-a-32	Colocalized with any eQTL
Urate	met-a-345	UT	2014	2544432	0	2544432	0	0	NA	Continuous	NA	NA	NA	https://gwas.mrcieu.ac.uk/datasets/met-a-345	No coloalization observed
