# Supplementary material for: Unveiling genetic signatures of immune response in immune-related diseases through single-cell eQTL analysis across diverse conditions
Source: Nat Commun. 2025 Aug 4;16:7134. doi: 10.1038/s41467-025-61192-4 (PMC12322060; doi:10.1038/s41467-025-61192-4)
Supplement: Supplementary file 6 — Supplementary Data 4 [file 41467_2025_61192_MOESM6_ESM.xlsx]

## Sheet: table_S4
eQTlType	CellType	Condition	GeneSymbol	GWASTrait	IEUOpenGWASID	NrSNPsInTest	ColocH0	ColocH1	ColocH2	ColocH3	ColocH4
response	B	T0_LPS.vs.T0_RPMI	AAGAB	ObesityClass1	ieu-a-90	437	2.58021e-06	1.89933e-07	0.777284	0.0570514	0.165662
response	B	T0_LPS.vs.T0_RPMI	ACTG1	ObesityClass1	ieu-a-90	391	0.625387	0.0221675	0.313915	0.0110996	0.0274307
response	B	T0_LPS.vs.T0_RPMI	ACTR8	ObesityClass1	ieu-a-90	470	0.435121	0.022582	0.444866	0.0230133	0.0744181
response	B	T0_LPS.vs.T0_RPMI	AK1	ObesityClass1	ieu-a-90	322	0.890453	0.0312631	0.0699751	0.00245091	0.00585751
response	B	T0_LPS.vs.T0_RPMI	ALG1	ObesityClass1	ieu-a-90	552	0.778983	0.0441171	0.150855	0.00852606	0.0175187
response	B	T0_LPS.vs.T0_RPMI	ANKS3	ObesityClass1	ieu-a-90	414	0.736574	0.0319749	0.205648	0.00891033	0.016893
response	B	T0_LPS.vs.T0_RPMI	ANKZF1	ObesityClass1	ieu-a-90	413	0.10464	0.00414556	0.789115	0.0311918	0.0709082
response	B	T0_LPS.vs.T0_RPMI	AP2B1	ObesityClass1	ieu-a-90	173	0.75974	0.0193122	0.201018	0.00509496	0.0148345
response	B	T0_LPS.vs.T0_RPMI	ARL17B	ObesityClass1	ieu-a-90	844	0.711943	0.0598278	0.196032	0.0164577	0.0157388
response	B	T0_LPS.vs.T0_RPMI	ARMC5	ObesityClass1	ieu-a-90	157	0.51259	0.00834637	0.427848	0.00692224	0.044293
response	B	T0_LPS.vs.T0_RPMI	ATP6V1E2	ObesityClass1	ieu-a-90	547	0.880701	0.0496389	0.0614278	0.00345748	0.00477477
response	B	T0_LPS.vs.T0_RPMI	ATXN2L	ObesityClass1	ieu-a-90	218	0.00635494	0.000129471	0.895728	0.0181693	0.0796183
response	B	T0_LPS.vs.T0_RPMI	BCKDK	ObesityClass1	ieu-a-90	188	0.503414	0.00965102	0.437693	0.00835018	0.0408924
response	B	T0_LPS.vs.T0_RPMI	BCL9L	ObesityClass1	ieu-a-90	485	0.778313	0.0383272	0.158659	0.00779609	0.0169048
response	B	T0_LPS.vs.T0_RPMI	BOLA2B	ObesityClass1	ieu-a-90	208	0.491207	0.0128199	0.442964	0.0115193	0.0414895
response	B	T0_LPS.vs.T0_RPMI	BTBD10	ObesityClass1	ieu-a-90	493	0.672552	0.0356143	0.253066	0.0133754	0.0253926
response	B	T0_LPS.vs.T0_RPMI	CCL4	ObesityClass1	ieu-a-90	102	0.769657	0.00905035	0.20261	0.00236616	0.0163163
response	B	T0_LPS.vs.T0_RPMI	CCL5	ObesityClass1	ieu-a-90	119	0.768625	0.00930205	0.202524	0.00243387	0.0171143
response	B	T0_LPS.vs.T0_RPMI	CDIP1	ObesityClass1	ieu-a-90	438	0.632468	0.0270381	0.301992	0.0128846	0.025618
response	B	T0_LPS.vs.T0_RPMI	CEBPG	ObesityClass1	ieu-a-90	363	0.0161458	0.000669471	0.835614	0.034535	0.113036
response	B	T0_LPS.vs.T0_RPMI	CLN3	ObesityClass1	ieu-a-90	210	0.00633361	0.000152579	0.892718	0.0214265	0.0793695
response	B	T0_LPS.vs.T0_RPMI	CLPTM1	ObesityClass1	ieu-a-90	244	0.130705	0.004454	0.775593	0.0263668	0.0628811
response	B	T0_LPS.vs.T0_RPMI	CORO7	ObesityClass1	ieu-a-90	420	0.630339	0.0300536	0.300875	0.0143209	0.0244107
response	B	T0_LPS.vs.T0_RPMI	CREBBP	ObesityClass1	ieu-a-90	391	0.655609	0.0285945	0.258788	0.0112413	0.0457674
response	B	T0_LPS.vs.T0_RPMI	CRTAM	ObesityClass1	ieu-a-90	404	0.690568	0.0283214	0.248204	0.0101565	0.0227502
response	B	T0_LPS.vs.T0_RPMI	CTDSP1	ObesityClass1	ieu-a-90	415	0.104843	0.00435284	0.791437	0.0327919	0.0665752
response	B	T0_LPS.vs.T0_RPMI	CUL7	ObesityClass1	ieu-a-90	312	0.809748	0.0245512	0.143048	0.00431881	0.0183341
response	B	T0_LPS.vs.T0_RPMI	DDX6	ObesityClass1	ieu-a-90	492	0.7789	0.0409934	0.158406	0.0083235	0.0133779
response	B	T0_LPS.vs.T0_RPMI	DIP2B	ObesityClass1	ieu-a-90	269	0.000110164	3.41211e-06	0.874294	0.026981	0.0986119
response	B	T0_LPS.vs.T0_RPMI	DNAJA3	ObesityClass1	ieu-a-90	427	0.625051	0.0250497	0.298414	0.0119198	0.0395657
response	B	T0_LPS.vs.T0_RPMI	DNPH1	ObesityClass1	ieu-a-90	272	0.844782	0.0273376	0.112295	0.00362196	0.0119639
response	B	T0_LPS.vs.T0_RPMI	DOLPP1	ObesityClass1	ieu-a-90	358	0.880277	0.0400541	0.0707052	0.00321146	0.00575224
response	B	T0_LPS.vs.T0_RPMI	DPYD	ObesityClass1	ieu-a-90	409	0.776397	0.0392331	0.158692	0.00800142	0.017676
response	B	T0_LPS.vs.T0_RPMI	EEF2KMT	ObesityClass1	ieu-a-90	552	0.774513	0.0492018	0.150639	0.0095534	0.0160932
response	B	T0_LPS.vs.T0_RPMI	EIF4A2	ObesityClass1	ieu-a-90	340	0.000283608	9.84366e-06	0.878965	0.0304174	0.0903237
response	B	T0_LPS.vs.T0_RPMI	EIF4A3	ObesityClass1	ieu-a-90	410	0.640387	0.0255315	0.296678	0.0118026	0.0256009
response	B	T0_LPS.vs.T0_RPMI	EML2-AS1	ObesityClass1	ieu-a-90	274	0.12821	0.00397955	0.761438	0.0235517	0.0828209
response	B	T0_LPS.vs.T0_RPMI	EML4	ObesityClass1	ieu-a-90	818	0.714946	0.0820599	0.166597	0.0191043	0.0172933
response	B	T0_LPS.vs.T0_RPMI	ERCC1	ObesityClass1	ieu-a-90	263	0.128426	0.00331911	0.762701	0.0196257	0.0859286
response	B	T0_LPS.vs.T0_RPMI	EXD2	ObesityClass1	ieu-a-90	446	0.706147	0.0304863	0.233223	0.0100488	0.0200951
response	B	T0_LPS.vs.T0_RPMI	FAM114A2	ObesityClass1	ieu-a-90	541	0.328531	0.0169082	0.576029	0.029597	0.048934
response	B	T0_LPS.vs.T0_RPMI	FAM13A-AS1	ObesityClass1	ieu-a-90	367	0.768784	0.0334779	0.110397	0.00472479	0.0826159
response	B	T0_LPS.vs.T0_RPMI	FHIT	ObesityClass1	ieu-a-90	480	0.714256	0.0378734	0.216184	0.0114429	0.0202439
response	B	T0_LPS.vs.T0_RPMI	FKBP11	ObesityClass1	ieu-a-90	286	0.000112104	3.50148e-06	0.889695	0.0277065	0.0824833
response	B	T0_LPS.vs.T0_RPMI	GCNT1	ObesityClass1	ieu-a-90	433	0.635602	0.0299669	0.297231	0.0139904	0.0232098
response	B	T0_LPS.vs.T0_RPMI	GCNT4	ObesityClass1	ieu-a-90	289	0.0098326	0.00026004	0.895293	0.0236065	0.0710082
response	B	T0_LPS.vs.T0_RPMI	GPATCH1	ObesityClass1	ieu-a-90	335	0.0157157	0.000609391	0.81331	0.031398	0.138967
response	B	T0_LPS.vs.T0_RPMI	GPRIN3	ObesityClass1	ieu-a-90	352	0.80786	0.0345563	0.115873	0.00491971	0.036791
response	B	T0_LPS.vs.T0_RPMI	GPSM2	ObesityClass1	ieu-a-90	368	0.696985	0.0336907	0.23732	0.011451	0.0205539
response	B	T0_LPS.vs.T0_RPMI	GRAMD1B	ObesityClass1	ieu-a-90	572	0.672491	0.0367876	0.239525	0.0130647	0.0381314
response	B	T0_LPS.vs.T0_RPMI	HCFC1R1	ObesityClass1	ieu-a-90	274	0.697032	0.022129	0.209766	0.00659504	0.0644781
response	B	T0_LPS.vs.T0_RPMI	HERC3	ObesityClass1	ieu-a-90	387	0.826276	0.0290596	0.118619	0.00414986	0.0218957
response	B	T0_LPS.vs.T0_RPMI	HERC5	ObesityClass1	ieu-a-90	380	0.832816	0.0321704	0.119544	0.00460694	0.0108625
response	B	T0_LPS.vs.T0_RPMI	HERC6	ObesityClass1	ieu-a-90	383	0.836491	0.0285185	0.120109	0.00408409	0.0107967
response	B	T0_LPS.vs.T0_RPMI	HEXB	ObesityClass1	ieu-a-90	279	0.0135318	0.000349375	0.884712	0.0227636	0.0786431
response	B	T0_LPS.vs.T0_RPMI	HMG20A	ObesityClass1	ieu-a-90	384	0.267472	0.0152177	0.633523	0.0359962	0.0477906
response	B	T0_LPS.vs.T0_RPMI	IER5L	ObesityClass1	ieu-a-90	379	0.882203	0.0380093	0.0710557	0.00305573	0.00567676
response	B	T0_LPS.vs.T0_RPMI	IFI44L	ObesityClass1	ieu-a-90	245	0.910024	0.0214431	0.0601506	0.00141037	0.00697145
response	B	T0_LPS.vs.T0_RPMI	IMPACT	ObesityClass1	ieu-a-90	339	0.57144	0.0233734	0.357458	0.0145878	0.0331405
response	B	T0_LPS.vs.T0_RPMI	IPO9	ObesityClass1	ieu-a-90	487	0.391482	0.0204194	0.512668	0.0266916	0.0487383
response	B	T0_LPS.vs.T0_RPMI	IQCH-AS1	ObesityClass1	ieu-a-90	444	2.91429e-06	1.50493e-07	0.877924	0.0452588	0.0768143
response	B	T0_LPS.vs.T0_RPMI	IRF2BP1	ObesityClass1	ieu-a-90	251	0.130985	0.00396465	0.777672	0.0234747	0.0639036
response	B	T0_LPS.vs.T0_RPMI	KDM5B	ObesityClass1	ieu-a-90	366	0.402033	0.0136289	0.524772	0.0177479	0.0418177
response	B	T0_LPS.vs.T0_RPMI	KIAA0040	ObesityClass1	ieu-a-90	117	0.124702	0.00287695	0.627985	0.0142578	0.230178
response	B	T0_LPS.vs.T0_RPMI	KIF1C	ObesityClass1	ieu-a-90	397	0.617547	0.0254313	0.319298	0.0131245	0.0245993
response	B	T0_LPS.vs.T0_RPMI	KLC4	ObesityClass1	ieu-a-90	312	0.810626	0.0285039	0.14321	0.00502302	0.0126369
response	B	T0_LPS.vs.T0_RPMI	KLHDC3	ObesityClass1	ieu-a-90	317	0.800336	0.0288836	0.141604	0.00508632	0.0240901
response	B	T0_LPS.vs.T0_RPMI	LONP2	ObesityClass1	ieu-a-90	208	0.543665	0.0166947	0.390841	0.011965	0.0368344
response	B	T0_LPS.vs.T0_RPMI	LSM14A	ObesityClass1	ieu-a-90	425	0.0167325	0.000772665	0.865979	0.0399122	0.0766039
response	B	T0_LPS.vs.T0_RPMI	MAP2K1	ObesityClass1	ieu-a-90	317	0.411605	0.0129886	0.516103	0.016243	0.0430612
response	B	T0_LPS.vs.T0_RPMI	MAPKAP1	ObesityClass1	ieu-a-90	353	0.670342	0.0220363	0.271518	0.00889846	0.0272058
response	B	T0_LPS.vs.T0_RPMI	MAZ	ObesityClass1	ieu-a-90	178	0.00567801	0.000145203	0.66324	0.0166467	0.31429
response	B	T0_LPS.vs.T0_RPMI	MCTP2	ObesityClass1	ieu-a-90	319	0.364054	0.0153184	0.549951	0.0230928	0.0475834
response	B	T0_LPS.vs.T0_RPMI	MEA1	ObesityClass1	ieu-a-90	321	0.807627	0.0267322	0.142944	0.00471341	0.0179843
response	B	T0_LPS.vs.T0_RPMI	MTA3	ObesityClass1	ieu-a-90	682	0.764143	0.0588566	0.151598	0.0116628	0.013739
response	B	T0_LPS.vs.T0_RPMI	NAIF1	ObesityClass1	ieu-a-90	298	0.875935	0.0289211	0.0684489	0.00223554	0.0244594
response	B	T0_LPS.vs.T0_RPMI	NEK4	ObesityClass1	ieu-a-90	442	0.433051	0.0306788	0.444629	0.0314388	0.0602025
response	B	T0_LPS.vs.T0_RPMI	NEXN	ObesityClass1	ieu-a-90	317	0.78165	0.0354364	0.157981	0.00714433	0.017788
response	B	T0_LPS.vs.T0_RPMI	NFE2L1	ObesityClass1	ieu-a-90	376	0.729399	0.0381783	0.205427	0.0107362	0.0162592
response	B	T0_LPS.vs.T0_RPMI	NMRAL1	ObesityClass1	ieu-a-90	426	0.618807	0.0280655	0.295403	0.0133534	0.0443711
response	B	T0_LPS.vs.T0_RPMI	NPLOC4	ObesityClass1	ieu-a-90	417	0.61704	0.0309647	0.310298	0.0155454	0.0261512
response	B	T0_LPS.vs.T0_RPMI	NSA2	ObesityClass1	ieu-a-90	292	0.00951679	0.000302339	0.86652	0.0274323	0.0962285
response	B	T0_LPS.vs.T0_RPMI	NUBPL	ObesityClass1	ieu-a-90	355	0.713162	0.0266122	0.228564	0.0085059	0.0231558
response	B	T0_LPS.vs.T0_RPMI	NUDT16L1	ObesityClass1	ieu-a-90	415	0.733021	0.0294522	0.205215	0.00822129	0.0240905
response	B	T0_LPS.vs.T0_RPMI	OSBPL7	ObesityClass1	ieu-a-90	397	0.718691	0.0291616	0.21526	0.00870621	0.028181
response	B	T0_LPS.vs.T0_RPMI	PAGR1	ObesityClass1	ieu-a-90	179	0.00805802	0.000140791	0.898148	0.0156146	0.0780382
response	B	T0_LPS.vs.T0_RPMI	PBX3	ObesityClass1	ieu-a-90	354	0.670819	0.0242394	0.272658	0.00982978	0.0224538
response	B	T0_LPS.vs.T0_RPMI	PCSK5	ObesityClass1	ieu-a-90	492	0.635024	0.0306102	0.297495	0.0143176	0.0225529
response	B	T0_LPS.vs.T0_RPMI	PDCD2L	ObesityClass1	ieu-a-90	440	0.0164095	0.00125775	0.849267	0.0650264	0.0680395
response	B	T0_LPS.vs.T0_RPMI	PEPD	ObesityClass1	ieu-a-90	363	0.0167608	0.000681663	0.867441	0.0351991	0.0799174
response	B	T0_LPS.vs.T0_RPMI	PEX2	ObesityClass1	ieu-a-90	436	0.493264	0.0307038	0.413112	0.0256774	0.0372428
response	B	T0_LPS.vs.T0_RPMI	PIGK	ObesityClass1	ieu-a-90	271	0.795841	0.0257302	0.156718	0.00505015	0.0166615
response	B	T0_LPS.vs.T0_RPMI	PKD2	ObesityClass1	ieu-a-90	329	0.837428	0.0248927	0.124187	0.00368166	0.00981106
response	B	T0_LPS.vs.T0_RPMI	PNKD	ObesityClass1	ieu-a-90	423	0.103417	0.00609131	0.780678	0.0459185	0.0638954
response	B	T0_LPS.vs.T0_RPMI	POLR1C	ObesityClass1	ieu-a-90	269	0.853887	0.0240504	0.109833	0.00308438	0.00914546
response	B	T0_LPS.vs.T0_RPMI	POP4	ObesityClass1	ieu-a-90	291	0.0199107	0.000684371	0.867235	0.0297262	0.0824442
response	B	T0_LPS.vs.T0_RPMI	PPFIBP2	ObesityClass1	ieu-a-90	575	0.00151311	9.10242e-05	0.873909	0.0524997	0.0719871
response	B	T0_LPS.vs.T0_RPMI	PPP2R5D	ObesityClass1	ieu-a-90	323	0.810011	0.0258955	0.143397	0.00456818	0.0161281
response	B	T0_LPS.vs.T0_RPMI	PPP4C	ObesityClass1	ieu-a-90	201	0.59811	0.0283914	0.301918	0.0142743	0.0573067
response	B	T0_LPS.vs.T0_RPMI	PRMT6	ObesityClass1	ieu-a-90	273	0.867779	0.0270992	0.0918291	0.00285723	0.0104351
response	B	T0_LPS.vs.T0_RPMI	PRR14	ObesityClass1	ieu-a-90	257	0.481476	0.012417	0.443861	0.0113961	0.0508497
response	B	T0_LPS.vs.T0_RPMI	PSMA4	ObesityClass1	ieu-a-90	425	0.259147	0.0120215	0.616471	0.0285135	0.0838468
response	B	T0_LPS.vs.T0_RPMI	PSMB7	ObesityClass1	ieu-a-90	311	0.679464	0.021588	0.264003	0.00836135	0.0265829
response	B	T0_LPS.vs.T0_RPMI	PTGES2	ObesityClass1	ieu-a-90	283	0.900206	0.0222735	0.0702172	0.00173179	0.00557178
response	B	T0_LPS.vs.T0_RPMI	PYURF	ObesityClass1	ieu-a-90	380	0.834503	0.0319009	0.119728	0.0045676	0.00930052
response	B	T0_LPS.vs.T0_RPMI	RABGAP1	ObesityClass1	ieu-a-90	217	0.740384	0.0151522	0.22183	0.00452172	0.0181119
response	B	T0_LPS.vs.T0_RPMI	RACGAP1	ObesityClass1	ieu-a-90	283	0.00011103	3.60134e-06	0.881172	0.0284912	0.0902224
response	B	T0_LPS.vs.T0_RPMI	RBL2	ObesityClass1	ieu-a-90	314	5.1459e-52	2.0342e-53	0.889052	0.0350688	0.0758789
response	B	T0_LPS.vs.T0_RPMI	REEP5	ObesityClass1	ieu-a-90	407	0.704222	0.0297567	0.229171	0.00965635	0.0271938
response	B	T0_LPS.vs.T0_RPMI	RFK	ObesityClass1	ieu-a-90	430	0.638694	0.0254551	0.298567	0.0118739	0.0254102
response	B	T0_LPS.vs.T0_RPMI	RNF213	ObesityClass1	ieu-a-90	412	0.62682	0.0265212	0.308238	0.0130163	0.0254049
response	B	T0_LPS.vs.T0_RPMI	RNF40	ObesityClass1	ieu-a-90	250	0.480805	0.0160556	0.443194	0.0147545	0.0451903
response	B	T0_LPS.vs.T0_RPMI	ROGDI	ObesityClass1	ieu-a-90	504	0.728617	0.0364471	0.204908	0.0102302	0.0197975
response	B	T0_LPS.vs.T0_RPMI	SAP30L	ObesityClass1	ieu-a-90	592	0.301785	0.0189896	0.529775	0.0332196	0.11623
response	B	T0_LPS.vs.T0_RPMI	SEC11C	ObesityClass1	ieu-a-90	507	9.59452e-09	6.05694e-10	0.862427	0.0543611	0.0832115
response	B	T0_LPS.vs.T0_RPMI	SELENOK	ObesityClass1	ieu-a-90	463	0.447266	0.022026	0.456563	0.0224321	0.0517127
response	B	T0_LPS.vs.T0_RPMI	SENP2	ObesityClass1	ieu-a-90	368	0.000228103	1.21067e-05	0.706943	0.0372657	0.255551
response	B	T0_LPS.vs.T0_RPMI	SEPHS2	ObesityClass1	ieu-a-90	250	0.475542	0.0169581	0.437931	0.0155629	0.0540065
response	B	T0_LPS.vs.T0_RPMI	SET	ObesityClass1	ieu-a-90	370	0.880582	0.0401752	0.0697803	0.00317734	0.00628481
response	B	T0_LPS.vs.T0_RPMI	SH2D3C	ObesityClass1	ieu-a-90	303	0.879674	0.0419783	0.0690976	0.0032914	0.00595897
response	B	T0_LPS.vs.T0_RPMI	SLC25A11	ObesityClass1	ieu-a-90	393	0.588585	0.0377275	0.304295	0.019455	0.0499375
response	B	T0_LPS.vs.T0_RPMI	SLC25A25-AS1	ObesityClass1	ieu-a-90	283	0.880981	0.0392376	0.068692	0.00305141	0.00803812
response	B	T0_LPS.vs.T0_RPMI	SLC25A3	ObesityClass1	ieu-a-90	352	0.805073	0.0301746	0.14745	0.0055147	0.0117883
response	B	T0_LPS.vs.T0_RPMI	SLC2A8	ObesityClass1	ieu-a-90	370	0.626357	0.0239469	0.299229	0.011401	0.0390661
response	B	T0_LPS.vs.T0_RPMI	SLC37A4	ObesityClass1	ieu-a-90	478	0.78191	0.0365316	0.159031	0.00741499	0.0151116
response	B	T0_LPS.vs.T0_RPMI	SLC38A10	ObesityClass1	ieu-a-90	394	0.627225	0.022447	0.314911	0.0112458	0.0241715
response	B	T0_LPS.vs.T0_RPMI	SLC39A9	ObesityClass1	ieu-a-90	374	0.710371	0.0261323	0.233744	0.00857753	0.0211747
response	B	T0_LPS.vs.T0_RPMI	SNAPC5	ObesityClass1	ieu-a-90	313	0.405474	0.0120644	0.508399	0.0150678	0.0589945
response	B	T0_LPS.vs.T0_RPMI	SNURF	ObesityClass1	ieu-a-90	339	0.599048	0.0327723	0.306633	0.0167302	0.0448162
response	B	T0_LPS.vs.T0_RPMI	SNX11	ObesityClass1	ieu-a-90	372	0.741631	0.0264282	0.207968	0.00739441	0.0165785
response	B	T0_LPS.vs.T0_RPMI	SPNS1	ObesityClass1	ieu-a-90	193	0.00585609	0.000144642	0.825572	0.020243	0.148185
response	B	T0_LPS.vs.T0_RPMI	SPOUT1	ObesityClass1	ieu-a-90	331	0.889841	0.0318201	0.0702363	0.002506	0.00559657
response	B	T0_LPS.vs.T0_RPMI	SPTAN1	ObesityClass1	ieu-a-90	386	0.887057	0.031143	0.0713393	0.00249664	0.00796429
response	B	T0_LPS.vs.T0_RPMI	SRSF5	ObesityClass1	ieu-a-90	334	0.712129	0.0241089	0.234265	0.00790938	0.0215879
response	B	T0_LPS.vs.T0_RPMI	STK11IP	ObesityClass1	ieu-a-90	351	0.196078	0.0091865	0.706098	0.033026	0.0556119
response	B	T0_LPS.vs.T0_RPMI	STK36	ObesityClass1	ieu-a-90	325	0.0863405	0.00718267	0.651516	0.0539987	0.200962
response	B	T0_LPS.vs.T0_RPMI	STXBP3	ObesityClass1	ieu-a-90	370	0.684566	0.0280047	0.233109	0.00949137	0.0448286
response	B	T0_LPS.vs.T0_RPMI	SYMPK	ObesityClass1	ieu-a-90	264	0.131442	0.00354111	0.780438	0.0209618	0.063617
response	B	T0_LPS.vs.T0_RPMI	TAF13	ObesityClass1	ieu-a-90	300	0.763374	0.0296798	0.181577	0.00704132	0.0183282
response	B	T0_LPS.vs.T0_RPMI	TAOK2	ObesityClass1	ieu-a-90	178	0.599307	0.0120592	0.316895	0.00631111	0.0654278
response	B	T0_LPS.vs.T0_RPMI	TIMM17A	ObesityClass1	ieu-a-90	487	0.397145	0.0193224	0.520122	0.0252675	0.0381432
response	B	T0_LPS.vs.T0_RPMI	TJAP1	ObesityClass1	ieu-a-90	281	0.817635	0.022674	0.105393	0.00287126	0.0514262
response	B	T0_LPS.vs.T0_RPMI	TMBIM1	ObesityClass1	ieu-a-90	423	0.100918	0.00784987	0.761815	0.0591872	0.0702299
response	B	T0_LPS.vs.T0_RPMI	TMEM9	ObesityClass1	ieu-a-90	327	0.410791	0.0130806	0.520628	0.016539	0.0389615
response	B	T0_LPS.vs.T0_RPMI	TMPO-AS1	ObesityClass1	ieu-a-90	346	0.79707	0.0323487	0.14594	0.00590418	0.0187372
response	B	T0_LPS.vs.T0_RPMI	TNFRSF12A	ObesityClass1	ieu-a-90	274	0.717562	0.0231013	0.215944	0.00691565	0.0364774
response	B	T0_LPS.vs.T0_RPMI	TRA2B	ObesityClass1	ieu-a-90	354	0.000288684	9.803e-06	0.894697	0.030307	0.0746975
response	B	T0_LPS.vs.T0_RPMI	TRAPPC4	ObesityClass1	ieu-a-90	478	0.744519	0.0736375	0.151426	0.0149615	0.0154551
response	B	T0_LPS.vs.T0_RPMI	TRIM66	ObesityClass1	ieu-a-90	394	0.00138191	5.69446e-05	0.884881	0.0363862	0.0772941
response	B	T0_LPS.vs.T0_RPMI	TTC7A	ObesityClass1	ieu-a-90	499	0.881089	0.0485934	0.0615008	0.00338643	0.00543067
response	B	T0_LPS.vs.T0_RPMI	TTLL4	ObesityClass1	ieu-a-90	343	0.100878	0.00433539	0.761234	0.0326142	0.100938
response	B	T0_LPS.vs.T0_RPMI	TUBGCP5	ObesityClass1	ieu-a-90	185	0.639604	0.0121208	0.308982	0.00582189	0.0334717
response	B	T0_LPS.vs.T0_RPMI	TUFM	ObesityClass1	ieu-a-90	204	0.00597345	0.000136166	0.841957	0.0190596	0.132874
response	B	T0_LPS.vs.T0_RPMI	TXNDC15	ObesityClass1	ieu-a-90	223	0.151118	0.00335527	0.761688	0.0168448	0.0669945
response	B	T0_LPS.vs.T0_RPMI	UBE4A	ObesityClass1	ieu-a-90	404	0.778877	0.0405948	0.157794	0.00820964	0.0145249
response	B	T0_LPS.vs.T0_RPMI	UBN1	ObesityClass1	ieu-a-90	545	0.721387	0.0452654	0.20352	0.0127533	0.0170746
response	B	T0_LPS.vs.T0_RPMI	USP28	ObesityClass1	ieu-a-90	491	0.609906	0.0349708	0.306721	0.0175559	0.0308468
response	B	T0_LPS.vs.T0_RPMI	VKORC1	ObesityClass1	ieu-a-90	190	0.47294	0.0178495	0.411411	0.015445	0.0823548
response	B	T0_LPS.vs.T0_RPMI	WDR47	ObesityClass1	ieu-a-90	361	0.701621	0.0260724	0.238536	0.00883912	0.0249315
response	B	T0_LPS.vs.T0_RPMI	XPO5	ObesityClass1	ieu-a-90	275	0.853056	0.0252569	0.109702	0.00323925	0.00874645
response	B	T0_LPS.vs.T0_RPMI	YTHDC2	ObesityClass1	ieu-a-90	451	0.721242	0.0304217	0.221776	0.0093372	0.0172229
response	B	T0_LPS.vs.T0_RPMI	ZER1	ObesityClass1	ieu-a-90	357	0.888883	0.0327272	0.0702964	0.00258269	0.00551045
response	B	T0_LPS.vs.T0_RPMI	ZNF174	ObesityClass1	ieu-a-90	318	0.727951	0.0265781	0.219448	0.00799423	0.0180278
response	B	T0_LPS.vs.T0_RPMI	ZNF296	ObesityClass1	ieu-a-90	255	0.126392	0.00313942	0.75056	0.0185416	0.101367
response	B	T0_LPS.vs.T0_RPMI	ZNF302	ObesityClass1	ieu-a-90	380	0.016811	0.000751121	0.869953	0.0387961	0.0736892
response	B	T0_LPS.vs.T0_RPMI	ZNF500	ObesityClass1	ieu-a-90	449	0.704207	0.0418671	0.19719	0.0116784	0.0450573
response	B	T0_LPS.vs.T0_RPMI	ZNF688	ObesityClass1	ieu-a-90	260	0.477962	0.0134298	0.440908	0.0123333	0.055367
response	B	T0_LPS.vs.T0_RPMI	ZNF764	ObesityClass1	ieu-a-90	258	0.478998	0.0180287	0.441843	0.0165857	0.0445442
response	B	T0_LPS.vs.T0_RPMI	ZSCAN32	ObesityClass1	ieu-a-90	319	0.730949	0.0221299	0.220384	0.00665236	0.0198845
response	B	T0_LPS.vs.T0_RPMI	ZW10	ObesityClass1	ieu-a-90	486	0.617483	0.0299717	0.310971	0.0150676	0.026506
response	B	T0_LPS.vs.T0_RPMI	ABCF1	AtopicDermatitis	ieu-a-996	250	0.354695	0.0142895	0.555161	0.022312	0.0535427
response	B	T0_LPS.vs.T0_RPMI	ABI3	AtopicDermatitis	ieu-a-996	871	0.0279341	0.00275187	0.765882	0.0753212	0.128111
response	B	T0_LPS.vs.T0_RPMI	ACTR8	AtopicDermatitis	ieu-a-996	920	0.0867864	0.00909951	0.750601	0.0786253	0.0748874
response	B	T0_LPS.vs.T0_RPMI	ADAM15	AtopicDermatitis	ieu-a-996	429	0.291237	0.0136578	0.610862	0.0285913	0.0556525
response	B	T0_LPS.vs.T0_RPMI	ADAM8	AtopicDermatitis	ieu-a-996	471	0.683189	0.0398303	0.244181	0.0142173	0.0185832
response	B	T0_LPS.vs.T0_RPMI	AFF4	AtopicDermatitis	ieu-a-996	683	7.38424e-09	4.64023e-10	0.870815	0.0546472	0.0745383
response	B	T0_LPS.vs.T0_RPMI	AHR	AtopicDermatitis	ieu-a-996	942	0.750625	0.0732608	0.147655	0.0143971	0.0140619
response	B	T0_LPS.vs.T0_RPMI	AMN1	AtopicDermatitis	ieu-a-996	1030	0.794771	0.0858922	0.0939279	0.0101357	0.0152732
response	B	T0_LPS.vs.T0_RPMI	ANK3	AtopicDermatitis	ieu-a-996	561	0.413965	0.0259856	0.438498	0.0274315	0.0941199
response	B	T0_LPS.vs.T0_RPMI	ANKMY2	AtopicDermatitis	ieu-a-996	722	0.74936	0.0816343	0.139747	0.0152098	0.0140489
response	B	T0_LPS.vs.T0_RPMI	ANKRD16	AtopicDermatitis	ieu-a-996	1011	0.712844	0.0720047	0.180026	0.0181675	0.0169578
response	B	T0_LPS.vs.T0_RPMI	APOM	AtopicDermatitis	ieu-a-996	366	0.00476142	0.000178068	0.874678	0.0326235	0.0877592
response	B	T0_LPS.vs.T0_RPMI	APTX	AtopicDermatitis	ieu-a-996	874	0.699831	0.0626428	0.197696	0.0176739	0.0221558
response	B	T0_LPS.vs.T0_RPMI	ARNT	AtopicDermatitis	ieu-a-996	597	0.000552387	9.95341e-05	0.739603	0.133142	0.126604
response	B	T0_LPS.vs.T0_RPMI	ATF6B	AtopicDermatitis	ieu-a-996	480	0.00474895	0.00022681	0.871978	0.0415641	0.0814824
response	B	T0_LPS.vs.T0_RPMI	ATP5F1C	AtopicDermatitis	ieu-a-996	1272	0.530127	0.07212	0.321526	0.0437088	0.0325185
response	B	T0_LPS.vs.T0_RPMI	B3GALNT2	AtopicDermatitis	ieu-a-996	888	0.777315	0.0852933	0.114104	0.0125097	0.0107777
response	B	T0_LPS.vs.T0_RPMI	B3GAT3	AtopicDermatitis	ieu-a-996	837	0.523173	0.0795617	0.316855	0.0481536	0.0322565
response	B	T0_LPS.vs.T0_RPMI	B4GALT1	AtopicDermatitis	ieu-a-996	776	0.715942	0.0575911	0.194098	0.0155967	0.0167724
response	B	T0_LPS.vs.T0_RPMI	BAP1	AtopicDermatitis	ieu-a-996	817	0.0896105	0.00768763	0.773786	0.06632	0.0625957
response	B	T0_LPS.vs.T0_RPMI	BBS1	AtopicDermatitis	ieu-a-996	729	2.81521e-11	3.18239e-12	0.832745	0.0940628	0.0731922
response	B	T0_LPS.vs.T0_RPMI	BCL9L	AtopicDermatitis	ieu-a-996	1242	0.171904	0.0216099	0.665522	0.0836051	0.0573591
response	B	T0_LPS.vs.T0_RPMI	BEST1	AtopicDermatitis	ieu-a-996	742	0.556891	0.0438079	0.336479	0.0264328	0.0363891
response	B	T0_LPS.vs.T0_RPMI	BTBD10	AtopicDermatitis	ieu-a-996	721	0.414978	0.0300154	0.484871	0.0350357	0.0350997
response	B	T0_LPS.vs.T0_RPMI	C17orf80	AtopicDermatitis	ieu-a-996	789	0.652561	0.0512663	0.245187	0.0192306	0.0317545
response	B	T0_LPS.vs.T0_RPMI	CD6	AtopicDermatitis	ieu-a-996	731	0.562825	0.0431696	0.335643	0.0257117	0.0326506
response	B	T0_LPS.vs.T0_RPMI	CD86	AtopicDermatitis	ieu-a-996	711	0.784831	0.0661036	0.126544	0.0106465	0.0118745
response	B	T0_LPS.vs.T0_RPMI	CLEC16A	AtopicDermatitis	ieu-a-996	1359	0.350883	0.0444921	0.50228	0.0636506	0.0386945
response	B	T0_LPS.vs.T0_RPMI	COG1	AtopicDermatitis	ieu-a-996	792	0.664298	0.0481937	0.249624	0.01809	0.0197946
response	B	T0_LPS.vs.T0_RPMI	COG5	AtopicDermatitis	ieu-a-996	1236	0.445582	0.0610733	0.40213	0.0550814	0.0361341
response	B	T0_LPS.vs.T0_RPMI	CRTC2	AtopicDermatitis	ieu-a-996	1053	0.0277455	0.00367072	0.711434	0.0939591	0.163191
response	B	T0_LPS.vs.T0_RPMI	DDAH2	AtopicDermatitis	ieu-a-996	394	0.00479416	0.000203461	0.880702	0.0372994	0.0770009
response	B	T0_LPS.vs.T0_RPMI	DDX11	AtopicDermatitis	ieu-a-996	1232	0.786386	0.0999365	0.092605	0.0117592	0.0093137
response	B	T0_LPS.vs.T0_RPMI	DDX6	AtopicDermatitis	ieu-a-996	1221	0.164583	0.0201215	0.637108	0.0777907	0.100397
response	B	T0_LPS.vs.T0_RPMI	DMXL1	AtopicDermatitis	ieu-a-996	517	0.0784324	0.00608722	0.711196	0.0550474	0.149237
response	B	T0_LPS.vs.T0_RPMI	DNAJA1	AtopicDermatitis	ieu-a-996	833	0.711673	0.0592043	0.196347	0.0163177	0.0164574
response	B	T0_LPS.vs.T0_RPMI	DRAP1	AtopicDermatitis	ieu-a-996	847	2.92395e-11	2.24592e-12	0.864911	0.0663662	0.0687225
response	B	T0_LPS.vs.T0_RPMI	DTX3L	AtopicDermatitis	ieu-a-996	646	0.784407	0.054672	0.139807	0.00973293	0.0113809
response	B	T0_LPS.vs.T0_RPMI	DUS4L	AtopicDermatitis	ieu-a-996	1055	0.461651	0.0458151	0.415402	0.0411893	0.0359424
response	B	T0_LPS.vs.T0_RPMI	EFNA4	AtopicDermatitis	ieu-a-996	429	0.289467	0.0126633	0.60715	0.0264968	0.0642235
response	B	T0_LPS.vs.T0_RPMI	EIF1AD	AtopicDermatitis	ieu-a-996	831	2.69019e-11	4.34863e-12	0.795765	0.128558	0.075677
response	B	T0_LPS.vs.T0_RPMI	ELK3	AtopicDermatitis	ieu-a-996	925	0.591456	0.060101	0.29441	0.0298925	0.0241398
response	B	T0_LPS.vs.T0_RPMI	FADS1	AtopicDermatitis	ieu-a-996	766	0.544868	0.0563943	0.32963	0.034082	0.0350259
response	B	T0_LPS.vs.T0_RPMI	FAM117A	AtopicDermatitis	ieu-a-996	975	0.0250488	0.0031128	0.686849	0.0851543	0.199835
response	B	T0_LPS.vs.T0_RPMI	FAM162A	AtopicDermatitis	ieu-a-996	704	0.782733	0.0558897	0.139802	0.00997073	0.0116039
response	B	T0_LPS.vs.T0_RPMI	FAM189B	AtopicDermatitis	ieu-a-996	423	0.293493	0.0119675	0.615561	0.0250463	0.0539321
response	B	T0_LPS.vs.T0_RPMI	FECH	AtopicDermatitis	ieu-a-996	767	0.332542	0.036665	0.525817	0.0579279	0.0470486
response	B	T0_LPS.vs.T0_RPMI	FLAD1	AtopicDermatitis	ieu-a-996	443	0.192333	0.0154441	0.403467	0.0320412	0.356715
response	B	T0_LPS.vs.T0_RPMI	GAPVD1	AtopicDermatitis	ieu-a-996	704	0.812958	0.0559838	0.114153	0.00785203	0.00905251
response	B	T0_LPS.vs.T0_RPMI	GATA3	AtopicDermatitis	ieu-a-996	1128	0.453022	0.156378	0.272681	0.0941028	0.0238161
response	B	T0_LPS.vs.T0_RPMI	GBA	AtopicDermatitis	ieu-a-996	424	0.291802	0.0132031	0.612024	0.0276369	0.0553337
response	B	T0_LPS.vs.T0_RPMI	GNG4	AtopicDermatitis	ieu-a-996	1110	0.769428	0.0907418	0.116143	0.0136873	0.0099998
response	B	T0_LPS.vs.T0_RPMI	GPR157	AtopicDermatitis	ieu-a-996	812	0.0524313	0.00483269	0.797646	0.0734488	0.0716417
response	B	T0_LPS.vs.T0_RPMI	GPR171	AtopicDermatitis	ieu-a-996	788	0.579077	0.0520466	0.304599	0.02734	0.0369365
response	B	T0_LPS.vs.T0_RPMI	GPSM3	AtopicDermatitis	ieu-a-996	412	0.0048296	0.000196923	0.886698	0.0360823	0.0721927
response	B	T0_LPS.vs.T0_RPMI	GSPT1	AtopicDermatitis	ieu-a-996	1156	0.342323	0.0411815	0.495907	0.0595968	0.0609915
response	B	T0_LPS.vs.T0_RPMI	HOXB-AS1	AtopicDermatitis	ieu-a-996	945	0.0297111	0.00305189	0.814516	0.0835969	0.0691245
response	B	T0_LPS.vs.T0_RPMI	HSPA5	AtopicDermatitis	ieu-a-996	694	0.806896	0.0604467	0.11328	0.00847521	0.0109024
response	B	T0_LPS.vs.T0_RPMI	IDI1	AtopicDermatitis	ieu-a-996	417	0.797945	0.0470333	0.134511	0.00791588	0.0125954
response	B	T0_LPS.vs.T0_RPMI	IL10RA	AtopicDermatitis	ieu-a-996	827	0.184907	0.0146523	0.68897	0.0545379	0.0569331
response	B	T0_LPS.vs.T0_RPMI	IL15RA	AtopicDermatitis	ieu-a-996	1085	0.693957	0.0879814	0.177411	0.0224744	0.0181756
response	B	T0_LPS.vs.T0_RPMI	INCENP	AtopicDermatitis	ieu-a-996	734	0.556731	0.0478543	0.336307	0.0288774	0.0302301
response	B	T0_LPS.vs.T0_RPMI	INTS3	AtopicDermatitis	ieu-a-996	1012	0.0314766	0.00310227	0.818017	0.0805554	0.0668485
response	B	T0_LPS.vs.T0_RPMI	IRF1	AtopicDermatitis	ieu-a-996	421	7.59761e-09	3.00677e-10	0.895977	0.0353899	0.068633
response	B	T0_LPS.vs.T0_RPMI	KAT7	AtopicDermatitis	ieu-a-996	964	0.0300718	0.00280928	0.824578	0.0769658	0.0655756
response	B	T0_LPS.vs.T0_RPMI	KIDINS220	AtopicDermatitis	ieu-a-996	792	0.106242	0.00825333	0.755899	0.0586505	0.0709552
response	B	T0_LPS.vs.T0_RPMI	KIN	AtopicDermatitis	ieu-a-996	1267	0.535385	0.070571	0.324703	0.0427737	0.0265666
response	B	T0_LPS.vs.T0_RPMI	LBHD1	AtopicDermatitis	ieu-a-996	821	0.564212	0.041726	0.341585	0.0252345	0.0272428
response	B	T0_LPS.vs.T0_RPMI	LINC00861	AtopicDermatitis	ieu-a-996	708	0.00365015	0.000284561	0.854231	0.0665196	0.0753145
response	B	T0_LPS.vs.T0_RPMI	LINC02035	AtopicDermatitis	ieu-a-996	664	0.786252	0.0508504	0.141233	0.00912163	0.0125431
response	B	T0_LPS.vs.T0_RPMI	LINC02649	AtopicDermatitis	ieu-a-996	1105	0.69996	0.0848631	0.179001	0.0216876	0.0144881
response	B	T0_LPS.vs.T0_RPMI	LTA4H	AtopicDermatitis	ieu-a-996	904	0.588104	0.0628687	0.292347	0.0312266	0.0254531
response	B	T0_LPS.vs.T0_RPMI	LTBP3	AtopicDermatitis	ieu-a-996	790	2.9031e-11	2.2161e-12	0.858745	0.065477	0.0757782
response	B	T0_LPS.vs.T0_RPMI	LYST	AtopicDermatitis	ieu-a-996	1090	0.760675	0.0986372	0.114366	0.0148183	0.011504
response	B	T0_LPS.vs.T0_RPMI	MALT1	AtopicDermatitis	ieu-a-996	1241	0.300143	0.057463	0.485562	0.0928978	0.0639345
response	B	T0_LPS.vs.T0_RPMI	MAP3K11	AtopicDermatitis	ieu-a-996	805	2.84574e-11	2.63892e-12	0.841776	0.0779798	0.0802438
response	B	T0_LPS.vs.T0_RPMI	MAP4K2	AtopicDermatitis	ieu-a-996	788	2.87778e-11	2.71617e-12	0.851255	0.0802766	0.0684688
response	B	T0_LPS.vs.T0_RPMI	MAPKAP1	AtopicDermatitis	ieu-a-996	626	0.817317	0.0519831	0.113515	0.00720985	0.00997436
response	B	T0_LPS.vs.T0_RPMI	MICAL2	AtopicDermatitis	ieu-a-996	1355	0.369933	0.0579559	0.452341	0.0708174	0.0489529
response	B	T0_LPS.vs.T0_RPMI	MTG1	AtopicDermatitis	ieu-a-996	428	0.69176	0.0270872	0.243945	0.00952446	0.0276825
response	B	T0_LPS.vs.T0_RPMI	MTSS1	AtopicDermatitis	ieu-a-996	777	0.00356646	0.000288371	0.834634	0.0673914	0.0941202
response	B	T0_LPS.vs.T0_RPMI	NBPF19	AtopicDermatitis	ieu-a-996	273	0.000666043	1.98226e-05	0.891492	0.026451	0.0813714
response	B	T0_LPS.vs.T0_RPMI	NDUFB6	AtopicDermatitis	ieu-a-996	700	0.718359	0.052712	0.197154	0.0144495	0.0173258
response	B	T0_LPS.vs.T0_RPMI	NEAT1	AtopicDermatitis	ieu-a-996	793	2.63501e-11	4.05451e-12	0.779442	0.119833	0.100725
response	B	T0_LPS.vs.T0_RPMI	NEDD1	AtopicDermatitis	ieu-a-996	798	0.576345	0.0699088	0.284537	0.0344787	0.0347312
response	B	T0_LPS.vs.T0_RPMI	NEK4	AtopicDermatitis	ieu-a-996	942	0.0861158	0.0115054	0.743824	0.0993185	0.059236
response	B	T0_LPS.vs.T0_RPMI	NFX1	AtopicDermatitis	ieu-a-996	752	0.710962	0.0617222	0.191556	0.0166108	0.0191482
response	B	T0_LPS.vs.T0_RPMI	NINJ2	AtopicDermatitis	ieu-a-996	848	0.824332	0.0650742	0.0943152	0.00743656	0.00884237
response	B	T0_LPS.vs.T0_RPMI	NSMCE2	AtopicDermatitis	ieu-a-996	820	0.0035764	0.000395037	0.836965	0.0923815	0.066682
response	B	T0_LPS.vs.T0_RPMI	NUP107	AtopicDermatitis	ieu-a-996	974	0.188838	0.0225284	0.660489	0.0787472	0.049398
response	B	T0_LPS.vs.T0_RPMI	PBRM1	AtopicDermatitis	ieu-a-996	903	0.0808009	0.0105727	0.697856	0.0911938	0.119577
response	B	T0_LPS.vs.T0_RPMI	PBX3	AtopicDermatitis	ieu-a-996	609	0.821607	0.048829	0.114048	0.00676926	0.00874688
response	B	T0_LPS.vs.T0_RPMI	PELI3	AtopicDermatitis	ieu-a-996	745	2.67379e-11	2.35807e-12	0.790912	0.0696129	0.139475
response	B	T0_LPS.vs.T0_RPMI	PHF7	AtopicDermatitis	ieu-a-996	819	0.0888678	0.00823836	0.767378	0.0710742	0.0644415
response	B	T0_LPS.vs.T0_RPMI	PPFIBP2	AtopicDermatitis	ieu-a-996	950	0.768859	0.0751267	0.131969	0.0128838	0.0111615
response	B	T0_LPS.vs.T0_RPMI	PPP1R9B	AtopicDermatitis	ieu-a-996	776	0.0298277	0.0026757	0.817807	0.0732851	0.0764043
response	B	T0_LPS.vs.T0_RPMI	PPP2R5B	AtopicDermatitis	ieu-a-996	794	2.68075e-11	2.08487e-12	0.792973	0.0615255	0.145501
response	B	T0_LPS.vs.T0_RPMI	PRKCQ-AS1	AtopicDermatitis	ieu-a-996	1095	0.706621	0.0785388	0.180593	0.0200582	0.0141894
response	B	T0_LPS.vs.T0_RPMI	PRR3	AtopicDermatitis	ieu-a-996	238	0.501906	0.0110215	0.434359	0.00949497	0.0432191
response	B	T0_LPS.vs.T0_RPMI	PSMA6	AtopicDermatitis	ieu-a-996	633	0.800464	0.0483439	0.131068	0.00790363	0.01222
response	B	T0_LPS.vs.T0_RPMI	PSMB8	AtopicDermatitis	ieu-a-996	556	0.00472297	0.000273851	0.860282	0.0497967	0.0849241
response	B	T0_LPS.vs.T0_RPMI	PTK2	AtopicDermatitis	ieu-a-996	1075	0.689973	0.0928427	0.176345	0.0237118	0.0171275
response	B	T0_LPS.vs.T0_RPMI	RAB13	AtopicDermatitis	ieu-a-996	1033	0.0270419	0.00297536	0.693379	0.0760903	0.200514
response	B	T0_LPS.vs.T0_RPMI	RAB1B	AtopicDermatitis	ieu-a-996	760	2.61533e-11	3.75896e-12	0.77362	0.111076	0.115304
response	B	T0_LPS.vs.T0_RPMI	RAD52	AtopicDermatitis	ieu-a-996	872	0.818905	0.0707076	0.0940968	0.00811653	0.00817451
response	B	T0_LPS.vs.T0_RPMI	RBM14	AtopicDermatitis	ieu-a-996	699	2.95215e-11	2.0882e-12	0.873254	0.0617044	0.0650414
response	B	T0_LPS.vs.T0_RPMI	RFX5	AtopicDermatitis	ieu-a-996	666	3.34321e-05	4.79357e-06	0.780096	0.111744	0.108122
response	B	T0_LPS.vs.T0_RPMI	RING1	AtopicDermatitis	ieu-a-996	778	0.563186	0.041045	0.331159	0.0240944	0.0405158
response	B	T0_LPS.vs.T0_RPMI	RMI2	AtopicDermatitis	ieu-a-996	1196	0.34408	0.045197	0.491528	0.0645106	0.054684
response	B	T0_LPS.vs.T0_RPMI	SCNM1	AtopicDermatitis	ieu-a-996	712	0.000630245	6.19832e-05	0.844834	0.0830162	0.0714574
response	B	T0_LPS.vs.T0_RPMI	SELENOK	AtopicDermatitis	ieu-a-996	912	0.0882156	0.00865965	0.763246	0.0748588	0.0650198
response	B	T0_LPS.vs.T0_RPMI	SHROOM1	AtopicDermatitis	ieu-a-996	651	7.40562e-09	4.82811e-10	0.873336	0.0568675	0.0697968
response	B	T0_LPS.vs.T0_RPMI	SLC35B1	AtopicDermatitis	ieu-a-996	957	0.0296099	0.00306113	0.811907	0.0838648	0.0715573
response	B	T0_LPS.vs.T0_RPMI	SLC35E3	AtopicDermatitis	ieu-a-996	992	0.186032	0.0191684	0.651043	0.0670056	0.0767503
response	B	T0_LPS.vs.T0_RPMI	SLC37A4	AtopicDermatitis	ieu-a-996	1254	0.169309	0.0232867	0.655376	0.0900783	0.0619503
response	B	T0_LPS.vs.T0_RPMI	SNX6	AtopicDermatitis	ieu-a-996	777	0.77738	0.070001	0.130688	0.0117579	0.0101736
response	B	T0_LPS.vs.T0_RPMI	SPOP	AtopicDermatitis	ieu-a-996	955	0.0296033	0.00268404	0.811723	0.073514	0.0824758
response	B	T0_LPS.vs.T0_RPMI	SPSB1	AtopicDermatitis	ieu-a-996	810	0.0531161	0.00440666	0.808037	0.0669696	0.0674708
response	B	T0_LPS.vs.T0_RPMI	SPTSSA	AtopicDermatitis	ieu-a-996	825	0.767988	0.0783519	0.130026	0.0132551	0.0103798
response	B	T0_LPS.vs.T0_RPMI	THEM4	AtopicDermatitis	ieu-a-996	744	9.32542e-19	7.67093e-20	0.83177	0.06832	0.0999099
response	B	T0_LPS.vs.T0_RPMI	THEM6	AtopicDermatitis	ieu-a-996	986	0.709665	0.10034	0.15459	0.0218441	0.0135607
response	B	T0_LPS.vs.T0_RPMI	TMEM258	AtopicDermatitis	ieu-a-996	767	0.562415	0.0419724	0.340255	0.0253629	0.0299953
response	B	T0_LPS.vs.T0_RPMI	TNIP3	AtopicDermatitis	ieu-a-996	1103	0.0469265	0.00692112	0.753089	0.11099	0.0820733
response	B	T0_LPS.vs.T0_RPMI	TRAF6	AtopicDermatitis	ieu-a-996	533	0.0212841	0.00120105	0.842938	0.0474794	0.0870971
response	B	T0_LPS.vs.T0_RPMI	TRAPPC4	AtopicDermatitis	ieu-a-996	1257	0.16762	0.0255346	0.648848	0.0987835	0.0592138
response	B	T0_LPS.vs.T0_RPMI	TRIB1	AtopicDermatitis	ieu-a-996	790	0.0035707	0.000273324	0.835628	0.0638677	0.0966605
response	B	T0_LPS.vs.T0_RPMI	TRIM44	AtopicDermatitis	ieu-a-996	857	0.0210142	0.00191555	0.832252	0.0757948	0.0690234
response	B	T0_LPS.vs.T0_RPMI	TRIM66	AtopicDermatitis	ieu-a-996	646	0.794406	0.054912	0.130589	0.00901566	0.0110775
response	B	T0_LPS.vs.T0_RPMI	TUBGCP2	AtopicDermatitis	ieu-a-996	464	0.681276	0.0421194	0.243161	0.0150148	0.0184288
response	B	T0_LPS.vs.T0_RPMI	TUFT1	AtopicDermatitis	ieu-a-996	635	5.68127e-19	1.02122e-19	0.506734	0.0906837	0.402582
response	B	T0_LPS.vs.T0_RPMI	UBE4A	AtopicDermatitis	ieu-a-996	959	0.174158	0.0222551	0.649906	0.0829785	0.0707025
response	B	T0_LPS.vs.T0_RPMI	UQCC3	AtopicDermatitis	ieu-a-996	813	0.563934	0.039863	0.341353	0.0240986	0.0307514
response	B	T0_LPS.vs.T0_RPMI	UQCRQ	AtopicDermatitis	ieu-a-996	671	7.40732e-09	5.03062e-10	0.873536	0.0592583	0.0672057
response	B	T0_LPS.vs.T0_RPMI	USP47	AtopicDermatitis	ieu-a-996	1350	0.379096	0.0558898	0.462801	0.0681963	0.034017
response	B	T0_LPS.vs.T0_RPMI	VARS2	AtopicDermatitis	ieu-a-996	263	0.185008	0.0042298	0.731845	0.0166698	0.0622478
response	B	T0_LPS.vs.T0_RPMI	VPS52	AtopicDermatitis	ieu-a-996	780	0.562721	0.0498432	0.330906	0.0292829	0.0272474
response	B	T0_LPS.vs.T0_RPMI	WDR46	AtopicDermatitis	ieu-a-996	780	0.565798	0.0457973	0.332715	0.0269021	0.0287879
response	B	T0_LPS.vs.T0_RPMI	WNK1	AtopicDermatitis	ieu-a-996	863	0.814978	0.0737608	0.0934872	0.00845187	0.00932167
response	B	T0_LPS.vs.T0_RPMI	YARS2	AtopicDermatitis	ieu-a-996	668	0.854979	0.068284	0.0640843	0.00511064	0.00754236
response	B	T0_LPS.vs.T0_RPMI	ZBTB3	AtopicDermatitis	ieu-a-996	782	0.563077	0.0410561	0.340555	0.0248007	0.0305109
response	B	T0_LPS.vs.T0_RPMI	ZFPL1	AtopicDermatitis	ieu-a-996	789	2.84657e-11	2.77659e-12	0.842023	0.0820564	0.075921
response	B	T0_LPS.vs.T0_RPMI	ZNF496	AtopicDermatitis	ieu-a-996	818	0.864089	0.0702794	0.0555991	0.00451656	0.00551592
response	B	T0_LPS.vs.T0_RPMI	ZNF687	AtopicDermatitis	ieu-a-996	706	3.64879e-05	2.1788e-06	0.856373	0.0510439	0.0925447
response	B	T0_LPS.vs.T0_RPMI	ABCF1	ProstateCancer	ieu-b-4809	2908	0.00279085	0.00118095	0.648749	0.274446	0.0728331
response	B	T0_LPS.vs.T0_RPMI	ABI3	ProstateCancer	ieu-b-4809	783	0.880988	0.074763	0.0371344	0.00314736	0.00396768
response	B	T0_LPS.vs.T0_RPMI	ABRAXAS2	ProstateCancer	ieu-b-4809	861	0.160465	0.0134527	0.701894	0.0587784	0.0654099
response	B	T0_LPS.vs.T0_RPMI	ADAM15	ProstateCancer	ieu-b-4809	562	0.927625	0.0621932	0.00883074	0.000591302	0.000759642
response	B	T0_LPS.vs.T0_RPMI	ADAM28	ProstateCancer	ieu-b-4809	729	3.15358e-10	2.73598e-11	0.846903	0.0733957	0.0797015
response	B	T0_LPS.vs.T0_RPMI	AK9	ProstateCancer	ieu-b-4809	515	0.800089	0.0538008	0.120967	0.00811725	0.0170257
response	B	T0_LPS.vs.T0_RPMI	AKT1S1	ProstateCancer	ieu-b-4809	755	9.20397e-18	7.11299e-19	0.837355	0.0646143	0.0980308
response	B	T0_LPS.vs.T0_RPMI	ALG1	ProstateCancer	ieu-b-4809	1238	0.8324	0.109557	0.0456909	0.00600729	0.00634505
response	B	T0_LPS.vs.T0_RPMI	ALG9	ProstateCancer	ieu-b-4809	853	0.86489	0.0753223	0.0511421	0.00444972	0.00419591
response	B	T0_LPS.vs.T0_RPMI	ALKBH1	ProstateCancer	ieu-b-4809	1238	0.828372	0.113474	0.047426	0.00649236	0.0042359
response	B	T0_LPS.vs.T0_RPMI	ALOX5	ProstateCancer	ieu-b-4809	597	2.35814e-33	1.66174e-34	0.872581	0.0614234	0.0659959
response	B	T0_LPS.vs.T0_RPMI	ANKS3	ProstateCancer	ieu-b-4809	1103	0.851067	0.0935387	0.0466417	0.00512264	0.0036302
response	B	T0_LPS.vs.T0_RPMI	AP1M1	ProstateCancer	ieu-b-4809	1045	0.858738	0.0848341	0.0461125	0.00454966	0.00576519
response	B	T0_LPS.vs.T0_RPMI	APBB1	ProstateCancer	ieu-b-4809	1660	0.858369	0.131955	0.00770764	0.0011841	0.000784117
response	B	T0_LPS.vs.T0_RPMI	APOM	ProstateCancer	ieu-b-4809	2651	0.00307224	0.000874802	0.713501	0.203086	0.0794664
response	B	T0_LPS.vs.T0_RPMI	APTX	ProstateCancer	ieu-b-4809	623	0.924041	0.0651055	0.00913631	0.000642646	0.00107461
response	B	T0_LPS.vs.T0_RPMI	ARFIP2	ProstateCancer	ieu-b-4809	1607	0.825589	0.164857	0.00731431	0.00145977	0.000779521
response	B	T0_LPS.vs.T0_RPMI	ARHGEF2	ProstateCancer	ieu-b-4809	376	0.957125	0.0349703	0.00636843	0.000231377	0.00130514
response	B	T0_LPS.vs.T0_RPMI	ARID3A	ProstateCancer	ieu-b-4809	748	0.831547	0.0635107	0.0880662	0.00671603	0.0101596
response	B	T0_LPS.vs.T0_RPMI	ASCL2	ProstateCancer	ieu-b-4809	1110	1.35291e-05	1.48832e-06	0.815597	0.0896278	0.0947605
response	B	T0_LPS.vs.T0_RPMI	ASH1L-AS1	ProstateCancer	ieu-b-4809	418	0.938258	0.0520954	0.00820223	0.000454427	0.000990023
response	B	T0_LPS.vs.T0_RPMI	ATE1	ProstateCancer	ieu-b-4809	954	0.651673	0.0855612	0.217868	0.0285886	0.0163094
response	B	T0_LPS.vs.T0_RPMI	ATF5	ProstateCancer	ieu-b-4809	764	9.43934e-18	6.69646e-19	0.858769	0.0608424	0.0803891
response	B	T0_LPS.vs.T0_RPMI	ATF6B	ProstateCancer	ieu-b-4809	3032	0.0156622	0.00455526	0.713438	0.207441	0.0589035
response	B	T0_LPS.vs.T0_RPMI	ATG3	ProstateCancer	ieu-b-4809	918	0.00952814	0.00103352	0.810015	0.0877708	0.0916525
response	B	T0_LPS.vs.T0_RPMI	ATP5MGL	ProstateCancer	ieu-b-4809	914	7.44012e-07	1.00803e-07	0.824477	0.111641	0.0638803
response	B	T0_LPS.vs.T0_RPMI	ATP9B	ProstateCancer	ieu-b-4809	692	0.869995	0.0699946	0.0506708	0.0040714	0.00526849
response	B	T0_LPS.vs.T0_RPMI	B4GALT1	ProstateCancer	ieu-b-4809	708	0.919887	0.0680851	0.0104177	0.000770222	0.000839553
response	B	T0_LPS.vs.T0_RPMI	BCCIP	ProstateCancer	ieu-b-4809	984	0.157643	0.0156432	0.689631	0.0683649	0.0687181
response	B	T0_LPS.vs.T0_RPMI	BORA	ProstateCancer	ieu-b-4809	587	0.910863	0.0665751	0.0194814	0.00142224	0.00165841
response	B	T0_LPS.vs.T0_RPMI	BTBD2	ProstateCancer	ieu-b-4809	881	0.809395	0.0841426	0.0890429	0.0092485	0.00817128
response	B	T0_LPS.vs.T0_RPMI	BYSL	ProstateCancer	ieu-b-4809	620	0.0330201	0.00202852	0.845145	0.0518517	0.0679543
response	B	T0_LPS.vs.T0_RPMI	C19orf25	ProstateCancer	ieu-b-4809	783	0.83695	0.0609848	0.0885987	0.00644877	0.00701739
response	B	T0_LPS.vs.T0_RPMI	C19orf48	ProstateCancer	ieu-b-4809	1022	9.13746e-18	9.19947e-19	0.831304	0.0836095	0.0850865
response	B	T0_LPS.vs.T0_RPMI	C22orf39	ProstateCancer	ieu-b-4809	641	0.90794	0.0587687	0.0284689	0.00183974	0.00298259
response	B	T0_LPS.vs.T0_RPMI	CAMKMT	ProstateCancer	ieu-b-4809	1366	0.0144797	0.00200094	0.8083	0.111635	0.0635851
response	B	T0_LPS.vs.T0_RPMI	CBR4	ProstateCancer	ieu-b-4809	971	0.798401	0.0753516	0.107968	0.0101817	0.0080974
response	B	T0_LPS.vs.T0_RPMI	CCDC191	ProstateCancer	ieu-b-4809	654	0.00156043	0.000102525	0.872952	0.0572876	0.0680972
response	B	T0_LPS.vs.T0_RPMI	CD79A	ProstateCancer	ieu-b-4809	288	0.964821	0.0283785	0.00614154	0.000180164	0.000478634
response	B	T0_LPS.vs.T0_RPMI	CDIP1	ProstateCancer	ieu-b-4809	1061	0.859911	0.084521	0.0470886	0.0046245	0.00385481
response	B	T0_LPS.vs.T0_RPMI	CDKN2AIPNL	ProstateCancer	ieu-b-4809	484	0.939407	0.0456418	0.0132158	0.000641006	0.00109481
response	B	T0_LPS.vs.T0_RPMI	CHFR	ProstateCancer	ieu-b-4809	608	0.657402	0.0434315	0.261682	0.0172679	0.0202167
response	B	T0_LPS.vs.T0_RPMI	CHMP7	ProstateCancer	ieu-b-4809	916	3.18947e-10	2.79012e-11	0.856539	0.0748609	0.0685997
response	B	T0_LPS.vs.T0_RPMI	CNBP	ProstateCancer	ieu-b-4809	563	0.305761	0.0171378	0.591337	0.0330917	0.0526721
response	B	T0_LPS.vs.T0_RPMI	COMT	ProstateCancer	ieu-b-4809	914	0.878413	0.088753	0.0277216	0.00279862	0.00231365
response	B	T0_LPS.vs.T0_RPMI	COPG1	ProstateCancer	ieu-b-4809	516	0.853649	0.0454497	0.0883789	0.00469761	0.00782464
response	B	T0_LPS.vs.T0_RPMI	COQ8B	ProstateCancer	ieu-b-4809	672	0.933863	0.0582295	0.00692205	0.000431058	0.000554822
response	B	T0_LPS.vs.T0_RPMI	CORO7	ProstateCancer	ieu-b-4809	933	0.849455	0.0948683	0.0463199	0.00516888	0.00418755
response	B	T0_LPS.vs.T0_RPMI	CPT1A	ProstateCancer	ieu-b-4809	784	2.2666e-18	2.15532e-19	0.81021	0.0769306	0.112859
response	B	T0_LPS.vs.T0_RPMI	CRTAM	ProstateCancer	ieu-b-4809	942	0.892716	0.085324	0.0178385	0.00170255	0.00241864
response	B	T0_LPS.vs.T0_RPMI	CTDP1	ProstateCancer	ieu-b-4809	485	0.883926	0.0568211	0.0512841	0.003292	0.00467696
response	B	T0_LPS.vs.T0_RPMI	CYB5R3	ProstateCancer	ieu-b-4809	915	7.69442e-07	6.98643e-08	0.852657	0.0773502	0.0699919
response	B	T0_LPS.vs.T0_RPMI	DDAH2	ProstateCancer	ieu-b-4809	2955	0.00270165	0.00118015	0.627653	0.27408	0.0943854
response	B	T0_LPS.vs.T0_RPMI	DDX24	ProstateCancer	ieu-b-4809	549	0.910104	0.0840562	0.00486686	0.000448973	0.000523633
response	B	T0_LPS.vs.T0_RPMI	DDX51	ProstateCancer	ieu-b-4809	1054	0.618159	0.0806841	0.246444	0.0321442	0.0225686
response	B	T0_LPS.vs.T0_RPMI	DDX60	ProstateCancer	ieu-b-4809	906	0.7953	0.0797163	0.105371	0.0105527	0.00905967
response	B	T0_LPS.vs.T0_RPMI	DDX60L	ProstateCancer	ieu-b-4809	962	0.803072	0.0723123	0.106444	0.00957611	0.00859582
response	B	T0_LPS.vs.T0_RPMI	DMXL1	ProstateCancer	ieu-b-4809	545	0.92498	0.0683018	0.00566488	0.000417667	0.000635817
response	B	T0_LPS.vs.T0_RPMI	DNAJA1	ProstateCancer	ieu-b-4809	650	0.927101	0.0611766	0.0100273	0.000660634	0.00103406
response	B	T0_LPS.vs.T0_RPMI	DNAJA3	ProstateCancer	ieu-b-4809	946	0.866708	0.0742904	0.0473528	0.00405128	0.00759699
response	B	T0_LPS.vs.T0_RPMI	DNHD1	ProstateCancer	ieu-b-4809	1694	0.836153	0.153983	0.0076557	0.00140905	0.000799525
response	B	T0_LPS.vs.T0_RPMI	EDRF1	ProstateCancer	ieu-b-4809	1004	0.150067	0.0260531	0.656494	0.11392	0.0534661
response	B	T0_LPS.vs.T0_RPMI	EEF1A2	ProstateCancer	ieu-b-4809	758	0.558603	0.0454694	0.335395	0.0272674	0.0332653
response	B	T0_LPS.vs.T0_RPMI	EEF1AKMT2	ProstateCancer	ieu-b-4809	824	0.152586	0.0161835	0.667384	0.0706906	0.0931556
response	B	T0_LPS.vs.T0_RPMI	EEF2KMT	ProstateCancer	ieu-b-4809	1244	0.829979	0.113305	0.0455623	0.00621502	0.00493842
response	B	T0_LPS.vs.T0_RPMI	EFNA4	ProstateCancer	ieu-b-4809	558	0.930822	0.058055	0.00885058	0.000550285	0.00172216
response	B	T0_LPS.vs.T0_RPMI	EMC2	ProstateCancer	ieu-b-4809	1111	0.451176	0.067786	0.362716	0.0544317	0.0638905
response	B	T0_LPS.vs.T0_RPMI	EML4	ProstateCancer	ieu-b-4809	1369	0.815875	0.160702	0.0179768	0.00353897	0.00190661
response	B	T0_LPS.vs.T0_RPMI	ENTPD4	ProstateCancer	ieu-b-4809	854	3.14095e-10	2.92896e-11	0.84351	0.07858	0.0779104
response	B	T0_LPS.vs.T0_RPMI	EPB41L2	ProstateCancer	ieu-b-4809	614	0.920667	0.061605	0.0153448	0.00102542	0.001358
response	B	T0_LPS.vs.T0_RPMI	EPS15L1	ProstateCancer	ieu-b-4809	1126	0.83859	0.106515	0.0451074	0.00572533	0.00406184
response	B	T0_LPS.vs.T0_RPMI	ERCC6	ProstateCancer	ieu-b-4809	930	0.846342	0.0878799	0.0551605	0.0057227	0.00489458
response	B	T0_LPS.vs.T0_RPMI	ERO1A	ProstateCancer	ieu-b-4809	897	0.59749	0.0530584	0.298728	0.0265034	0.0242203
response	B	T0_LPS.vs.T0_RPMI	ESS2	ProstateCancer	ieu-b-4809	455	0.912097	0.0557857	0.0277921	0.00169719	0.00262784
response	B	T0_LPS.vs.T0_RPMI	ETFB	ProstateCancer	ieu-b-4809	1013	9.29233e-18	9.66331e-19	0.845394	0.0878477	0.0667582
response	B	T0_LPS.vs.T0_RPMI	EXOC3-AS1	ProstateCancer	ieu-b-4809	395	8.91834e-06	3.56431e-07	0.875714	0.0349095	0.0893673
response	B	T0_LPS.vs.T0_RPMI	FAM117A	ProstateCancer	ieu-b-4809	770	0.870583	0.0849467	0.0361221	0.00351977	0.00482814
response	B	T0_LPS.vs.T0_RPMI	FAM189B	ProstateCancer	ieu-b-4809	537	0.933172	0.0568786	0.00862591	0.000524967	0.000798585
response	B	T0_LPS.vs.T0_RPMI	FDXACB1	ProstateCancer	ieu-b-4809	753	0.858041	0.0808359	0.0506809	0.00476897	0.005673
response	B	T0_LPS.vs.T0_RPMI	FKBP11	ProstateCancer	ieu-b-4809	969	0.0757612	0.00827107	0.771357	0.0841509	0.0604594
response	B	T0_LPS.vs.T0_RPMI	FLAD1	ProstateCancer	ieu-b-4809	580	0.900496	0.0850066	0.01187	0.00111901	0.00150806
response	B	T0_LPS.vs.T0_RPMI	FOXP4	ProstateCancer	ieu-b-4809	503	0.0326664	0.00145862	0.836088	0.0372404	0.0925468
response	B	T0_LPS.vs.T0_RPMI	GAMT	ProstateCancer	ieu-b-4809	773	0.829295	0.0687967	0.087767	0.00727411	0.00686738
response	B	T0_LPS.vs.T0_RPMI	GBA	ProstateCancer	ieu-b-4809	536	0.943703	0.0464676	0.00872352	0.000428866	0.00067656
response	B	T0_LPS.vs.T0_RPMI	GCNT1	ProstateCancer	ieu-b-4809	890	0.898904	0.0824019	0.015984	0.001464	0.00124611
response	B	T0_LPS.vs.T0_RPMI	GEMIN4	ProstateCancer	ieu-b-4809	790	2.06806e-05	2.17199e-06	0.843455	0.0885161	0.0680064
response	B	T0_LPS.vs.T0_RPMI	GPR171	ProstateCancer	ieu-b-4809	492	0.937067	0.0503639	0.0110929	0.000595322	0.000881302
response	B	T0_LPS.vs.T0_RPMI	GPSM3	ProstateCancer	ieu-b-4809	2876	0.0194262	0.0092471	0.614458	0.292424	0.0644447
response	B	T0_LPS.vs.T0_RPMI	GRAMD1B	ProstateCancer	ieu-b-4809	1346	0.866716	0.111743	0.0168036	0.00216386	0.00257435
response	B	T0_LPS.vs.T0_RPMI	GTPBP3	ProstateCancer	ieu-b-4809	874	0.860161	0.0848463	0.0466537	0.00459818	0.00374115
response	B	T0_LPS.vs.T0_RPMI	GTPBP8	ProstateCancer	ieu-b-4809	825	0.00143089	0.000143459	0.800485	0.0801378	0.117803
response	B	T0_LPS.vs.T0_RPMI	HIBADH	ProstateCancer	ieu-b-4809	1176	0.0676827	0.00754432	0.75015	0.0835251	0.0910976
response	B	T0_LPS.vs.T0_RPMI	HOTAIRM1	ProstateCancer	ieu-b-4809	1069	0.0693237	0.00831961	0.768327	0.0921458	0.0618842
response	B	T0_LPS.vs.T0_RPMI	HOXB-AS1	ProstateCancer	ieu-b-4809	831	0.866457	0.0795418	0.0432156	0.00396042	0.00682488
response	B	T0_LPS.vs.T0_RPMI	IGF2R	ProstateCancer	ieu-b-4809	816	0.399674	0.0408405	0.468129	0.047792	0.0435644
response	B	T0_LPS.vs.T0_RPMI	IGHMBP2	ProstateCancer	ieu-b-4809	736	2.4219e-18	1.82733e-19	0.865726	0.0652501	0.0690243
response	B	T0_LPS.vs.T0_RPMI	IL12RB1	ProstateCancer	ieu-b-4809	828	0.848696	0.0992974	0.0427792	0.00500094	0.00422627
response	B	T0_LPS.vs.T0_RPMI	IL4I1	ProstateCancer	ieu-b-4809	754	8.63628e-18	6.42289e-19	0.785708	0.0582779	0.156014
response	B	T0_LPS.vs.T0_RPMI	IMMT	ProstateCancer	ieu-b-4809	863	0.00291013	0.000265122	0.832754	0.0757782	0.0882921
response	B	T0_LPS.vs.T0_RPMI	INHBA	ProstateCancer	ieu-b-4809	571	0.848795	0.0807822	0.0591901	0.00562768	0.00560507
response	B	T0_LPS.vs.T0_RPMI	INPP5K	ProstateCancer	ieu-b-4809	871	2.05441e-05	2.08255e-06	0.837888	0.084859	0.07723
response	B	T0_LPS.vs.T0_RPMI	INTS12	ProstateCancer	ieu-b-4809	349	6.56183e-07	3.22908e-08	0.875638	0.0430088	0.0813527
response	B	T0_LPS.vs.T0_RPMI	IRF2BPL	ProstateCancer	ieu-b-4809	1031	0.85153	0.0884622	0.0488363	0.00506731	0.00610378
response	B	T0_LPS.vs.T0_RPMI	ISY1	ProstateCancer	ieu-b-4809	568	0.291856	0.0156066	0.604542	0.0322713	0.0557239
response	B	T0_LPS.vs.T0_RPMI	JADE2	ProstateCancer	ieu-b-4809	489	0.93387	0.0510987	0.0131476	0.000718233	0.00116523
response	B	T0_LPS.vs.T0_RPMI	KANSL2	ProstateCancer	ieu-b-4809	910	0.0760259	0.00673048	0.77285	0.0683434	0.0760501
response	B	T0_LPS.vs.T0_RPMI	KAT7	ProstateCancer	ieu-b-4809	740	0.916988	0.0623105	0.0179933	0.00122118	0.00148709
response	B	T0_LPS.vs.T0_RPMI	KCNK6	ProstateCancer	ieu-b-4809	746	2.15883e-05	1.77608e-06	0.817117	0.0671088	0.11575
response	B	T0_LPS.vs.T0_RPMI	LAPTM4A	ProstateCancer	ieu-b-4809	754	0.918508	0.0710205	0.00897337	0.00069303	0.000805451
response	B	T0_LPS.vs.T0_RPMI	LHPP	ProstateCancer	ieu-b-4809	844	0.160279	0.0135793	0.701014	0.0593261	0.0658018
response	B	T0_LPS.vs.T0_RPMI	LINC00861	ProstateCancer	ieu-b-4809	1101	9.21183e-14	1.74052e-14	0.763375	0.144143	0.0924828
response	B	T0_LPS.vs.T0_RPMI	LSP1	ProstateCancer	ieu-b-4809	1236	1.37737e-05	1.64657e-06	0.830342	0.0991922	0.0704506
response	B	T0_LPS.vs.T0_RPMI	MAK	ProstateCancer	ieu-b-4809	657	0.901226	0.0777345	0.0177018	0.00152504	0.00181306
response	B	T0_LPS.vs.T0_RPMI	MBD3	ProstateCancer	ieu-b-4809	824	0.815737	0.072543	0.0866232	0.00768593	0.0174108
response	B	T0_LPS.vs.T0_RPMI	MCM2	ProstateCancer	ieu-b-4809	713	0.272656	0.0194788	0.611484	0.0436321	0.0527484
response	B	T0_LPS.vs.T0_RPMI	MED16	ProstateCancer	ieu-b-4809	703	0.835283	0.0627471	0.0884334	0.00663628	0.00690061
response	B	T0_LPS.vs.T0_RPMI	METTL5	ProstateCancer	ieu-b-4809	1078	0.891549	0.095604	0.010684	0.00114467	0.00101811
response	B	T0_LPS.vs.T0_RPMI	METTL8	ProstateCancer	ieu-b-4809	924	0.850898	0.134601	0.0113955	0.00180131	0.00130444
response	B	T0_LPS.vs.T0_RPMI	MHENCR	ProstateCancer	ieu-b-4809	646	0.568923	0.0393203	0.341536	0.0235781	0.0266423
response	B	T0_LPS.vs.T0_RPMI	MRGBP	ProstateCancer	ieu-b-4809	1004	0.538124	0.0596675	0.323339	0.035809	0.0430597
response	B	T0_LPS.vs.T0_RPMI	MTA3	ProstateCancer	ieu-b-4809	1189	0.01447	0.00199078	0.807961	0.111094	0.0644841
response	B	T0_LPS.vs.T0_RPMI	MYNN	ProstateCancer	ieu-b-4809	598	1.42685e-09	1.26557e-10	0.849723	0.0752925	0.0749846
response	B	T0_LPS.vs.T0_RPMI	NAA50	ProstateCancer	ieu-b-4809	859	0.00146351	0.000149843	0.818733	0.083731	0.0959222
response	B	T0_LPS.vs.T0_RPMI	NAP1L4	ProstateCancer	ieu-b-4809	978	1.40944e-05	1.3637e-06	0.849674	0.0821419	0.0681691
response	B	T0_LPS.vs.T0_RPMI	NCEH1	ProstateCancer	ieu-b-4809	468	0.565832	0.0343359	0.346421	0.0209892	0.0324218
response	B	T0_LPS.vs.T0_RPMI	NFE2L1	ProstateCancer	ieu-b-4809	754	0.812346	0.134506	0.0423786	0.00701318	0.00375671
response	B	T0_LPS.vs.T0_RPMI	NFX1	ProstateCancer	ieu-b-4809	712	0.910626	0.0765937	0.0108862	0.000914668	0.000979306
response	B	T0_LPS.vs.T0_RPMI	NKG7	ProstateCancer	ieu-b-4809	986	9.26792e-18	9.2374e-19	0.843173	0.0839668	0.0728598
response	B	T0_LPS.vs.T0_RPMI	NMRAL1	ProstateCancer	ieu-b-4809	954	0.858877	0.085651	0.0469345	0.00467666	0.00386102
response	B	T0_LPS.vs.T0_RPMI	NR1H2	ProstateCancer	ieu-b-4809	932	9.28468e-18	9.60669e-19	0.844698	0.0873314	0.0679705
response	B	T0_LPS.vs.T0_RPMI	NSMCE4A	ProstateCancer	ieu-b-4809	788	0.670386	0.0570269	0.222886	0.0189291	0.0307718
response	B	T0_LPS.vs.T0_RPMI	NUCKS1	ProstateCancer	ieu-b-4809	550	0.921113	0.0676797	0.00913004	0.000669431	0.00140745
response	B	T0_LPS.vs.T0_RPMI	NUDT16L1	ProstateCancer	ieu-b-4809	1106	0.850162	0.0925394	0.046594	0.00506607	0.00563832
response	B	T0_LPS.vs.T0_RPMI	NUDT18	ProstateCancer	ieu-b-4809	903	0.907078	0.0855923	0.00618975	0.000583512	0.00055618
response	B	T0_LPS.vs.T0_RPMI	NUP62	ProstateCancer	ieu-b-4809	767	9.44568e-18	7.626e-19	0.859345	0.0693082	0.0713464
response	B	T0_LPS.vs.T0_RPMI	OSBPL7	ProstateCancer	ieu-b-4809	626	0.892246	0.0546769	0.0464582	0.00284318	0.00377543
response	B	T0_LPS.vs.T0_RPMI	PAK1IP1	ProstateCancer	ieu-b-4809	656	0.911156	0.0676864	0.0178968	0.00132755	0.0019328
response	B	T0_LPS.vs.T0_RPMI	PALLD	ProstateCancer	ieu-b-4809	1118	0.787383	0.0886092	0.104541	0.0117569	0.00771054
response	B	T0_LPS.vs.T0_RPMI	PCSK5	ProstateCancer	ieu-b-4809	945	0.895903	0.0850565	0.015961	0.00151376	0.00156599
response	B	T0_LPS.vs.T0_RPMI	PDLIM5	ProstateCancer	ieu-b-4809	999	7.64322e-05	8.5822e-06	0.833454	0.0935116	0.0729496
response	B	T0_LPS.vs.T0_RPMI	PDXK	ProstateCancer	ieu-b-4809	971	0.854592	0.0842628	0.0508714	0.00501066	0.005263
response	B	T0_LPS.vs.T0_RPMI	PHKG1	ProstateCancer	ieu-b-4809	575	0.893024	0.0548649	0.045699	0.00280402	0.00360838
response	B	T0_LPS.vs.T0_RPMI	PIBF1	ProstateCancer	ieu-b-4809	657	0.913352	0.0639804	0.0195769	0.00136964	0.00172135
response	B	T0_LPS.vs.T0_RPMI	PITPNA-AS1	ProstateCancer	ieu-b-4809	869	2.0574e-05	2.05154e-06	0.839106	0.0835946	0.0772766
response	B	T0_LPS.vs.T0_RPMI	PLEKHJ1	ProstateCancer	ieu-b-4809	952	0.809225	0.0837319	0.0890539	0.00920578	0.00878358
response	B	T0_LPS.vs.T0_RPMI	PNKP	ProstateCancer	ieu-b-4809	731	9.31989e-18	6.2219e-19	0.847901	0.0565098	0.0955892
response	B	T0_LPS.vs.T0_RPMI	POLD1	ProstateCancer	ieu-b-4809	932	9.29598e-18	8.51849e-19	0.845726	0.0774223	0.0768518
response	B	T0_LPS.vs.T0_RPMI	POLDIP3	ProstateCancer	ieu-b-4809	897	7.54552e-07	8.45052e-08	0.836158	0.0935742	0.0702673
response	B	T0_LPS.vs.T0_RPMI	PRDM15	ProstateCancer	ieu-b-4809	799	0.819546	0.0707554	0.0934437	0.00805926	0.0081955
response	B	T0_LPS.vs.T0_RPMI	PREPL	ProstateCancer	ieu-b-4809	1198	0.0141623	0.00180963	0.790573	0.100925	0.0925304
response	B	T0_LPS.vs.T0_RPMI	PRKCI	ProstateCancer	ieu-b-4809	534	1.42632e-09	8.8279e-11	0.849405	0.052474	0.0981205
response	B	T0_LPS.vs.T0_RPMI	PRR3	ProstateCancer	ieu-b-4809	2901	0.00314944	0.000841209	0.732103	0.195475	0.068431
response	B	T0_LPS.vs.T0_RPMI	PSMB8	ProstateCancer	ieu-b-4809	2214	0.315846	0.0704009	0.468279	0.104336	0.0411374
response	B	T0_LPS.vs.T0_RPMI	PSMC6	ProstateCancer	ieu-b-4809	895	0.595734	0.0526925	0.29785	0.0263174	0.0274063
response	B	T0_LPS.vs.T0_RPMI	PSMD8	ProstateCancer	ieu-b-4809	739	2.27526e-05	1.76037e-06	0.861187	0.0665579	0.0722306
response	B	T0_LPS.vs.T0_RPMI	PTGER2	ProstateCancer	ieu-b-4809	847	0.592829	0.0470793	0.296464	0.0235034	0.0401244
response	B	T0_LPS.vs.T0_RPMI	QTRT2	ProstateCancer	ieu-b-4809	648	0.0014961	0.000114063	0.836963	0.0637126	0.0977141
response	B	T0_LPS.vs.T0_RPMI	RAB43	ProstateCancer	ieu-b-4809	549	0.295055	0.0142354	0.611789	0.0294673	0.0494536
response	B	T0_LPS.vs.T0_RPMI	RAB8A	ProstateCancer	ieu-b-4809	995	0.860414	0.0844363	0.0460306	0.00451259	0.0046064
response	B	T0_LPS.vs.T0_RPMI	RACGAP1	ProstateCancer	ieu-b-4809	864	0.0754788	0.00749115	0.762209	0.0755686	0.0792528
response	B	T0_LPS.vs.T0_RPMI	RASSF3	ProstateCancer	ieu-b-4809	350	0.644196	0.027985	0.281469	0.0121934	0.0341561
response	B	T0_LPS.vs.T0_RPMI	REEP4	ProstateCancer	ieu-b-4809	895	0.909822	0.0828593	0.0061991	0.000564009	0.00055519
response	B	T0_LPS.vs.T0_RPMI	REPS1	ProstateCancer	ieu-b-4809	424	0.941388	0.0449762	0.0117971	0.000562349	0.00127657
response	B	T0_LPS.vs.T0_RPMI	RFK	ProstateCancer	ieu-b-4809	827	0.909947	0.0712205	0.0161194	0.0012602	0.00145246
response	B	T0_LPS.vs.T0_RPMI	RFLNB	ProstateCancer	ieu-b-4809	703	1.80009e-05	1.37807e-06	0.734162	0.0559946	0.209824
response	B	T0_LPS.vs.T0_RPMI	RING1	ProstateCancer	ieu-b-4809	2374	0.423309	0.105887	0.343401	0.0858569	0.0415465
response	B	T0_LPS.vs.T0_RPMI	RIT1	ProstateCancer	ieu-b-4809	352	0.962362	0.0285175	0.00818515	0.000241856	0.000693392
response	B	T0_LPS.vs.T0_RPMI	RNF103	ProstateCancer	ieu-b-4809	607	0.890929	0.0742581	0.0269469	0.00224037	0.00562571
response	B	T0_LPS.vs.T0_RPMI	RNF13	ProstateCancer	ieu-b-4809	755	0.912214	0.0722994	0.0129714	0.00102659	0.00148806
response	B	T0_LPS.vs.T0_RPMI	RNF181	ProstateCancer	ieu-b-4809	730	0.002766	0.00022544	0.791511	0.06437	0.141127
response	B	T0_LPS.vs.T0_RPMI	ROGDI	ProstateCancer	ieu-b-4809	1146	0.853951	0.0897316	0.0468188	0.00491505	0.00458347
response	B	T0_LPS.vs.T0_RPMI	RUVBL1	ProstateCancer	ieu-b-4809	850	0.268689	0.0250868	0.602682	0.0562236	0.0473191
response	B	T0_LPS.vs.T0_RPMI	SAMM50	ProstateCancer	ieu-b-4809	1326	7.29201e-07	1.01101e-07	0.808065	0.111956	0.0799789
response	B	T0_LPS.vs.T0_RPMI	SCAMP4	ProstateCancer	ieu-b-4809	836	0.818214	0.0743455	0.0899353	0.00816245	0.00934246
response	B	T0_LPS.vs.T0_RPMI	SEC61A1	ProstateCancer	ieu-b-4809	857	0.271119	0.0216474	0.608134	0.0485057	0.0505943
response	B	T0_LPS.vs.T0_RPMI	SERTAD3	ProstateCancer	ieu-b-4809	689	0.933105	0.0630854	0.0032973	0.000222634	0.000289959
response	B	T0_LPS.vs.T0_RPMI	SFSWAP	ProstateCancer	ieu-b-4809	1126	0.615656	0.0700884	0.245448	0.0279018	0.040906
response	B	T0_LPS.vs.T0_RPMI	SIDT1	ProstateCancer	ieu-b-4809	876	0.0015257	0.000138623	0.853521	0.0774824	0.0673327
response	B	T0_LPS.vs.T0_RPMI	SLC27A1	ProstateCancer	ieu-b-4809	903	0.872637	0.0722764	0.0473451	0.00391755	0.00382394
response	B	T0_LPS.vs.T0_RPMI	SLC35A5	ProstateCancer	ieu-b-4809	954	0.00190768	0.00020912	0.838454	0.0918438	0.067585
response	B	T0_LPS.vs.T0_RPMI	SLC35B1	ProstateCancer	ieu-b-4809	771	0.881681	0.0730493	0.0366511	0.00303104	0.00558794
response	B	T0_LPS.vs.T0_RPMI	SLC39A9	ProstateCancer	ieu-b-4809	711	0.904983	0.0657742	0.0245553	0.00178178	0.00290578
response	B	T0_LPS.vs.T0_RPMI	SLC48A1	ProstateCancer	ieu-b-4809	925	0.848078	0.0759214	0.0641885	0.00574019	0.00607143
response	B	T0_LPS.vs.T0_RPMI	SLC9A3-AS1	ProstateCancer	ieu-b-4809	395	8.86521e-06	3.58815e-07	0.870497	0.0351386	0.0943549
response	B	T0_LPS.vs.T0_RPMI	SMAD7	ProstateCancer	ieu-b-4809	588	0.886434	0.050336	0.0546348	0.00309693	0.00549816
response	B	T0_LPS.vs.T0_RPMI	SMARCAD1	ProstateCancer	ieu-b-4809	925	7.83307e-05	7.40612e-06	0.854156	0.0806949	0.065063
response	B	T0_LPS.vs.T0_RPMI	SMDT1	ProstateCancer	ieu-b-4809	751	0.779292	0.0572874	0.141178	0.0103664	0.0118764
response	B	T0_LPS.vs.T0_RPMI	SMIM7	ProstateCancer	ieu-b-4809	1012	0.857308	0.0876115	0.0460998	0.00470683	0.00427339
response	B	T0_LPS.vs.T0_RPMI	SMPD1	ProstateCancer	ieu-b-4809	1650	0.850072	0.140371	0.00762467	0.00125838	0.000673362
response	B	T0_LPS.vs.T0_RPMI	SMURF1	ProstateCancer	ieu-b-4809	378	0.000221992	1.205e-05	0.875846	0.0474657	0.0764544
response	B	T0_LPS.vs.T0_RPMI	SNHG10	ProstateCancer	ieu-b-4809	873	0.902628	0.0905556	0.00480366	0.000480391	0.00153254
response	B	T0_LPS.vs.T0_RPMI	SNX11	ProstateCancer	ieu-b-4809	770	0.881153	0.0651779	0.0459792	0.00339674	0.00429301
response	B	T0_LPS.vs.T0_RPMI	SP4	ProstateCancer	ieu-b-4809	734	0.837104	0.0674939	0.0807567	0.0065031	0.0081426
response	B	T0_LPS.vs.T0_RPMI	SPICE1	ProstateCancer	ieu-b-4809	856	0.00153292	0.00012409	0.857562	0.069348	0.0714333
response	B	T0_LPS.vs.T0_RPMI	SPOP	ProstateCancer	ieu-b-4809	777	0.889628	0.0662692	0.0372	0.00276692	0.00413629
response	B	T0_LPS.vs.T0_RPMI	SPTLC2	ProstateCancer	ieu-b-4809	1260	0.806436	0.135588	0.0461877	0.00776159	0.00402696
response	B	T0_LPS.vs.T0_RPMI	SRSF5	ProstateCancer	ieu-b-4809	639	0.902984	0.0656497	0.0268915	0.00195257	0.00252206
response	B	T0_LPS.vs.T0_RPMI	STMN3	ProstateCancer	ieu-b-4809	638	0.569258	0.0387592	0.341729	0.0232403	0.027014
response	B	T0_LPS.vs.T0_RPMI	SYNE1	ProstateCancer	ieu-b-4809	624	0.881744	0.0742469	0.0367135	0.00308724	0.00420834
response	B	T0_LPS.vs.T0_RPMI	SYNRG	ProstateCancer	ieu-b-4809	127	4.63062e-06	7.6454e-08	0.798115	0.0129884	0.188892
response	B	T0_LPS.vs.T0_RPMI	TAX1BP1	ProstateCancer	ieu-b-4809	1073	0.0664461	0.00738982	0.736404	0.0817915	0.107968
response	B	T0_LPS.vs.T0_RPMI	TCF7	ProstateCancer	ieu-b-4809	514	0.935054	0.0500764	0.0131908	0.000705454	0.000973741
response	B	T0_LPS.vs.T0_RPMI	THOP1	ProstateCancer	ieu-b-4809	1090	0.800071	0.0940562	0.0882509	0.0103675	0.00725416
response	B	T0_LPS.vs.T0_RPMI	TIMM10B	ProstateCancer	ieu-b-4809	1606	0.834411	0.15599	0.00739651	0.00138193	0.000820628
response	B	T0_LPS.vs.T0_RPMI	TIMM22	ProstateCancer	ieu-b-4809	870	2.0691e-05	2.07193e-06	0.843876	0.0844315	0.0716693
response	B	T0_LPS.vs.T0_RPMI	TIMM23B	ProstateCancer	ieu-b-4809	826	0.842436	0.0899551	0.0548051	0.00584512	0.0069589
response	B	T0_LPS.vs.T0_RPMI	TMEM106B	ProstateCancer	ieu-b-4809	655	0.927583	0.0668096	0.00484106	0.000348262	0.000417998
response	B	T0_LPS.vs.T0_RPMI	TMEM170B	ProstateCancer	ieu-b-4809	542	0.921512	0.0595233	0.0161924	0.00104419	0.0017284
response	B	T0_LPS.vs.T0_RPMI	TMEM259	ProstateCancer	ieu-b-4809	760	0.837105	0.0605137	0.0886673	0.00640238	0.00731207
response	B	T0_LPS.vs.T0_RPMI	TMEM273	ProstateCancer	ieu-b-4809	802	0.83731	0.0974369	0.0543444	0.00631941	0.00458933
response	B	T0_LPS.vs.T0_RPMI	TMSB10	ProstateCancer	ieu-b-4809	561	0.00303573	0.00020437	0.868695	0.0584121	0.0696532
response	B	T0_LPS.vs.T0_RPMI	TOLLIP	ProstateCancer	ieu-b-4809	1312	1.3787e-05	1.71099e-06	0.831145	0.103081	0.0657589
response	B	T0_LPS.vs.T0_RPMI	TPCN2	ProstateCancer	ieu-b-4809	740	2.36947e-18	2.47416e-19	0.846982	0.0883758	0.0646423
response	B	T0_LPS.vs.T0_RPMI	TRAPPC10	ProstateCancer	ieu-b-4809	981	0.847999	0.091507	0.0505289	0.00544802	0.00451659
response	B	T0_LPS.vs.T0_RPMI	TRERF1	ProstateCancer	ieu-b-4809	681	0.0322583	0.00260505	0.82565	0.0666033	0.0728831
response	B	T0_LPS.vs.T0_RPMI	TRIM22	ProstateCancer	ieu-b-4809	1668	0.826437	0.151777	0.0170224	0.00312457	0.00163939
response	B	T0_LPS.vs.T0_RPMI	TRIM26	ProstateCancer	ieu-b-4809	2429	0.00344794	0.00097208	0.704149	0.198428	0.0930027
response	B	T0_LPS.vs.T0_RPMI	TRIM3	ProstateCancer	ieu-b-4809	1655	0.838421	0.151462	0.0074661	0.00134746	0.00130351
response	B	T0_LPS.vs.T0_RPMI	TRIM39	ProstateCancer	ieu-b-4809	2730	0.00273748	0.00101973	0.635839	0.236732	0.123672
response	B	T0_LPS.vs.T0_RPMI	TSPYL1	ProstateCancer	ieu-b-4809	792	0.000503481	0.000116929	0.46631	0.107871	0.425199
response	B	T0_LPS.vs.T0_RPMI	TSSC4	ProstateCancer	ieu-b-4809	1000	1.41924e-05	1.28337e-06	0.855585	0.0773001	0.067099
response	B	T0_LPS.vs.T0_RPMI	TTC9	ProstateCancer	ieu-b-4809	478	0.921543	0.0473254	0.0273789	0.00140368	0.00234947
response	B	T0_LPS.vs.T0_RPMI	TXNDC15	ProstateCancer	ieu-b-4809	405	0.948468	0.036813	0.0132192	0.00051209	0.000987547
response	B	T0_LPS.vs.T0_RPMI	TXNDC16	ProstateCancer	ieu-b-4809	1000	0.575247	0.0609241	0.287766	0.0304316	0.0456313
response	B	T0_LPS.vs.T0_RPMI	UBASH3A	ProstateCancer	ieu-b-4809	971	0.800507	0.0870783	0.0914271	0.00993429	0.0110537
response	B	T0_LPS.vs.T0_RPMI	UBN1	ProstateCancer	ieu-b-4809	1187	0.79615	0.148498	0.043718	0.00815082	0.00348237
response	B	T0_LPS.vs.T0_RPMI	UBR2	ProstateCancer	ieu-b-4809	622	0.0321663	0.00274564	0.823296	0.0702028	0.0715894
response	B	T0_LPS.vs.T0_RPMI	UBR3	ProstateCancer	ieu-b-4809	1150	0.873031	0.114077	0.0105235	0.00137409	0.000994626
response	B	T0_LPS.vs.T0_RPMI	UFD1	ProstateCancer	ieu-b-4809	669	0.903828	0.063525	0.028379	0.00199232	0.0022752
response	B	T0_LPS.vs.T0_RPMI	ULK1	ProstateCancer	ieu-b-4809	1093	0.621683	0.0763493	0.247886	0.0304193	0.023662
response	B	T0_LPS.vs.T0_RPMI	UROS	ProstateCancer	ieu-b-4809	992	0.158272	0.0171178	0.692385	0.0748269	0.0573979
response	B	T0_LPS.vs.T0_RPMI	USP1	ProstateCancer	ieu-b-4809	692	0.915338	0.0747869	0.00826303	0.000674185	0.00093804
response	B	T0_LPS.vs.T0_RPMI	USP39	ProstateCancer	ieu-b-4809	751	0.00301253	0.000221647	0.862058	0.0633545	0.0713537
response	B	T0_LPS.vs.T0_RPMI	VAMP5	ProstateCancer	ieu-b-4809	725	0.00265335	0.000271953	0.759274	0.0776611	0.160139
response	B	T0_LPS.vs.T0_RPMI	VARS2	ProstateCancer	ieu-b-4809	2297	0.00329724	0.000681761	0.770576	0.159263	0.0661821
response	B	T0_LPS.vs.T0_RPMI	VIPAS39	ProstateCancer	ieu-b-4809	1184	0.813424	0.126409	0.046572	0.00723106	0.00636419
response	B	T0_LPS.vs.T0_RPMI	VOPP1	ProstateCancer	ieu-b-4809	630	0.892534	0.0552872	0.0457557	0.0028307	0.00359279
response	B	T0_LPS.vs.T0_RPMI	VPS52	ProstateCancer	ieu-b-4809	2279	0.490163	0.116666	0.2965	0.0705452	0.0261256
response	B	T0_LPS.vs.T0_RPMI	VRK3	ProstateCancer	ieu-b-4809	848	9.39547e-18	8.24489e-19	0.854777	0.0749397	0.0702835
response	B	T0_LPS.vs.T0_RPMI	WASHC2C	ProstateCancer	ieu-b-4809	475	2.37743e-33	1.25447e-34	0.87972	0.0463452	0.0739352
response	B	T0_LPS.vs.T0_RPMI	WDR18	ProstateCancer	ieu-b-4809	753	0.828315	0.0659301	0.0877315	0.00697197	0.0110517
response	B	T0_LPS.vs.T0_RPMI	WDR35	ProstateCancer	ieu-b-4809	753	0.918749	0.0702844	0.00897504	0.000685285	0.001306
response	B	T0_LPS.vs.T0_RPMI	WDR46	ProstateCancer	ieu-b-4809	2253	0.488524	0.119267	0.294503	0.0718732	0.0258327
response	B	T0_LPS.vs.T0_RPMI	WDR81	ProstateCancer	ieu-b-4809	796	0.452131	0.0362466	0.439939	0.0352327	0.0364506
response	B	T0_LPS.vs.T0_RPMI	YIF1B	ProstateCancer	ieu-b-4809	750	2.29759e-05	1.6255e-06	0.869637	0.0614565	0.0688817
response	B	T0_LPS.vs.T0_RPMI	YTHDF1	ProstateCancer	ieu-b-4809	879	0.543219	0.0552203	0.326234	0.0331207	0.042206
response	B	T0_LPS.vs.T0_RPMI	ZBED6	ProstateCancer	ieu-b-4809	516	6.59163e-05	4.30257e-06	0.867825	0.0565703	0.0755347
response	B	T0_LPS.vs.T0_RPMI	ZBTB38	ProstateCancer	ieu-b-4809	427	0.924045	0.0583587	0.0138032	0.000868825	0.00292405
response	B	T0_LPS.vs.T0_RPMI	ZNF202	ProstateCancer	ieu-b-4809	1254	0.862371	0.116107	0.0166217	0.00223522	0.00266493
response	B	T0_LPS.vs.T0_RPMI	ZNF473	ProstateCancer	ieu-b-4809	853	9.13617e-18	7.58242e-19	0.831187	0.0688831	0.0999302
response	B	T0_LPS.vs.T0_RPMI	ZNF500	ProstateCancer	ieu-b-4809	1103	0.822286	0.11707	0.0450613	0.00640629	0.00917558
response	B	T0_LPS.vs.T0_RPMI	ZNF526	ProstateCancer	ieu-b-4809	220	0.961723	0.031636	0.00592161	0.000194268	0.000524769
response	B	T0_LPS.vs.T0_RPMI	ZNF574	ProstateCancer	ieu-b-4809	248	0.967745	0.025365	0.00597327	0.000155801	0.000760797
response	B	T0_LPS.vs.T0_RPMI	ZNF641	ProstateCancer	ieu-b-4809	1054	0.0763241	0.0077365	0.775891	0.0785858	0.0614628
response	B	T0_LPS.vs.T0_RPMI	ZNF713	ProstateCancer	ieu-b-4809	594	0.867465	0.0795403	0.0444009	0.00406671	0.00452712
response	B	T0_LPS.vs.T0_RPMI	ZRANB1	ProstateCancer	ieu-b-4809	908	0.155966	0.0165258	0.682249	0.0722164	0.0730429
response	B	T0_LPS.vs.T0_RPMI	AAGAB	InflammatoryBowelDisease	ieu-a-31	1074	8.3579e-09	1.32608e-09	0.809571	0.128386	0.0620432
response	B	T0_LPS.vs.T0_RPMI	ABCF1	InflammatoryBowelDisease	ieu-a-31	280	2.72113e-05	1.30199e-06	0.871124	0.0415939	0.0872534
response	B	T0_LPS.vs.T0_RPMI	ABTB2	InflammatoryBowelDisease	ieu-a-31	1150	0.690878	0.0887342	0.182414	0.0234142	0.014559
response	B	T0_LPS.vs.T0_RPMI	ACAA2	InflammatoryBowelDisease	ieu-a-31	723	0.355675	0.0296481	0.527624	0.0439382	0.0431143
response	B	T0_LPS.vs.T0_RPMI	ADAM15	InflammatoryBowelDisease	ieu-a-31	547	0.0847785	0.00567113	0.708194	0.0472195	0.154137
response	B	T0_LPS.vs.T0_RPMI	AFF4	InflammatoryBowelDisease	ieu-a-31	685	1.2405e-11	7.67469e-13	0.871463	0.0538409	0.0746957
response	B	T0_LPS.vs.T0_RPMI	AGFG2	InflammatoryBowelDisease	ieu-a-31	808	0.687337	0.0823391	0.18604	0.0222646	0.0220191
response	B	T0_LPS.vs.T0_RPMI	AKAP8	InflammatoryBowelDisease	ieu-a-31	1289	0.667757	0.0839201	0.197616	0.0248095	0.0258971
response	B	T0_LPS.vs.T0_RPMI	ALG6	InflammatoryBowelDisease	ieu-a-31	758	0.0835084	0.00853342	0.770032	0.0786275	0.0592988
response	B	T0_LPS.vs.T0_RPMI	AMD1	InflammatoryBowelDisease	ieu-a-31	765	0.689543	0.0768735	0.196318	0.021871	0.0153946
response	B	T0_LPS.vs.T0_RPMI	ANKMY1	InflammatoryBowelDisease	ieu-a-31	1167	6.02745e-05	9.95843e-06	0.805208	0.132973	0.0617493
response	B	T0_LPS.vs.T0_RPMI	ANKRD16	InflammatoryBowelDisease	ieu-a-31	910	0.754915	0.0701291	0.141702	0.0131436	0.0201105
response	B	T0_LPS.vs.T0_RPMI	ANKRD27	InflammatoryBowelDisease	ieu-a-31	884	0.000259453	1.99259e-05	0.867391	0.0665498	0.0657794
response	B	T0_LPS.vs.T0_RPMI	ANKRD44-IT1	InflammatoryBowelDisease	ieu-a-31	983	0.224531	0.0197339	0.648087	0.0569093	0.0507388
response	B	T0_LPS.vs.T0_RPMI	ANKZF1	InflammatoryBowelDisease	ieu-a-31	782	0.00137545	0.000108684	0.864183	0.0682191	0.0661134
response	B	T0_LPS.vs.T0_RPMI	AP1M1	InflammatoryBowelDisease	ieu-a-31	1040	0.713528	0.0692085	0.183136	0.0177468	0.0163808
response	B	T0_LPS.vs.T0_RPMI	AP2S1	InflammatoryBowelDisease	ieu-a-31	1020	0.635012	0.0649555	0.250542	0.0256041	0.0238866
response	B	T0_LPS.vs.T0_RPMI	AP3M2	InflammatoryBowelDisease	ieu-a-31	531	0.439769	0.0229562	0.47559	0.0247892	0.0368962
response	B	T0_LPS.vs.T0_RPMI	AP4M1	InflammatoryBowelDisease	ieu-a-31	579	0.449561	0.0263762	0.441783	0.0258634	0.0564156
response	B	T0_LPS.vs.T0_RPMI	APOM	InflammatoryBowelDisease	ieu-a-31	387	3.98371e-22	1.55819e-23	0.849523	0.033111	0.117366
response	B	T0_LPS.vs.T0_RPMI	ARHGAP30	InflammatoryBowelDisease	ieu-a-31	996	9.16889e-10	9.77276e-11	0.778379	0.0828255	0.138795
response	B	T0_LPS.vs.T0_RPMI	ARHGEF2	InflammatoryBowelDisease	ieu-a-31	618	0.0940985	0.00512976	0.786115	0.042783	0.0718737
response	B	T0_LPS.vs.T0_RPMI	ARID3A	InflammatoryBowelDisease	ieu-a-31	903	0.416622	0.0435533	0.454687	0.0474949	0.0376429
response	B	T0_LPS.vs.T0_RPMI	ARL3	InflammatoryBowelDisease	ieu-a-31	852	0.0347669	0.00269371	0.823993	0.0637674	0.0747792
response	B	T0_LPS.vs.T0_RPMI	ARMH3	InflammatoryBowelDisease	ieu-a-31	941	0.0341922	0.00307106	0.810417	0.07271	0.0796102
response	B	T0_LPS.vs.T0_RPMI	ARNT	InflammatoryBowelDisease	ieu-a-31	627	0.570094	0.103675	0.13174	0.0237871	0.170703
response	B	T0_LPS.vs.T0_RPMI	ASCL2	InflammatoryBowelDisease	ieu-a-31	1194	0.35634	0.041385	0.500991	0.0581414	0.0431424
response	B	T0_LPS.vs.T0_RPMI	ASH1L-AS1	InflammatoryBowelDisease	ieu-a-31	628	0.0795063	0.00774537	0.664662	0.0645668	0.18352
response	B	T0_LPS.vs.T0_RPMI	ATAD3B	InflammatoryBowelDisease	ieu-a-31	683	0.03351	0.00262694	0.821517	0.0643229	0.0780234
response	B	T0_LPS.vs.T0_RPMI	ATF6	InflammatoryBowelDisease	ieu-a-31	867	9.90724e-10	1.12334e-10	0.84106	0.0953004	0.0636396
response	B	T0_LPS.vs.T0_RPMI	ATF6B	InflammatoryBowelDisease	ieu-a-31	524	4.0321e-22	2.14391e-23	0.859843	0.0456241	0.0945332
response	B	T0_LPS.vs.T0_RPMI	ATG4D	InflammatoryBowelDisease	ieu-a-31	982	0.0344809	0.00372989	0.801673	0.0866457	0.0734706
response	B	T0_LPS.vs.T0_RPMI	ATG5	InflammatoryBowelDisease	ieu-a-31	601	0.00283367	0.00015997	0.876336	0.0494009	0.0712691
response	B	T0_LPS.vs.T0_RPMI	ATL3	InflammatoryBowelDisease	ieu-a-31	967	0.566537	0.0542079	0.321164	0.0307025	0.0273891
response	B	T0_LPS.vs.T0_RPMI	ATP5F1C	InflammatoryBowelDisease	ieu-a-31	1137	0.256371	0.0305422	0.57931	0.0689502	0.0648267
response	B	T0_LPS.vs.T0_RPMI	ATP5MGL	InflammatoryBowelDisease	ieu-a-31	1320	0.447773	0.0830001	0.353651	0.0655032	0.0500727
response	B	T0_LPS.vs.T0_RPMI	ATP9B	InflammatoryBowelDisease	ieu-a-31	996	0.645491	0.0673988	0.23982	0.0250185	0.0222716
response	B	T0_LPS.vs.T0_RPMI	ATXN2L	InflammatoryBowelDisease	ieu-a-31	828	1.07241e-05	8.35509e-07	0.855435	0.0665687	0.0779844
response	B	T0_LPS.vs.T0_RPMI	AUH	InflammatoryBowelDisease	ieu-a-31	770	0.350834	0.0326081	0.523226	0.0485863	0.0447458
response	B	T0_LPS.vs.T0_RPMI	B3GAT3	InflammatoryBowelDisease	ieu-a-31	1016	0.426787	0.0538587	0.424691	0.0535531	0.0411095
response	B	T0_LPS.vs.T0_RPMI	B4GALT1	InflammatoryBowelDisease	ieu-a-31	597	0.650508	0.038713	0.253872	0.0150666	0.0418406
response	B	T0_LPS.vs.T0_RPMI	BCAS3	InflammatoryBowelDisease	ieu-a-31	360	0.614515	0.0222813	0.323655	0.0117074	0.0278418
response	B	T0_LPS.vs.T0_RPMI	BCL11A	InflammatoryBowelDisease	ieu-a-31	607	5.50444e-08	5.2543e-09	0.825063	0.0786607	0.0962762
response	B	T0_LPS.vs.T0_RPMI	BEST1	InflammatoryBowelDisease	ieu-a-31	795	0.429206	0.0409299	0.440293	0.0419395	0.047631
response	B	T0_LPS.vs.T0_RPMI	BORCS7	InflammatoryBowelDisease	ieu-a-31	865	0.0331355	0.00323242	0.785341	0.0765094	0.101782
response	B	T0_LPS.vs.T0_RPMI	BRAT1	InflammatoryBowelDisease	ieu-a-31	1514	0.244368	0.0372495	0.581888	0.0886507	0.0478441
response	B	T0_LPS.vs.T0_RPMI	BTBD2	InflammatoryBowelDisease	ieu-a-31	960	0.413842	0.0478326	0.448939	0.0518517	0.0375344
response	B	T0_LPS.vs.T0_RPMI	BYSL	InflammatoryBowelDisease	ieu-a-31	744	0.774248	0.0541226	0.149551	0.0104425	0.0116361
response	B	T0_LPS.vs.T0_RPMI	C11orf58	InflammatoryBowelDisease	ieu-a-31	677	0.113769	0.00708829	0.749056	0.0465861	0.0835006
response	B	T0_LPS.vs.T0_RPMI	C18orf32	InflammatoryBowelDisease	ieu-a-31	720	0.352063	0.0267765	0.522287	0.0396639	0.05921
response	B	T0_LPS.vs.T0_RPMI	C19orf25	InflammatoryBowelDisease	ieu-a-31	1000	0.420815	0.038497	0.460811	0.0421182	0.0377596
response	B	T0_LPS.vs.T0_RPMI	C4orf3	InflammatoryBowelDisease	ieu-a-31	586	0.702051	0.0380041	0.225392	0.0121787	0.0223742
response	B	T0_LPS.vs.T0_RPMI	C8orf82	InflammatoryBowelDisease	ieu-a-31	433	0.616949	0.0298655	0.311829	0.0150689	0.026288
response	B	T0_LPS.vs.T0_RPMI	CAMKMT	InflammatoryBowelDisease	ieu-a-31	1254	0.0422714	0.00612483	0.778304	0.11271	0.0605898
response	B	T0_LPS.vs.T0_RPMI	CAPN10	InflammatoryBowelDisease	ieu-a-31	1134	6.25545e-05	7.37833e-06	0.835668	0.0985015	0.0657609
response	B	T0_LPS.vs.T0_RPMI	CAPN10-DT	InflammatoryBowelDisease	ieu-a-31	1130	6.26536e-05	7.2902e-06	0.83699	0.0973244	0.0656153
response	B	T0_LPS.vs.T0_RPMI	CAPZB	InflammatoryBowelDisease	ieu-a-31	967	4.35146e-11	5.48197e-12	0.83205	0.104758	0.0631912
response	B	T0_LPS.vs.T0_RPMI	CARM1	InflammatoryBowelDisease	ieu-a-31	1067	0.0350815	0.00356933	0.815695	0.0829293	0.062725
response	B	T0_LPS.vs.T0_RPMI	CASC3	InflammatoryBowelDisease	ieu-a-31	1086	7.58176e-13	8.11804e-14	0.847243	0.0906549	0.0621023
response	B	T0_LPS.vs.T0_RPMI	CASTOR1	InflammatoryBowelDisease	ieu-a-31	1007	0.00196035	0.00027551	0.814979	0.11447	0.0683153
response	B	T0_LPS.vs.T0_RPMI	CAT	InflammatoryBowelDisease	ieu-a-31	1112	0.6932	0.0811417	0.183698	0.0214821	0.0204782
response	B	T0_LPS.vs.T0_RPMI	CBX7	InflammatoryBowelDisease	ieu-a-31	1126	0.0270544	0.00304709	0.809436	0.091096	0.0693661
response	B	T0_LPS.vs.T0_RPMI	CCDC159	InflammatoryBowelDisease	ieu-a-31	842	0.0347231	0.00363873	0.800059	0.0837626	0.0778165
response	B	T0_LPS.vs.T0_RPMI	CCDC88B	InflammatoryBowelDisease	ieu-a-31	621	0.600214	0.0381587	0.314942	0.0199958	0.02669
response	B	T0_LPS.vs.T0_RPMI	CCDC9	InflammatoryBowelDisease	ieu-a-31	1072	0.595704	0.0989901	0.223035	0.0370173	0.0452539
response	B	T0_LPS.vs.T0_RPMI	CCL7	InflammatoryBowelDisease	ieu-a-31	589	0.489088	0.0328686	0.409584	0.0274846	0.0409747
response	B	T0_LPS.vs.T0_RPMI	CD6	InflammatoryBowelDisease	ieu-a-31	1045	0.408914	0.0453272	0.448992	0.0497227	0.047044
response	B	T0_LPS.vs.T0_RPMI	CD74	InflammatoryBowelDisease	ieu-a-31	906	0.304365	0.0297082	0.542716	0.0529026	0.070308
response	B	T0_LPS.vs.T0_RPMI	CD84	InflammatoryBowelDisease	ieu-a-31	932	9.77577e-10	1.13462e-10	0.829899	0.0962481	0.0738531
response	B	T0_LPS.vs.T0_RPMI	CDC34	InflammatoryBowelDisease	ieu-a-31	716	0.425903	0.0292345	0.462002	0.0316612	0.0511996
response	B	T0_LPS.vs.T0_RPMI	CDC37L1	InflammatoryBowelDisease	ieu-a-31	1028	1.43599e-07	1.58635e-08	0.821431	0.0906563	0.0879129
response	B	T0_LPS.vs.T0_RPMI	CDKAL1	InflammatoryBowelDisease	ieu-a-31	989	0.00600789	0.000816823	0.648032	0.087848	0.257295
response	B	T0_LPS.vs.T0_RPMI	CDKN1A	InflammatoryBowelDisease	ieu-a-31	1035	0.765759	0.0784065	0.129042	0.0131991	0.0135927
response	B	T0_LPS.vs.T0_RPMI	CDKN2AIPNL	InflammatoryBowelDisease	ieu-a-31	493	0.000638558	3.13628e-05	0.886504	0.0434713	0.0693553
response	B	T0_LPS.vs.T0_RPMI	CEBPG	InflammatoryBowelDisease	ieu-a-31	1000	0.0002315	3.34592e-05	0.773943	0.111746	0.114047
response	B	T0_LPS.vs.T0_RPMI	CERS6	InflammatoryBowelDisease	ieu-a-31	969	0.795016	0.107378	0.0771758	0.0104136	0.0100161
response	B	T0_LPS.vs.T0_RPMI	CHID1	InflammatoryBowelDisease	ieu-a-31	1061	0.366183	0.036287	0.508731	0.0503745	0.0384246
response	B	T0_LPS.vs.T0_RPMI	CHUK	InflammatoryBowelDisease	ieu-a-31	663	7.92878e-21	5.11217e-22	0.871625	0.0561267	0.0722488
response	B	T0_LPS.vs.T0_RPMI	CLEC16A	InflammatoryBowelDisease	ieu-a-31	1442	0.0209492	0.00286914	0.803364	0.109964	0.0628544
response	B	T0_LPS.vs.T0_RPMI	CLIP4	InflammatoryBowelDisease	ieu-a-31	861	0.361343	0.0320326	0.516901	0.0457786	0.0439446
response	B	T0_LPS.vs.T0_RPMI	CLN3	InflammatoryBowelDisease	ieu-a-31	824	1.06881e-05	8.90242e-07	0.852567	0.0709362	0.0764851
response	B	T0_LPS.vs.T0_RPMI	CLPTM1	InflammatoryBowelDisease	ieu-a-31	883	0.771751	0.0736267	0.129035	0.012297	0.01329
response	B	T0_LPS.vs.T0_RPMI	CNP	InflammatoryBowelDisease	ieu-a-31	664	1.45014e-06	9.08328e-08	0.873945	0.0546702	0.0713833
response	B	T0_LPS.vs.T0_RPMI	CNTD1	InflammatoryBowelDisease	ieu-a-31	553	1.45939e-06	8.04243e-08	0.879519	0.0483966	0.0720826
response	B	T0_LPS.vs.T0_RPMI	COG5	InflammatoryBowelDisease	ieu-a-31	1197	9.39034e-08	1.33413e-08	0.821718	0.116684	0.0615981
response	B	T0_LPS.vs.T0_RPMI	COPS6	InflammatoryBowelDisease	ieu-a-31	574	0.45554	0.0302959	0.447577	0.0297294	0.0368571
response	B	T0_LPS.vs.T0_RPMI	COPS9	InflammatoryBowelDisease	ieu-a-31	1042	6.02222e-05	6.19397e-06	0.804481	0.0826296	0.112823
response	B	T0_LPS.vs.T0_RPMI	COX10	InflammatoryBowelDisease	ieu-a-31	719	0.0282747	0.00257749	0.806391	0.0734204	0.0893363
response	B	T0_LPS.vs.T0_RPMI	CPT1B	InflammatoryBowelDisease	ieu-a-31	534	0.623742	0.038013	0.292032	0.017769	0.0284442
response	B	T0_LPS.vs.T0_RPMI	CRELD2	InflammatoryBowelDisease	ieu-a-31	981	0.592762	0.0585062	0.295133	0.0291054	0.024493
response	B	T0_LPS.vs.T0_RPMI	CSNK1A1	InflammatoryBowelDisease	ieu-a-31	709	0.321619	0.0237358	0.550957	0.040598	0.0630897
response	B	T0_LPS.vs.T0_RPMI	CSNK1E	InflammatoryBowelDisease	ieu-a-31	1268	0.623644	0.0890043	0.232905	0.0332181	0.0212294
response	B	T0_LPS.vs.T0_RPMI	CTDP1	InflammatoryBowelDisease	ieu-a-31	839	0.635064	0.0742906	0.233837	0.0273251	0.0294833
response	B	T0_LPS.vs.T0_RPMI	CTDSP1	InflammatoryBowelDisease	ieu-a-31	682	0.00106374	7.18676e-05	0.862703	0.0582075	0.0779535
response	B	T0_LPS.vs.T0_RPMI	CUL1	InflammatoryBowelDisease	ieu-a-31	843	0.195202	0.019209	0.658298	0.0647177	0.0625735
response	B	T0_LPS.vs.T0_RPMI	CYB5R3	InflammatoryBowelDisease	ieu-a-31	1321	0.478652	0.0622789	0.378046	0.0491568	0.0318668
response	B	T0_LPS.vs.T0_RPMI	CYHR1	InflammatoryBowelDisease	ieu-a-31	470	0.606777	0.0343036	0.307152	0.0173301	0.0344366
response	B	T0_LPS.vs.T0_RPMI	CYP3A5	InflammatoryBowelDisease	ieu-a-31	452	0.530925	0.024831	0.385182	0.0179736	0.0410885
response	B	T0_LPS.vs.T0_RPMI	CYTH1	InflammatoryBowelDisease	ieu-a-31	1104	0.687778	0.092646	0.177545	0.0238978	0.0181332
response	B	T0_LPS.vs.T0_RPMI	D2HGDH	InflammatoryBowelDisease	ieu-a-31	893	0.234623	0.0271762	0.58317	0.0674605	0.0875703
response	B	T0_LPS.vs.T0_RPMI	DAG1	InflammatoryBowelDisease	ieu-a-31	326	9.35341e-16	3.45786e-17	0.881835	0.0325149	0.0856502
response	B	T0_LPS.vs.T0_RPMI	DCTN4	InflammatoryBowelDisease	ieu-a-31	868	0.306088	0.0329902	0.545209	0.0587055	0.0570074
response	B	T0_LPS.vs.T0_RPMI	DDAH2	InflammatoryBowelDisease	ieu-a-31	419	4.1637e-22	1.89474e-23	0.887907	0.0403334	0.07176
response	B	T0_LPS.vs.T0_RPMI	DGAT1	InflammatoryBowelDisease	ieu-a-31	555	0.606062	0.0348649	0.309471	0.0177711	0.0318312
response	B	T0_LPS.vs.T0_RPMI	DHX34	InflammatoryBowelDisease	ieu-a-31	1044	0.64708	0.0680976	0.241012	0.0253452	0.0184654
response	B	T0_LPS.vs.T0_RPMI	DNAJB1	InflammatoryBowelDisease	ieu-a-31	1015	0.696207	0.07584	0.191164	0.0208081	0.0159806
response	B	T0_LPS.vs.T0_RPMI	DNM2	InflammatoryBowelDisease	ieu-a-31	1048	0.0346033	0.00359857	0.804539	0.0835944	0.0736651
response	B	T0_LPS.vs.T0_RPMI	DOCK9	InflammatoryBowelDisease	ieu-a-31	791	0.597292	0.0474261	0.305865	0.0242611	0.025156
response	B	T0_LPS.vs.T0_RPMI	DPY30	InflammatoryBowelDisease	ieu-a-31	867	0.708471	0.0532293	0.205688	0.0154367	0.0171747
response	B	T0_LPS.vs.T0_RPMI	DTYMK	InflammatoryBowelDisease	ieu-a-31	937	0.172533	0.0162365	0.688446	0.0647292	0.0580548
response	B	T0_LPS.vs.T0_RPMI	DUS4L	InflammatoryBowelDisease	ieu-a-31	953	9.70938e-08	8.86347e-09	0.849636	0.0774884	0.0728756
response	B	T0_LPS.vs.T0_RPMI	DUSP28	InflammatoryBowelDisease	ieu-a-31	1135	6.16967e-05	8.39901e-06	0.824208	0.112139	0.0635829
response	B	T0_LPS.vs.T0_RPMI	EEF1A2	InflammatoryBowelDisease	ieu-a-31	1075	3.53437e-06	3.94448e-07	0.818733	0.0912833	0.0899796
response	B	T0_LPS.vs.T0_RPMI	EFNA4	InflammatoryBowelDisease	ieu-a-31	548	0.0941888	0.00599416	0.78681	0.0500094	0.0629978
response	B	T0_LPS.vs.T0_RPMI	EGR2	InflammatoryBowelDisease	ieu-a-31	1020	7.8633e-15	8.06592e-16	0.842788	0.0863797	0.070832
response	B	T0_LPS.vs.T0_RPMI	EIF3G	InflammatoryBowelDisease	ieu-a-31	1103	0.0349083	0.00373939	0.811738	0.0868909	0.0627231
response	B	T0_LPS.vs.T0_RPMI	EIF4E3	InflammatoryBowelDisease	ieu-a-31	694	0.316656	0.0292318	0.557204	0.0513923	0.0455153
response	B	T0_LPS.vs.T0_RPMI	EMC1	InflammatoryBowelDisease	ieu-a-31	839	4.15006e-11	5.7607e-12	0.793539	0.110055	0.0964056
response	B	T0_LPS.vs.T0_RPMI	EMC8	InflammatoryBowelDisease	ieu-a-31	1277	0.488679	0.0667816	0.351581	0.0480012	0.0449574
response	B	T0_LPS.vs.T0_RPMI	EML2-AS1	InflammatoryBowelDisease	ieu-a-31	1181	0.571619	0.0753318	0.284598	0.0374753	0.0309761
response	B	T0_LPS.vs.T0_RPMI	EML4	InflammatoryBowelDisease	ieu-a-31	1231	0.0686711	0.0119272	0.728771	0.126514	0.0641167
response	B	T0_LPS.vs.T0_RPMI	ENGASE	InflammatoryBowelDisease	ieu-a-31	982	0.711425	0.0778735	0.17625	0.0192774	0.0151739
response	B	T0_LPS.vs.T0_RPMI	EPOR	InflammatoryBowelDisease	ieu-a-31	837	0.0345258	0.00430293	0.79551	0.0990773	0.0665841
response	B	T0_LPS.vs.T0_RPMI	EPS15L1	InflammatoryBowelDisease	ieu-a-31	1163	0.667475	0.0879134	0.168991	0.0222045	0.0534157
response	B	T0_LPS.vs.T0_RPMI	ERCC1	InflammatoryBowelDisease	ieu-a-31	1089	0.747894	0.0824657	0.137615	0.0151572	0.0168681
response	B	T0_LPS.vs.T0_RPMI	ERLIN1	InflammatoryBowelDisease	ieu-a-31	677	7.82726e-21	5.21781e-22	0.860463	0.057278	0.0822585
response	B	T0_LPS.vs.T0_RPMI	ERMP1	InflammatoryBowelDisease	ieu-a-31	802	1.52378e-07	1.1078e-08	0.871646	0.0633042	0.0650497
response	B	T0_LPS.vs.T0_RPMI	ETV7	InflammatoryBowelDisease	ieu-a-31	941	0.773389	0.07161	0.131687	0.012182	0.0111319
response	B	T0_LPS.vs.T0_RPMI	EXD2	InflammatoryBowelDisease	ieu-a-31	973	0.0152157	0.00145671	0.825596	0.0789617	0.0787698
response	B	T0_LPS.vs.T0_RPMI	F11R	InflammatoryBowelDisease	ieu-a-31	1006	9.80859e-10	1.01733e-10	0.832685	0.0862839	0.0810306
response	B	T0_LPS.vs.T0_RPMI	FADS1	InflammatoryBowelDisease	ieu-a-31	876	0.426336	0.041115	0.439845	0.0423675	0.0503368
response	B	T0_LPS.vs.T0_RPMI	FAM189B	InflammatoryBowelDisease	ieu-a-31	612	0.094398	0.00558125	0.788906	0.0465792	0.064536
response	B	T0_LPS.vs.T0_RPMI	FAM229A	InflammatoryBowelDisease	ieu-a-31	217	0.604701	0.0144056	0.343387	0.00815106	0.0293558
response	B	T0_LPS.vs.T0_RPMI	FBXL12	InflammatoryBowelDisease	ieu-a-31	1288	0.0329965	0.00444222	0.768498	0.10337	0.0906936
response	B	T0_LPS.vs.T0_RPMI	FBXL15	InflammatoryBowelDisease	ieu-a-31	894	0.0338947	0.00290199	0.803342	0.0686892	0.0911718
response	B	T0_LPS.vs.T0_RPMI	FBXW5	InflammatoryBowelDisease	ieu-a-31	1100	4.15361e-20	4.79155e-21	0.839573	0.0967883	0.0636391
response	B	T0_LPS.vs.T0_RPMI	FCER1G	InflammatoryBowelDisease	ieu-a-31	920	9.8612e-10	1.14568e-10	0.837151	0.097195	0.0656539
response	B	T0_LPS.vs.T0_RPMI	FCGR3A	InflammatoryBowelDisease	ieu-a-31	878	9.80987e-10	1.17443e-10	0.832794	0.099634	0.0675721
response	B	T0_LPS.vs.T0_RPMI	FLAD1	InflammatoryBowelDisease	ieu-a-31	540	0.0875828	0.00736444	0.731466	0.0613934	0.112193
response	B	T0_LPS.vs.T0_RPMI	FOSL2	InflammatoryBowelDisease	ieu-a-31	783	0.335736	0.029333	0.53338	0.0465461	0.0550048
response	B	T0_LPS.vs.T0_RPMI	FOXP1-IT1	InflammatoryBowelDisease	ieu-a-31	656	0.325434	0.0198346	0.572236	0.034829	0.0476671
response	B	T0_LPS.vs.T0_RPMI	FOXP4	InflammatoryBowelDisease	ieu-a-31	867	0.763128	0.0631239	0.149784	0.0123782	0.0115858
response	B	T0_LPS.vs.T0_RPMI	FYN	InflammatoryBowelDisease	ieu-a-31	970	0.629372	0.0684572	0.249974	0.0271648	0.0250318
response	B	T0_LPS.vs.T0_RPMI	GAMT	InflammatoryBowelDisease	ieu-a-31	968	0.40098	0.0400026	0.438133	0.0436318	0.0772527
response	B	T0_LPS.vs.T0_RPMI	GATA3	InflammatoryBowelDisease	ieu-a-31	979	0.243807	0.050622	0.547441	0.113622	0.0445082
response	B	T0_LPS.vs.T0_RPMI	GBA	InflammatoryBowelDisease	ieu-a-31	606	0.0942568	0.00541674	0.787702	0.0452001	0.0674246
response	B	T0_LPS.vs.T0_RPMI	GPATCH1	InflammatoryBowelDisease	ieu-a-31	926	0.000249196	2.825e-05	0.833102	0.0943719	0.0722482
response	B	T0_LPS.vs.T0_RPMI	GPR35	InflammatoryBowelDisease	ieu-a-31	1154	6.1915e-05	7.8048e-06	0.827124	0.104196	0.0686101
response	B	T0_LPS.vs.T0_RPMI	GPSM2	InflammatoryBowelDisease	ieu-a-31	855	0.627348	0.0709248	0.222532	0.0251042	0.0540913
response	B	T0_LPS.vs.T0_RPMI	GPSM3	InflammatoryBowelDisease	ieu-a-31	463	4.1298e-22	2.0218e-23	0.880678	0.0430385	0.0762839
response	B	T0_LPS.vs.T0_RPMI	GSPT1	InflammatoryBowelDisease	ieu-a-31	1236	0.02107	0.00269625	0.807584	0.103278	0.0653721
response	B	T0_LPS.vs.T0_RPMI	GZMM	InflammatoryBowelDisease	ieu-a-31	719	0.430398	0.0299264	0.466986	0.0324302	0.0402589
response	B	T0_LPS.vs.T0_RPMI	HPS6	InflammatoryBowelDisease	ieu-a-31	876	0.0315979	0.00611027	0.748888	0.144748	0.0686561
response	B	T0_LPS.vs.T0_RPMI	IFI35	InflammatoryBowelDisease	ieu-a-31	521	1.46057e-06	7.12495e-08	0.880234	0.0428625	0.0769023
response	B	T0_LPS.vs.T0_RPMI	IGHA1	InflammatoryBowelDisease	ieu-a-31	281	0.747952	0.0304414	0.181613	0.00735897	0.0326337
response	B	T0_LPS.vs.T0_RPMI	IL12RB2	InflammatoryBowelDisease	ieu-a-31	909	7.41442e-35	6.30584e-36	0.858806	0.0729718	0.0682221
response	B	T0_LPS.vs.T0_RPMI	IL15RA	InflammatoryBowelDisease	ieu-a-31	928	0.749149	0.075953	0.146561	0.0148456	0.0134914
response	B	T0_LPS.vs.T0_RPMI	IL21R	InflammatoryBowelDisease	ieu-a-31	968	0.00019202	2.08979e-05	0.840801	0.0914385	0.0675476
response	B	T0_LPS.vs.T0_RPMI	IMPDH2	InflammatoryBowelDisease	ieu-a-31	339	9.16085e-16	4.74026e-17	0.863681	0.0445993	0.0917198
response	B	T0_LPS.vs.T0_RPMI	INCENP	InflammatoryBowelDisease	ieu-a-31	819	0.448824	0.0390594	0.434883	0.0378067	0.0394269
response	B	T0_LPS.vs.T0_RPMI	ING5	InflammatoryBowelDisease	ieu-a-31	929	0.180593	0.0170489	0.641782	0.0604872	0.100089
response	B	T0_LPS.vs.T0_RPMI	INTS12	InflammatoryBowelDisease	ieu-a-31	508	0.325505	0.0273234	0.540977	0.0453496	0.0608457
response	B	T0_LPS.vs.T0_RPMI	IPO9	InflammatoryBowelDisease	ieu-a-31	915	1.01971e-09	1.03928e-10	0.767008	0.0780179	0.154974
response	B	T0_LPS.vs.T0_RPMI	IQCH-AS1	InflammatoryBowelDisease	ieu-a-31	1037	8.32043e-09	8.82262e-10	0.805941	0.0853498	0.108709
response	B	T0_LPS.vs.T0_RPMI	IRF1	InflammatoryBowelDisease	ieu-a-31	466	1.26641e-11	5.80175e-13	0.88967	0.0406883	0.069642
response	B	T0_LPS.vs.T0_RPMI	IRF2BP1	InflammatoryBowelDisease	ieu-a-31	1158	0.577343	0.0674614	0.296681	0.0346427	0.0238712
response	B	T0_LPS.vs.T0_RPMI	ITGB3BP	InflammatoryBowelDisease	ieu-a-31	770	0.0801272	0.00840236	0.738869	0.0773846	0.0952167
response	B	T0_LPS.vs.T0_RPMI	JADE2	InflammatoryBowelDisease	ieu-a-31	475	0.000594115	3.1461e-05	0.824803	0.0435459	0.131025
response	B	T0_LPS.vs.T0_RPMI	KANSL2	InflammatoryBowelDisease	ieu-a-31	523	0.836869	0.0537777	0.0945707	0.00606846	0.00871442
response	B	T0_LPS.vs.T0_RPMI	KCNC4	InflammatoryBowelDisease	ieu-a-31	791	0.618991	0.0914165	0.220287	0.0324966	0.0368086
response	B	T0_LPS.vs.T0_RPMI	KCTD20	InflammatoryBowelDisease	ieu-a-31	937	0.759104	0.0825195	0.129211	0.0140309	0.0151343
response	B	T0_LPS.vs.T0_RPMI	KIAA0513	InflammatoryBowelDisease	ieu-a-31	1732	0.472482	0.0840064	0.347574	0.0617639	0.0341732
response	B	T0_LPS.vs.T0_RPMI	KIN	InflammatoryBowelDisease	ieu-a-31	1138	0.248549	0.0291124	0.561642	0.0656898	0.0950068
response	B	T0_LPS.vs.T0_RPMI	KLHDC3	InflammatoryBowelDisease	ieu-a-31	632	0.779546	0.0500766	0.1408	0.00902416	0.0205538
response	B	T0_LPS.vs.T0_RPMI	KPTN	InflammatoryBowelDisease	ieu-a-31	980	0.640626	0.0790264	0.232021	0.028602	0.0197247
response	B	T0_LPS.vs.T0_RPMI	LASP1	InflammatoryBowelDisease	ieu-a-31	780	7.82414e-13	5.14026e-14	0.874324	0.0573726	0.068303
response	B	T0_LPS.vs.T0_RPMI	LBHD1	InflammatoryBowelDisease	ieu-a-31	993	0.434798	0.0493054	0.432095	0.048964	0.0348382
response	B	T0_LPS.vs.T0_RPMI	LDB1	InflammatoryBowelDisease	ieu-a-31	899	0.0349554	0.00282166	0.828496	0.0668108	0.0669159
response	B	T0_LPS.vs.T0_RPMI	LINC00861	InflammatoryBowelDisease	ieu-a-31	878	0.000559785	5.42136e-05	0.850631	0.0823148	0.0664401
response	B	T0_LPS.vs.T0_RPMI	LINC01128	InflammatoryBowelDisease	ieu-a-31	265	0.0525292	0.00134717	0.857611	0.0219278	0.0665845
response	B	T0_LPS.vs.T0_RPMI	LINC02649	InflammatoryBowelDisease	ieu-a-31	1058	0.73603	0.084358	0.148891	0.017051	0.01367
response	B	T0_LPS.vs.T0_RPMI	LMNA	InflammatoryBowelDisease	ieu-a-31	734	0.0923507	0.00695002	0.758604	0.0570051	0.0850901
response	B	T0_LPS.vs.T0_RPMI	LRRC47	InflammatoryBowelDisease	ieu-a-31	900	0.498867	0.0542087	0.357804	0.03883	0.0502907
response	B	T0_LPS.vs.T0_RPMI	LSM14A	InflammatoryBowelDisease	ieu-a-31	922	0.000248537	2.5507e-05	0.830917	0.0851921	0.0836164
response	B	T0_LPS.vs.T0_RPMI	LSP1	InflammatoryBowelDisease	ieu-a-31	1202	0.354836	0.0415955	0.497844	0.0583121	0.0474126
response	B	T0_LPS.vs.T0_RPMI	LYAR	InflammatoryBowelDisease	ieu-a-31	1030	0.644834	0.0614087	0.249773	0.0237661	0.0202175
response	B	T0_LPS.vs.T0_RPMI	LYRM2	InflammatoryBowelDisease	ieu-a-31	642	0.0146993	0.000992504	0.857303	0.0578164	0.0691892
response	B	T0_LPS.vs.T0_RPMI	MAP2K1	InflammatoryBowelDisease	ieu-a-31	1078	8.62845e-09	1.0043e-09	0.835776	0.0972127	0.067011
response	B	T0_LPS.vs.T0_RPMI	MAP4K2	InflammatoryBowelDisease	ieu-a-31	669	0.539069	0.0514701	0.290052	0.0276022	0.0918073
response	B	T0_LPS.vs.T0_RPMI	MAPK13	InflammatoryBowelDisease	ieu-a-31	855	0.757411	0.0885564	0.124093	0.0144935	0.0154464
response	B	T0_LPS.vs.T0_RPMI	MARS2	InflammatoryBowelDisease	ieu-a-31	828	0.219799	0.0202163	0.635956	0.0584272	0.0656019
response	B	T0_LPS.vs.T0_RPMI	MAZ	InflammatoryBowelDisease	ieu-a-31	514	2.68475e-05	2.25298e-06	0.640146	0.0534131	0.306412
response	B	T0_LPS.vs.T0_RPMI	MBD3	InflammatoryBowelDisease	ieu-a-31	1045	0.408702	0.044324	0.448266	0.0485646	0.0501441
response	B	T0_LPS.vs.T0_RPMI	MEA1	InflammatoryBowelDisease	ieu-a-31	639	0.78146	0.0501485	0.141324	0.00905112	0.0180167
response	B	T0_LPS.vs.T0_RPMI	MED16	InflammatoryBowelDisease	ieu-a-31	849	0.420822	0.0386376	0.458816	0.0420864	0.0396383
response	B	T0_LPS.vs.T0_RPMI	MEMO1	InflammatoryBowelDisease	ieu-a-31	851	0.640632	0.0710288	0.185342	0.0204669	0.0825309
response	B	T0_LPS.vs.T0_RPMI	MFSD10	InflammatoryBowelDisease	ieu-a-31	959	0.619464	0.0607726	0.264179	0.0258876	0.0296964
response	B	T0_LPS.vs.T0_RPMI	MFSD4B	InflammatoryBowelDisease	ieu-a-31	925	0.643078	0.0604028	0.252072	0.0236558	0.0207911
response	B	T0_LPS.vs.T0_RPMI	MHENCR	InflammatoryBowelDisease	ieu-a-31	859	3.68076e-06	3.28127e-07	0.852642	0.0759387	0.071415
response	B	T0_LPS.vs.T0_RPMI	MIEF1	InflammatoryBowelDisease	ieu-a-31	1037	0.0262232	0.00309516	0.784629	0.0925174	0.0935353
response	B	T0_LPS.vs.T0_RPMI	MOCS3	InflammatoryBowelDisease	ieu-a-31	609	0.510436	0.0317345	0.393792	0.0244431	0.0395947
response	B	T0_LPS.vs.T0_RPMI	MPZ	InflammatoryBowelDisease	ieu-a-31	932	9.66991e-10	1.03987e-10	0.820912	0.0881874	0.0909007
response	B	T0_LPS.vs.T0_RPMI	MRGBP	InflammatoryBowelDisease	ieu-a-31	1461	3.37105e-06	6.0475e-07	0.780899	0.14001	0.0790865
response	B	T0_LPS.vs.T0_RPMI	MTA3	InflammatoryBowelDisease	ieu-a-31	1065	0.025089	0.00321649	0.789778	0.101171	0.0807453
response	B	T0_LPS.vs.T0_RPMI	MTERF4	InflammatoryBowelDisease	ieu-a-31	1329	6.13237e-05	8.77128e-06	0.819346	0.11713	0.0634544
response	B	T0_LPS.vs.T0_RPMI	MTFP1	InflammatoryBowelDisease	ieu-a-31	990	0.00204719	0.000191009	0.851082	0.0793414	0.0673383
response	B	T0_LPS.vs.T0_RPMI	MTPAP	InflammatoryBowelDisease	ieu-a-31	674	0.0126069	0.00118708	0.835761	0.0786245	0.0718204
response	B	T0_LPS.vs.T0_RPMI	MTRES1	InflammatoryBowelDisease	ieu-a-31	617	0.0183017	0.00101676	0.832689	0.0461585	0.101834
response	B	T0_LPS.vs.T0_RPMI	MTSS1	InflammatoryBowelDisease	ieu-a-31	989	0.000523339	5.07487e-05	0.795247	0.0769887	0.12719
response	B	T0_LPS.vs.T0_RPMI	MUL1	InflammatoryBowelDisease	ieu-a-31	963	4.41849e-11	3.97641e-12	0.844866	0.0759544	0.0791791
response	B	T0_LPS.vs.T0_RPMI	NBPF19	InflammatoryBowelDisease	ieu-a-31	277	0.803194	0.0244663	0.150314	0.00456128	0.0174641
response	B	T0_LPS.vs.T0_RPMI	NBR1	InflammatoryBowelDisease	ieu-a-31	574	1.45864e-06	8.71162e-08	0.87907	0.0524332	0.0684949
response	B	T0_LPS.vs.T0_RPMI	NCAPH2	InflammatoryBowelDisease	ieu-a-31	559	0.627088	0.0379644	0.293871	0.0177679	0.023308
response	B	T0_LPS.vs.T0_RPMI	NDUFB7	InflammatoryBowelDisease	ieu-a-31	1060	0.688063	0.0759124	0.192318	0.0211955	0.0225114
response	B	T0_LPS.vs.T0_RPMI	NDUFB8	InflammatoryBowelDisease	ieu-a-31	684	8.24086e-21	5.44831e-22	0.867098	0.0572511	0.0756508
response	B	T0_LPS.vs.T0_RPMI	NDUFB9	InflammatoryBowelDisease	ieu-a-31	888	0.00051306	6.8474e-05	0.77906	0.103858	0.116501
response	B	T0_LPS.vs.T0_RPMI	NELFCD	InflammatoryBowelDisease	ieu-a-31	701	0.298591	0.0254024	0.578597	0.0491755	0.0482335
response	B	T0_LPS.vs.T0_RPMI	NF2	InflammatoryBowelDisease	ieu-a-31	976	0.00186924	0.000222758	0.777097	0.0924787	0.128333
response	B	T0_LPS.vs.T0_RPMI	NFX1	InflammatoryBowelDisease	ieu-a-31	554	0.648212	0.0573563	0.250883	0.0221777	0.0213714
response	B	T0_LPS.vs.T0_RPMI	NOD2	InflammatoryBowelDisease	ieu-a-31	980	2.15211e-18	2.41912e-19	0.840021	0.0943587	0.06562
response	B	T0_LPS.vs.T0_RPMI	NOTCH1	InflammatoryBowelDisease	ieu-a-31	1147	4.12031e-20	5.05075e-21	0.832842	0.102026	0.0651315
response	B	T0_LPS.vs.T0_RPMI	NPEPL1	InflammatoryBowelDisease	ieu-a-31	847	0.291542	0.0320673	0.566199	0.0622296	0.047962
response	B	T0_LPS.vs.T0_RPMI	NRBF2	InflammatoryBowelDisease	ieu-a-31	1095	7.15254e-15	1.22426e-15	0.766609	0.131114	0.102277
response	B	T0_LPS.vs.T0_RPMI	NREP	InflammatoryBowelDisease	ieu-a-31	777	0.351042	0.0281968	0.523078	0.0419597	0.0557236
response	B	T0_LPS.vs.T0_RPMI	NSMCE2	InflammatoryBowelDisease	ieu-a-31	1011	0.000547749	6.77877e-05	0.832342	0.102944	0.0640983
response	B	T0_LPS.vs.T0_RPMI	NUCKS1	InflammatoryBowelDisease	ieu-a-31	541	0.261138	0.0191059	0.614672	0.0449116	0.0601718
response	B	T0_LPS.vs.T0_RPMI	NUDT14	InflammatoryBowelDisease	ieu-a-31	470	0.750707	0.037958	0.186233	0.00940077	0.0157012
response	B	T0_LPS.vs.T0_RPMI	NUP107	InflammatoryBowelDisease	ieu-a-31	899	4.57051e-10	4.45434e-11	0.823661	0.0801765	0.096162
response	B	T0_LPS.vs.T0_RPMI	OGA	InflammatoryBowelDisease	ieu-a-31	716	0.0343107	0.00267137	0.81274	0.0631914	0.0870868
response	B	T0_LPS.vs.T0_RPMI	ORMDL3	InflammatoryBowelDisease	ieu-a-31	1114	6.26857e-13	8.74468e-14	0.700497	0.0975177	0.201985
response	B	T0_LPS.vs.T0_RPMI	OSER1	InflammatoryBowelDisease	ieu-a-31	698	0.0638196	0.00412063	0.796364	0.0513344	0.0843611
response	B	T0_LPS.vs.T0_RPMI	PAGR1	InflammatoryBowelDisease	ieu-a-31	512	3.98375e-05	1.99757e-06	0.881873	0.0441457	0.0739399
response	B	T0_LPS.vs.T0_RPMI	PAPOLG	InflammatoryBowelDisease	ieu-a-31	659	5.79569e-08	4.45186e-09	0.868718	0.0666645	0.0646171
response	B	T0_LPS.vs.T0_RPMI	PAXX	InflammatoryBowelDisease	ieu-a-31	1065	4.14743e-20	4.88829e-21	0.838324	0.0987445	0.0629318
response	B	T0_LPS.vs.T0_RPMI	PCCA	InflammatoryBowelDisease	ieu-a-31	864	0.593922	0.0534928	0.300613	0.0270504	0.0249215
response	B	T0_LPS.vs.T0_RPMI	PDCD5	InflammatoryBowelDisease	ieu-a-31	830	0.000234317	3.04661e-05	0.783359	0.101738	0.114638
response	B	T0_LPS.vs.T0_RPMI	PDHX	InflammatoryBowelDisease	ieu-a-31	1172	0.67869	0.0899833	0.189033	0.0250454	0.0172486
response	B	T0_LPS.vs.T0_RPMI	PDXK	InflammatoryBowelDisease	ieu-a-31	1027	1.23825e-06	1.35506e-07	0.840794	0.091944	0.0672609
response	B	T0_LPS.vs.T0_RPMI	PEPD	InflammatoryBowelDisease	ieu-a-31	1011	0.000225162	2.46213e-05	0.752756	0.0821485	0.164846
response	B	T0_LPS.vs.T0_RPMI	PEX19	InflammatoryBowelDisease	ieu-a-31	932	0.104017	0.0104081	0.746958	0.0746781	0.0639388
response	B	T0_LPS.vs.T0_RPMI	PHC2	InflammatoryBowelDisease	ieu-a-31	489	0.581318	0.035496	0.335192	0.0204397	0.0275538
response	B	T0_LPS.vs.T0_RPMI	PIM1	InflammatoryBowelDisease	ieu-a-31	921	0.782622	0.0668492	0.128421	0.0109582	0.0111503
response	B	T0_LPS.vs.T0_RPMI	PKN1	InflammatoryBowelDisease	ieu-a-31	998	0.717147	0.0673617	0.182889	0.0171634	0.0154384
response	B	T0_LPS.vs.T0_RPMI	PMPCA	InflammatoryBowelDisease	ieu-a-31	1167	4.12716e-20	5.04253e-21	0.834226	0.101861	0.0639126
response	B	T0_LPS.vs.T0_RPMI	PNKD	InflammatoryBowelDisease	ieu-a-31	676	0.00106063	8.95286e-05	0.860186	0.0725426	0.0661212
response	B	T0_LPS.vs.T0_RPMI	POLDIP3	InflammatoryBowelDisease	ieu-a-31	1306	0.454661	0.0750777	0.358937	0.0592187	0.0521052
response	B	T0_LPS.vs.T0_RPMI	PPAN	InflammatoryBowelDisease	ieu-a-31	1110	0.0336904	0.00462281	0.783421	0.107426	0.0708399
response	B	T0_LPS.vs.T0_RPMI	PPIL1	InflammatoryBowelDisease	ieu-a-31	949	0.762831	0.0774769	0.126502	0.0128278	0.0203614
response	B	T0_LPS.vs.T0_RPMI	PPP2R5B	InflammatoryBowelDisease	ieu-a-31	656	0.590846	0.0361276	0.320365	0.0195557	0.0331054
response	B	T0_LPS.vs.T0_RPMI	PPP2R5D	InflammatoryBowelDisease	ieu-a-31	645	0.784403	0.0516943	0.142597	0.00938562	0.0119196
response	B	T0_LPS.vs.T0_RPMI	PRDM1	InflammatoryBowelDisease	ieu-a-31	555	0.00281338	0.000172164	0.870058	0.0531694	0.0737868
response	B	T0_LPS.vs.T0_RPMI	PRELID3B	InflammatoryBowelDisease	ieu-a-31	677	0.303058	0.0224893	0.58254	0.0431803	0.048732
response	B	T0_LPS.vs.T0_RPMI	PREPL	InflammatoryBowelDisease	ieu-a-31	1133	0.0323751	0.00413652	0.790815	0.10097	0.0717036
response	B	T0_LPS.vs.T0_RPMI	PRKCQ-AS1	InflammatoryBowelDisease	ieu-a-31	1025	0.738156	0.0786374	0.153749	0.0163661	0.013091
response	B	T0_LPS.vs.T0_RPMI	PRR3	InflammatoryBowelDisease	ieu-a-31	266	2.86976e-05	6.92511e-07	0.905969	0.02179	0.0722111
response	B	T0_LPS.vs.T0_RPMI	PSMB8	InflammatoryBowelDisease	ieu-a-31	523	4.14774e-22	2.12077e-23	0.884503	0.045155	0.0703421
response	B	T0_LPS.vs.T0_RPMI	PSMD3	InflammatoryBowelDisease	ieu-a-31	1105	7.54757e-13	8.16441e-14	0.843422	0.0911699	0.0654081
response	B	T0_LPS.vs.T0_RPMI	PSMG1	InflammatoryBowelDisease	ieu-a-31	763	3.81619e-15	3.55853e-16	0.82085	0.0764401	0.10271
response	B	T0_LPS.vs.T0_RPMI	PTRH2	InflammatoryBowelDisease	ieu-a-31	309	0.594128	0.0275521	0.328826	0.0152147	0.0342784
response	B	T0_LPS.vs.T0_RPMI	RAB8A	InflammatoryBowelDisease	ieu-a-31	964	0.718985	0.0670311	0.181592	0.0169144	0.0154771
response	B	T0_LPS.vs.T0_RPMI	RAD51D	InflammatoryBowelDisease	ieu-a-31	558	0.491395	0.0345121	0.410975	0.0288296	0.034288
response	B	T0_LPS.vs.T0_RPMI	RANBP6	InflammatoryBowelDisease	ieu-a-31	721	0.00106798	9.44755e-05	0.816232	0.0720952	0.11051
response	B	T0_LPS.vs.T0_RPMI	RBBP4	InflammatoryBowelDisease	ieu-a-31	215	0.606577	0.0152981	0.342713	0.00861659	0.0267949
response	B	T0_LPS.vs.T0_RPMI	RBFA	InflammatoryBowelDisease	ieu-a-31	684	0.662341	0.0558423	0.241543	0.0203447	0.0199291
response	B	T0_LPS.vs.T0_RPMI	REEP5	InflammatoryBowelDisease	ieu-a-31	945	0.347599	0.0353075	0.506705	0.0514097	0.0589789
response	B	T0_LPS.vs.T0_RPMI	RER1	InflammatoryBowelDisease	ieu-a-31	1125	0.00276374	0.000300206	0.819111	0.0888852	0.0889401
response	B	T0_LPS.vs.T0_RPMI	REXO2	InflammatoryBowelDisease	ieu-a-31	794	0.0678847	0.00683186	0.783105	0.0787475	0.0634311
response	B	T0_LPS.vs.T0_RPMI	RFX5	InflammatoryBowelDisease	ieu-a-31	691	0.675384	0.100159	0.14439	0.0213541	0.0587134
response	B	T0_LPS.vs.T0_RPMI	RING1	InflammatoryBowelDisease	ieu-a-31	756	3.99666e-22	2.99073e-23	0.852285	0.0636932	0.0840218
response	B	T0_LPS.vs.T0_RPMI	RIT1	InflammatoryBowelDisease	ieu-a-31	585	0.0955532	0.00473469	0.796521	0.0394041	0.0637872
response	B	T0_LPS.vs.T0_RPMI	RMI2	InflammatoryBowelDisease	ieu-a-31	1312	0.0179177	0.00259289	0.687014	0.0992253	0.19325
response	B	T0_LPS.vs.T0_RPMI	RNF19B	InflammatoryBowelDisease	ieu-a-31	275	0.601424	0.0168711	0.343935	0.0096199	0.0281496
response	B	T0_LPS.vs.T0_RPMI	RNF8	InflammatoryBowelDisease	ieu-a-31	860	0.771963	0.0777762	0.124652	0.0125458	0.0130624
response	B	T0_LPS.vs.T0_RPMI	RUNDC1	InflammatoryBowelDisease	ieu-a-31	518	1.44985e-06	9.26692e-08	0.873771	0.0557778	0.0704501
response	B	T0_LPS.vs.T0_RPMI	S1PR5	InflammatoryBowelDisease	ieu-a-31	986	0.0349713	0.00324172	0.813078	0.0752962	0.0734132
response	B	T0_LPS.vs.T0_RPMI	SAMM50	InflammatoryBowelDisease	ieu-a-31	1239	0.49309	0.0686513	0.358105	0.0498274	0.0303265
response	B	T0_LPS.vs.T0_RPMI	SBF1	InflammatoryBowelDisease	ieu-a-31	569	0.627692	0.0373298	0.294366	0.0174833	0.0231289
response	B	T0_LPS.vs.T0_RPMI	SCAMP4	InflammatoryBowelDisease	ieu-a-31	933	0.41828	0.0416977	0.454135	0.0452315	0.0406557
response	B	T0_LPS.vs.T0_RPMI	SCNM1	InflammatoryBowelDisease	ieu-a-31	756	0.70938	0.0863821	0.167838	0.0204218	0.015978
response	B	T0_LPS.vs.T0_RPMI	SDC4	InflammatoryBowelDisease	ieu-a-31	1204	0.0580975	0.0066264	0.726075	0.0826872	0.126514
response	B	T0_LPS.vs.T0_RPMI	SDF4	InflammatoryBowelDisease	ieu-a-31	563	0.0349523	0.00165089	0.856552	0.0403908	0.0664541
response	B	T0_LPS.vs.T0_RPMI	SEC14L2	InflammatoryBowelDisease	ieu-a-31	999	0.00199648	0.000229938	0.830002	0.0955204	0.0722516
response	B	T0_LPS.vs.T0_RPMI	SEC16A	InflammatoryBowelDisease	ieu-a-31	1163	3.99751e-20	6.45796e-21	0.808019	0.130474	0.0615068
response	B	T0_LPS.vs.T0_RPMI	SEL1L	InflammatoryBowelDisease	ieu-a-31	417	0.606466	0.0270993	0.321391	0.0143303	0.0307141
response	B	T0_LPS.vs.T0_RPMI	SELENOM	InflammatoryBowelDisease	ieu-a-31	604	0.00290949	0.00024111	0.851026	0.0704495	0.0753737
response	B	T0_LPS.vs.T0_RPMI	SERBP1	InflammatoryBowelDisease	ieu-a-31	906	6.78186e-35	6.59537e-36	0.785538	0.0762554	0.138207
response	B	T0_LPS.vs.T0_RPMI	SERGEF	InflammatoryBowelDisease	ieu-a-31	1218	0.107094	0.016737	0.707315	0.110483	0.0583712
response	B	T0_LPS.vs.T0_RPMI	SERINC3	InflammatoryBowelDisease	ieu-a-31	766	0.0612756	0.00557731	0.764716	0.0695055	0.098925
response	B	T0_LPS.vs.T0_RPMI	SFT2D1	InflammatoryBowelDisease	ieu-a-31	967	7.76579e-06	9.39073e-07	0.812854	0.0982048	0.0889324
response	B	T0_LPS.vs.T0_RPMI	SH3BP2	InflammatoryBowelDisease	ieu-a-31	937	0.627454	0.0583329	0.267218	0.0248205	0.0221751
response	B	T0_LPS.vs.T0_RPMI	SH3PXD2A	InflammatoryBowelDisease	ieu-a-31	869	0.13189	0.0109821	0.726289	0.0604058	0.0704336
response	B	T0_LPS.vs.T0_RPMI	SHROOM1	InflammatoryBowelDisease	ieu-a-31	672	1.23937e-11	8.44042e-13	0.870671	0.0592248	0.0701043
response	B	T0_LPS.vs.T0_RPMI	SKI	InflammatoryBowelDisease	ieu-a-31	1057	0.0028259	0.000316079	0.837522	0.0936118	0.0657246
response	B	T0_LPS.vs.T0_RPMI	SLAMF1	InflammatoryBowelDisease	ieu-a-31	961	1.00209e-09	9.4153e-11	0.850713	0.0798604	0.0694267
response	B	T0_LPS.vs.T0_RPMI	SLC12A9	InflammatoryBowelDisease	ieu-a-31	929	0.690895	0.0783685	0.192243	0.0217894	0.016704
response	B	T0_LPS.vs.T0_RPMI	SLC25A15	InflammatoryBowelDisease	ieu-a-31	790	0.165862	0.0171924	0.62974	0.0651533	0.122052
response	B	T0_LPS.vs.T0_RPMI	SLC25A28	InflammatoryBowelDisease	ieu-a-31	510	8.0476e-21	3.71429e-22	0.884687	0.0407572	0.0745559
response	B	T0_LPS.vs.T0_RPMI	SLC26A2	InflammatoryBowelDisease	ieu-a-31	736	0.321669	0.0224958	0.559914	0.0391006	0.056821
response	B	T0_LPS.vs.T0_RPMI	SLC30A6	InflammatoryBowelDisease	ieu-a-31	1017	0.681013	0.0725221	0.203189	0.0216163	0.02166
response	B	T0_LPS.vs.T0_RPMI	SLC35E2A	InflammatoryBowelDisease	ieu-a-31	842	0.00288564	0.000257631	0.854325	0.0762081	0.0663241
response	B	T0_LPS.vs.T0_RPMI	SLC35E3	InflammatoryBowelDisease	ieu-a-31	893	4.74463e-10	4.10793e-11	0.85504	0.0739588	0.0710016
response	B	T0_LPS.vs.T0_RPMI	SLC39A9	InflammatoryBowelDisease	ieu-a-31	894	0.0152483	0.00128336	0.82677	0.0694975	0.0872008
response	B	T0_LPS.vs.T0_RPMI	SLC48A1	InflammatoryBowelDisease	ieu-a-31	893	0.797416	0.0835384	0.10023	0.0104919	0.00832371
response	B	T0_LPS.vs.T0_RPMI	SLC66A1	InflammatoryBowelDisease	ieu-a-31	928	4.26545e-11	4.54161e-12	0.815604	0.0867432	0.0976524
response	B	T0_LPS.vs.T0_RPMI	SLC9A8	InflammatoryBowelDisease	ieu-a-31	855	0.486685	0.0429401	0.375078	0.0330308	0.0622664
response	B	T0_LPS.vs.T0_RPMI	SMAD7	InflammatoryBowelDisease	ieu-a-31	608	0.361213	0.0198967	0.534819	0.0294048	0.054666
response	B	T0_LPS.vs.T0_RPMI	SMURF1	InflammatoryBowelDisease	ieu-a-31	381	0.541101	0.0207143	0.392171	0.014982	0.031032
response	B	T0_LPS.vs.T0_RPMI	SNAPC4	InflammatoryBowelDisease	ieu-a-31	1194	4.07291e-20	4.88319e-21	0.823261	0.0986262	0.0781126
response	B	T0_LPS.vs.T0_RPMI	SNAPC5	InflammatoryBowelDisease	ieu-a-31	1046	8.77975e-09	8.72977e-10	0.850432	0.0844941	0.0650743
response	B	T0_LPS.vs.T0_RPMI	SNHG8	InflammatoryBowelDisease	ieu-a-31	772	0.680627	0.0586559	0.221471	0.019066	0.0201795
response	B	T0_LPS.vs.T0_RPMI	SNX20	InflammatoryBowelDisease	ieu-a-31	979	2.17599e-18	2.0204e-19	0.849344	0.0787894	0.0718665
response	B	T0_LPS.vs.T0_RPMI	SNX8	InflammatoryBowelDisease	ieu-a-31	1609	0.24051	0.041021	0.573034	0.097688	0.0477463
response	B	T0_LPS.vs.T0_RPMI	SPATA2	InflammatoryBowelDisease	ieu-a-31	851	0.501616	0.0445147	0.386553	0.0342706	0.0330458
response	B	T0_LPS.vs.T0_RPMI	SPIDR	InflammatoryBowelDisease	ieu-a-31	429	0.318352	0.0158084	0.557907	0.0276236	0.0803092
response	B	T0_LPS.vs.T0_RPMI	SPNS1	InflammatoryBowelDisease	ieu-a-31	758	9.64889e-06	1.0467e-06	0.769671	0.0833458	0.146973
response	B	T0_LPS.vs.T0_RPMI	SRSF12	InflammatoryBowelDisease	ieu-a-31	533	0.273365	0.02414	0.356884	0.0312009	0.31441
response	B	T0_LPS.vs.T0_RPMI	SRSF5	InflammatoryBowelDisease	ieu-a-31	756	0.0157863	0.0012105	0.854516	0.0654616	0.0630259
response	B	T0_LPS.vs.T0_RPMI	SS18	InflammatoryBowelDisease	ieu-a-31	413	0.751337	0.0314346	0.19212	0.00802086	0.0170879
response	B	T0_LPS.vs.T0_RPMI	SSR2	InflammatoryBowelDisease	ieu-a-31	677	0.0947763	0.00561584	0.792272	0.0468845	0.0604518
response	B	T0_LPS.vs.T0_RPMI	STARD3	InflammatoryBowelDisease	ieu-a-31	1049	7.34089e-13	1.04886e-13	0.820326	0.117145	0.062529
response	B	T0_LPS.vs.T0_RPMI	STK25	InflammatoryBowelDisease	ieu-a-31	1046	6.36308e-05	6.23484e-06	0.850168	0.0832369	0.066525
response	B	T0_LPS.vs.T0_RPMI	STK36	InflammatoryBowelDisease	ieu-a-31	613	0.000783233	0.000103436	0.635203	0.0836063	0.280304
response	B	T0_LPS.vs.T0_RPMI	STMN3	InflammatoryBowelDisease	ieu-a-31	859	3.6745e-06	3.17451e-07	0.851192	0.0734618	0.0753418
response	B	T0_LPS.vs.T0_RPMI	SWSAP1	InflammatoryBowelDisease	ieu-a-31	836	0.0303887	0.0024861	0.700185	0.0570725	0.209868
response	B	T0_LPS.vs.T0_RPMI	SYK	InflammatoryBowelDisease	ieu-a-31	766	0.356669	0.0260969	0.531776	0.0388627	0.0465953
response	B	T0_LPS.vs.T0_RPMI	SYMPK	InflammatoryBowelDisease	ieu-a-31	1240	0.561436	0.0789647	0.289348	0.0406666	0.0295842
response	B	T0_LPS.vs.T0_RPMI	SYNGR1	InflammatoryBowelDisease	ieu-a-31	1066	0.0274222	0.00280809	0.820509	0.0839564	0.0653041
response	B	T0_LPS.vs.T0_RPMI	TAB1	InflammatoryBowelDisease	ieu-a-31	1071	0.0265202	0.00361641	0.793526	0.10814	0.0681966
response	B	T0_LPS.vs.T0_RPMI	TAF13	InflammatoryBowelDisease	ieu-a-31	776	0.660082	0.0617554	0.236124	0.0220711	0.0199677
response	B	T0_LPS.vs.T0_RPMI	TAGLN2	InflammatoryBowelDisease	ieu-a-31	826	0.10572	0.00872539	0.735719	0.0606317	0.0892032
response	B	T0_LPS.vs.T0_RPMI	TBC1D22B	InflammatoryBowelDisease	ieu-a-31	920	0.761264	0.0788646	0.124872	0.0129142	0.0220857
response	B	T0_LPS.vs.T0_RPMI	TBCC	InflammatoryBowelDisease	ieu-a-31	676	0.775209	0.0555289	0.146164	0.0104572	0.0126401
response	B	T0_LPS.vs.T0_RPMI	TCF7	InflammatoryBowelDisease	ieu-a-31	512	0.000547909	2.90306e-05	0.760657	0.0401043	0.198662
response	B	T0_LPS.vs.T0_RPMI	TCP11L1	InflammatoryBowelDisease	ieu-a-31	518	0.751729	0.0387853	0.182684	0.00940814	0.0173937
response	B	T0_LPS.vs.T0_RPMI	TENT4B	InflammatoryBowelDisease	ieu-a-31	869	2.1649e-18	1.89574e-19	0.845014	0.0739143	0.0810716
response	B	T0_LPS.vs.T0_RPMI	TIGD6	InflammatoryBowelDisease	ieu-a-31	750	0.318335	0.0263063	0.554423	0.0457608	0.055175
response	B	T0_LPS.vs.T0_RPMI	TIMM17A	InflammatoryBowelDisease	ieu-a-31	859	5.06118e-07	4.8236e-08	0.843776	0.080341	0.0758823
response	B	T0_LPS.vs.T0_RPMI	TIMP2	InflammatoryBowelDisease	ieu-a-31	1030	0.711476	0.0735686	0.178416	0.0184306	0.0181087
response	B	T0_LPS.vs.T0_RPMI	TIPIN	InflammatoryBowelDisease	ieu-a-31	1048	8.70715e-09	8.83302e-10	0.8434	0.0854881	0.0711117
response	B	T0_LPS.vs.T0_RPMI	TMBIM1	InflammatoryBowelDisease	ieu-a-31	676	0.0010109	0.000105093	0.819853	0.0851378	0.0938935
response	B	T0_LPS.vs.T0_RPMI	TMC8	InflammatoryBowelDisease	ieu-a-31	1086	0.707176	0.0746593	0.182033	0.019201	0.0169314
response	B	T0_LPS.vs.T0_RPMI	TMEM116	InflammatoryBowelDisease	ieu-a-31	108	0.568578	0.00696968	0.381399	0.0046368	0.0384167
response	B	T0_LPS.vs.T0_RPMI	TMEM128	InflammatoryBowelDisease	ieu-a-31	1085	0.613	0.0895919	0.240551	0.0351355	0.0217215
response	B	T0_LPS.vs.T0_RPMI	TMEM258	InflammatoryBowelDisease	ieu-a-31	878	0.434956	0.0380722	0.448769	0.0392423	0.0389599
response	B	T0_LPS.vs.T0_RPMI	TMEM259	InflammatoryBowelDisease	ieu-a-31	922	0.419887	0.0378152	0.458398	0.0412409	0.042658
response	B	T0_LPS.vs.T0_RPMI	TMEM9	InflammatoryBowelDisease	ieu-a-31	829	1.13551e-09	8.80921e-11	0.854109	0.0661815	0.0797091
response	B	T0_LPS.vs.T0_RPMI	TNFRSF14	InflammatoryBowelDisease	ieu-a-31	1119	0.00272618	0.000415001	0.807977	0.12293	0.0659517
response	B	T0_LPS.vs.T0_RPMI	TNIP2	InflammatoryBowelDisease	ieu-a-31	850	0.636225	0.0518082	0.267844	0.0217884	0.0223342
response	B	T0_LPS.vs.T0_RPMI	TNIP3	InflammatoryBowelDisease	ieu-a-31	866	0.215171	0.0305875	0.611523	0.086875	0.0558435
response	B	T0_LPS.vs.T0_RPMI	TNRC6A	InflammatoryBowelDisease	ieu-a-31	979	0.200704	0.0281168	0.258803	0.0357794	0.476598
response	B	T0_LPS.vs.T0_RPMI	TNRC6B	InflammatoryBowelDisease	ieu-a-31	712	0.027908	0.00205459	0.834834	0.0613866	0.0738168
response	B	T0_LPS.vs.T0_RPMI	TOLLIP	InflammatoryBowelDisease	ieu-a-31	1365	0.354436	0.0443183	0.500149	0.0624996	0.0385968
response	B	T0_LPS.vs.T0_RPMI	TOMM40L	InflammatoryBowelDisease	ieu-a-31	925	9.92078e-10	8.62284e-11	0.84221	0.0731176	0.0846726
response	B	T0_LPS.vs.T0_RPMI	TOR4A	InflammatoryBowelDisease	ieu-a-31	928	3.45001e-20	9.59761e-21	0.697354	0.193889	0.108757
response	B	T0_LPS.vs.T0_RPMI	TPGS1	InflammatoryBowelDisease	ieu-a-31	706	0.430771	0.0310476	0.467196	0.0336356	0.0373502
response	B	T0_LPS.vs.T0_RPMI	TRABD	InflammatoryBowelDisease	ieu-a-31	831	0.598242	0.0499147	0.295325	0.0246087	0.0319095
response	B	T0_LPS.vs.T0_RPMI	TRAF2	InflammatoryBowelDisease	ieu-a-31	1115	3.89394e-20	5.35862e-21	0.787085	0.10821	0.104706
response	B	T0_LPS.vs.T0_RPMI	TRAF3IP2-AS1	InflammatoryBowelDisease	ieu-a-31	959	0.633273	0.0684999	0.251106	0.0271417	0.0199796
response	B	T0_LPS.vs.T0_RPMI	TRAPPC10	InflammatoryBowelDisease	ieu-a-31	912	1.24791e-06	1.23777e-07	0.847355	0.0839785	0.0686648
response	B	T0_LPS.vs.T0_RPMI	TRERF1	InflammatoryBowelDisease	ieu-a-31	806	0.755016	0.0713649	0.147626	0.0139417	0.0120513
response	B	T0_LPS.vs.T0_RPMI	TRIB1	InflammatoryBowelDisease	ieu-a-31	909	0.000538508	4.63662e-05	0.818299	0.0703458	0.11077
response	B	T0_LPS.vs.T0_RPMI	TRIM26	InflammatoryBowelDisease	ieu-a-31	149	0.860588	0.0116104	0.11305	0.00151194	0.0132391
response	B	T0_LPS.vs.T0_RPMI	TRIM39	InflammatoryBowelDisease	ieu-a-31	153	0.838783	0.0170064	0.11073	0.00221379	0.0312664
response	B	T0_LPS.vs.T0_RPMI	TSSC4	InflammatoryBowelDisease	ieu-a-31	1107	0.363379	0.0359962	0.510191	0.0504993	0.0399347
response	B	T0_LPS.vs.T0_RPMI	TTLL4	InflammatoryBowelDisease	ieu-a-31	689	0.00102667	8.04058e-05	0.832628	0.0651081	0.101156
response	B	T0_LPS.vs.T0_RPMI	TTYH3	InflammatoryBowelDisease	ieu-a-31	1586	0.229553	0.0442522	0.547542	0.10548	0.0731739
response	B	T0_LPS.vs.T0_RPMI	TUBB4B	InflammatoryBowelDisease	ieu-a-31	948	4.03941e-20	3.77219e-21	0.81649	0.0761402	0.10737
response	B	T0_LPS.vs.T0_RPMI	TUFM	InflammatoryBowelDisease	ieu-a-31	803	1.02003e-05	8.52776e-07	0.813656	0.0679056	0.118427
response	B	T0_LPS.vs.T0_RPMI	TXNDC15	InflammatoryBowelDisease	ieu-a-31	290	0.000652481	1.77487e-05	0.905808	0.0245708	0.0689507
response	B	T0_LPS.vs.T0_RPMI	UBAC1	InflammatoryBowelDisease	ieu-a-31	1260	4.10638e-20	5.11043e-21	0.830027	0.103231	0.0667425
response	B	T0_LPS.vs.T0_RPMI	UBAC2	InflammatoryBowelDisease	ieu-a-31	709	0.569478	0.0618127	0.290391	0.031473	0.0468458
response	B	T0_LPS.vs.T0_RPMI	UBE2D3	InflammatoryBowelDisease	ieu-a-31	474	0.535744	0.03457	0.367307	0.0236625	0.0387164
response	B	T0_LPS.vs.T0_RPMI	UBE2G2	InflammatoryBowelDisease	ieu-a-31	984	1.17401e-06	1.4744e-07	0.797174	0.100012	0.102813
response	B	T0_LPS.vs.T0_RPMI	UBE2J1	InflammatoryBowelDisease	ieu-a-31	608	0.0140369	0.00101858	0.818108	0.0592578	0.107579
response	B	T0_LPS.vs.T0_RPMI	UBLCP1	InflammatoryBowelDisease	ieu-a-31	482	2.19781e-09	1.47187e-10	0.840145	0.0561608	0.103694
response	B	T0_LPS.vs.T0_RPMI	UBQLN4	InflammatoryBowelDisease	ieu-a-31	704	0.0917126	0.00735239	0.767718	0.0614745	0.0717429
response	B	T0_LPS.vs.T0_RPMI	UBR2	InflammatoryBowelDisease	ieu-a-31	711	0.752827	0.0765602	0.140701	0.0142932	0.0156193
response	B	T0_LPS.vs.T0_RPMI	UFC1	InflammatoryBowelDisease	ieu-a-31	955	9.6754e-10	1.2591e-10	0.821379	0.106817	0.071804
response	B	T0_LPS.vs.T0_RPMI	UQCC3	InflammatoryBowelDisease	ieu-a-31	985	0.441995	0.0406246	0.438955	0.0403071	0.0381184
response	B	T0_LPS.vs.T0_RPMI	UQCRQ	InflammatoryBowelDisease	ieu-a-31	673	1.2137e-11	8.12344e-13	0.852639	0.0569777	0.0903834
response	B	T0_LPS.vs.T0_RPMI	USF1	InflammatoryBowelDisease	ieu-a-31	996	9.84698e-10	1.18609e-10	0.835944	0.100628	0.0634277
response	B	T0_LPS.vs.T0_RPMI	USP21	InflammatoryBowelDisease	ieu-a-31	950	9.82165e-10	9.88637e-11	0.833794	0.0838465	0.0823593
response	B	T0_LPS.vs.T0_RPMI	USP28	InflammatoryBowelDisease	ieu-a-31	837	0.0668917	0.00795361	0.771702	0.0916956	0.0617573
response	B	T0_LPS.vs.T0_RPMI	USP32	InflammatoryBowelDisease	ieu-a-31	247	0.611328	0.0156038	0.320812	0.00814443	0.0441124
response	B	T0_LPS.vs.T0_RPMI	VARS2	InflammatoryBowelDisease	ieu-a-31	269	2.66269e-05	6.40106e-07	0.908188	0.0217627	0.070022
response	B	T0_LPS.vs.T0_RPMI	VAT1	InflammatoryBowelDisease	ieu-a-31	523	1.35782e-06	1.10558e-07	0.818308	0.0665139	0.115176
response	B	T0_LPS.vs.T0_RPMI	VDAC3	InflammatoryBowelDisease	ieu-a-31	435	0.408923	0.0290914	0.440254	0.0312297	0.090502
response	B	T0_LPS.vs.T0_RPMI	VPS52	InflammatoryBowelDisease	ieu-a-31	759	3.96596e-22	3.50704e-23	0.845739	0.074708	0.0795533
response	B	T0_LPS.vs.T0_RPMI	WDR18	InflammatoryBowelDisease	ieu-a-31	909	0.422323	0.0381129	0.460945	0.0415614	0.0370585
response	B	T0_LPS.vs.T0_RPMI	WDR46	InflammatoryBowelDisease	ieu-a-31	759	4.01076e-22	3.50303e-23	0.855292	0.0746319	0.0700757
response	B	T0_LPS.vs.T0_RPMI	WDR47	InflammatoryBowelDisease	ieu-a-31	849	0.661843	0.059071	0.237837	0.0212075	0.0200413
response	B	T0_LPS.vs.T0_RPMI	WHRN	InflammatoryBowelDisease	ieu-a-31	869	8.82017e-11	7.46755e-12	0.851359	0.0720033	0.0766376
response	B	T0_LPS.vs.T0_RPMI	WRAP73	InflammatoryBowelDisease	ieu-a-31	881	0.491021	0.0468574	0.391758	0.0373518	0.0330117
response	B	T0_LPS.vs.T0_RPMI	WWP2	InflammatoryBowelDisease	ieu-a-31	411	0.754575	0.0324102	0.184886	0.00792092	0.0202082
response	B	T0_LPS.vs.T0_RPMI	XPNPEP3	InflammatoryBowelDisease	ieu-a-31	372	0.72412	0.0271715	0.189572	0.00706135	0.0520751
response	B	T0_LPS.vs.T0_RPMI	YDJC	InflammatoryBowelDisease	ieu-a-31	377	0.000197012	8.92543e-06	0.891478	0.0403194	0.067997
response	B	T0_LPS.vs.T0_RPMI	YIPF2	InflammatoryBowelDisease	ieu-a-31	983	0.0340254	0.00336809	0.791044	0.0782101	0.0933522
response	B	T0_LPS.vs.T0_RPMI	YOD1	InflammatoryBowelDisease	ieu-a-31	565	6.77873e-07	5.22713e-08	0.861048	0.0663235	0.0726273
response	B	T0_LPS.vs.T0_RPMI	YTHDC2	InflammatoryBowelDisease	ieu-a-31	901	0.582738	0.0510675	0.311175	0.0272417	0.0277784
response	B	T0_LPS.vs.T0_RPMI	YTHDF1	InflammatoryBowelDisease	ieu-a-31	1339	3.45317e-06	5.39237e-07	0.799922	0.124838	0.0752358
response	B	T0_LPS.vs.T0_RPMI	ZBED4	InflammatoryBowelDisease	ieu-a-31	1010	0.5946	0.0562461	0.296347	0.0280081	0.0247984
response	B	T0_LPS.vs.T0_RPMI	ZBTB3	InflammatoryBowelDisease	ieu-a-31	929	0.44246	0.0401837	0.437528	0.0396956	0.0401327
response	B	T0_LPS.vs.T0_RPMI	ZBTB8A	InflammatoryBowelDisease	ieu-a-31	216	0.592463	0.0155989	0.334743	0.008765	0.0484303
response	B	T0_LPS.vs.T0_RPMI	ZC3H14	InflammatoryBowelDisease	ieu-a-31	338	0.356705	0.0158453	0.552317	0.024484	0.0506491
response	B	T0_LPS.vs.T0_RPMI	ZC3H3	InflammatoryBowelDisease	ieu-a-31	1052	0.566641	0.0705593	0.300466	0.0373898	0.0249435
response	B	T0_LPS.vs.T0_RPMI	ZDHHC7	InflammatoryBowelDisease	ieu-a-31	1731	0.469942	0.0891469	0.345756	0.0655596	0.0295955
response	B	T0_LPS.vs.T0_RPMI	ZFPL1	InflammatoryBowelDisease	ieu-a-31	683	0.569327	0.0601927	0.310632	0.0328148	0.0270332
response	B	T0_LPS.vs.T0_RPMI	ZKSCAN1	InflammatoryBowelDisease	ieu-a-31	567	0.447376	0.0390928	0.439592	0.0383771	0.035562
response	B	T0_LPS.vs.T0_RPMI	ZNF251	InflammatoryBowelDisease	ieu-a-31	378	0.625523	0.0233127	0.314133	0.0116821	0.0253495
response	B	T0_LPS.vs.T0_RPMI	ZNF266	InflammatoryBowelDisease	ieu-a-31	1223	0.10372	0.0122097	0.730407	0.085914	0.067749
response	B	T0_LPS.vs.T0_RPMI	ZNF280B	InflammatoryBowelDisease	ieu-a-31	587	0.000188802	1.54107e-05	0.854328	0.0696576	0.0758106
response	B	T0_LPS.vs.T0_RPMI	ZNF296	InflammatoryBowelDisease	ieu-a-31	974	0.766692	0.0759806	0.130182	0.012887	0.0142586
response	B	T0_LPS.vs.T0_RPMI	ZNF34	InflammatoryBowelDisease	ieu-a-31	375	0.626217	0.0221771	0.314456	0.0111102	0.0260392
response	B	T0_LPS.vs.T0_RPMI	ZNF394	InflammatoryBowelDisease	ieu-a-31	467	0.500142	0.0250291	0.363271	0.0180861	0.0934712
response	B	T0_LPS.vs.T0_RPMI	ZNF426	InflammatoryBowelDisease	ieu-a-31	1199	0.029757	0.00545686	0.692012	0.126755	0.146019
response	B	T0_LPS.vs.T0_RPMI	ZNF507	InflammatoryBowelDisease	ieu-a-31	957	0.000249352	2.72262e-05	0.833635	0.0909474	0.0751409
response	B	T0_LPS.vs.T0_RPMI	ZNF559	InflammatoryBowelDisease	ieu-a-31	1260	0.670771	0.105195	0.179652	0.028158	0.0162244
response	B	T0_LPS.vs.T0_RPMI	ZNF561-AS1	InflammatoryBowelDisease	ieu-a-31	1277	0.0333756	0.00528656	0.777324	0.123064	0.0609495
response	B	T0_LPS.vs.T0_RPMI	ZNF641	InflammatoryBowelDisease	ieu-a-31	629	0.832064	0.0560225	0.0971807	0.00653493	0.00819801
response	B	T0_LPS.vs.T0_RPMI	ZNF655	InflammatoryBowelDisease	ieu-a-31	467	0.514614	0.0474326	0.373765	0.0344206	0.0297683
response	B	T0_LPS.vs.T0_RPMI	ZNF687	InflammatoryBowelDisease	ieu-a-31	732	0.751622	0.0460988	0.176085	0.0107843	0.0154095
response	B	T0_LPS.vs.T0_RPMI	ZNF699	InflammatoryBowelDisease	ieu-a-31	1265	0.685968	0.090687	0.183791	0.0242824	0.0152717
response	B	T0_LPS.vs.T0_RPMI	ZNF786	InflammatoryBowelDisease	ieu-a-31	767	0.186107	0.0223431	0.627411	0.0752352	0.0889041
response	B	T0_LPS.vs.T0_RPMI	ZW10	InflammatoryBowelDisease	ieu-a-31	842	0.0682422	0.00635618	0.787291	0.0732645	0.0648462
response	B	T0_LPS.vs.T0_RPMI	CASP9	BladderCancer	ieu-b-4874	1026	0.867168	0.131525	0.00104363	0.000158183	0.000105156
response	B	T0_LPS.vs.T0_RPMI	CASTOR1	BladderCancer	ieu-b-4874	469	0.938051	0.0588853	0.00260331	0.000163123	0.000297356
response	B	T0_LPS.vs.T0_RPMI	CBX7	BladderCancer	ieu-b-4874	706	0.929798	0.0643684	0.0050795	0.000351243	0.000402447
response	B	T0_LPS.vs.T0_RPMI	CLIC4	BladderCancer	ieu-b-4874	855	0.892579	0.105762	0.0013627	0.000161332	0.000134938
response	B	T0_LPS.vs.T0_RPMI	CSNK1E	BladderCancer	ieu-b-4874	987	0.89324	0.100831	0.00497248	0.000560908	0.000395555
response	B	T0_LPS.vs.T0_RPMI	DNAJC16	BladderCancer	ieu-b-4874	1029	0.895155	0.103526	0.00107782	0.000124534	0.000117084
response	B	T0_LPS.vs.T0_RPMI	ELOA-AS1	BladderCancer	ieu-b-4874	844	0.882383	0.115969	0.00132535	0.000174038	0.000149113
response	B	T0_LPS.vs.T0_RPMI	GLI4	BladderCancer	ieu-b-4874	970	0.874099	0.0911789	0.0293841	0.00306283	0.0022752
response	B	T0_LPS.vs.T0_RPMI	HMGCL	BladderCancer	ieu-b-4874	810	0.905568	0.0927787	0.00135335	0.000138494	0.000161912
response	B	T0_LPS.vs.T0_RPMI	IL21R	BladderCancer	ieu-b-4874	772	0.922655	0.0767226	0.000525671	4.36583e-05	5.3471e-05
response	B	T0_LPS.vs.T0_RPMI	KDM8	BladderCancer	ieu-b-4874	840	0.907247	0.0921465	0.000503854	5.11237e-05	5.12702e-05
response	B	T0_LPS.vs.T0_RPMI	LYRM2	BladderCancer	ieu-b-4874	677	0.927688	0.0585081	0.0119934	0.000755353	0.00105472
response	B	T0_LPS.vs.T0_RPMI	MAFF	BladderCancer	ieu-b-4874	1053	0.873899	0.120043	0.0049002	0.000672632	0.000484516
response	B	T0_LPS.vs.T0_RPMI	MIEF1	BladderCancer	ieu-b-4874	716	0.923688	0.0705156	0.00502178	0.000382978	0.000391376
response	B	T0_LPS.vs.T0_RPMI	MTFP1	BladderCancer	ieu-b-4874	461	0.959346	0.0376904	0.00265766	0.000104211	0.000201735
response	B	T0_LPS.vs.T0_RPMI	NF2	BladderCancer	ieu-b-4874	426	0.94824	0.0487458	0.00262553	0.000134716	0.00025404
response	B	T0_LPS.vs.T0_RPMI	NSMCE1	BladderCancer	ieu-b-4874	840	0.916108	0.083287	0.000508691	4.61974e-05	4.97126e-05
response	B	T0_LPS.vs.T0_RPMI	PITHD1	BladderCancer	ieu-b-4874	812	0.917872	0.0805113	0.00137194	0.000120215	0.000124176
response	B	T0_LPS.vs.T0_RPMI	PNRC2	BladderCancer	ieu-b-4874	777	0.920384	0.0777813	0.00136734	0.000115202	0.000352151
response	B	T0_LPS.vs.T0_RPMI	RCAN3	BladderCancer	ieu-b-4874	879	0.919018	0.0793421	0.00140232	0.000120951	0.000116764
response	B	T0_LPS.vs.T0_RPMI	SEC14L2	BladderCancer	ieu-b-4874	470	0.947195	0.0498278	0.00262867	0.000138072	0.000210499
response	B	T0_LPS.vs.T0_RPMI	SELENOM	BladderCancer	ieu-b-4874	347	0.944345	0.0522931	0.00260549	0.000143666	0.000613192
response	B	T0_LPS.vs.T0_RPMI	SMARCA5	BladderCancer	ieu-b-4874	1166	0.859611	0.137716	0.00203624	0.000325912	0.000310423
response	B	T0_LPS.vs.T0_RPMI	SRSF10	BladderCancer	ieu-b-4874	799	0.932036	0.066366	0.00138928	9.88148e-05	0.000109403
response	B	T0_LPS.vs.T0_RPMI	STRAP	BladderCancer	ieu-b-4874	377	0.942619	0.0388913	0.0163619	0.000673618	0.00145438
response	B	T0_LPS.vs.T0_RPMI	SYNGR1	BladderCancer	ieu-b-4874	757	0.921962	0.0687145	0.00502112	0.000370296	0.00393198
response	B	T0_LPS.vs.T0_RPMI	TAB1	BladderCancer	ieu-b-4874	732	0.859975	0.134077	0.00467748	0.000728716	0.000541853
response	B	T0_LPS.vs.T0_RPMI	THEM6	BladderCancer	ieu-b-4874	1076	0.855944	0.109093	0.0289003	0.00368106	0.00238169
response	B	T0_LPS.vs.T0_RPMI	TRAPPC2B	BladderCancer	ieu-b-4874	997	0.884957	0.112823	0.00180985	0.000230558	0.000179873
response	B	T0_LPS.vs.T0_RPMI	UBE2J1	BladderCancer	ieu-b-4874	568	0.924266	0.0614219	0.0119024	0.000789348	0.00162075
response	B	T0_LPS.vs.T0_RPMI	UCHL3	BladderCancer	ieu-b-4874	675	0.908731	0.0842111	0.00555098	0.00051341	0.000993425
response	B	T0_LPS.vs.T0_RPMI	ZC3H3	BladderCancer	ieu-b-4874	1094	0.850928	0.111464	0.0286161	0.00374322	0.00524852
response	B	T0_LPS.vs.T0_RPMI	ZNF419	BladderCancer	ieu-b-4874	1039	0.911304	0.0869634	0.00147279	0.000140426	0.000118974
response	B	T0_LPS.vs.T0_RPMI	ZNF460	BladderCancer	ieu-b-4874	1004	0.904193	0.0936007	0.00184465	0.000190785	0.000170464
response	B	T0_LPS.vs.T0_RPMI	ZNF470	BladderCancer	ieu-b-4874	1076	0.897491	0.100275	0.00186904	0.000208668	0.000156121
response	B	T0_LPS.vs.T0_RPMI	ZNF543	BladderCancer	ieu-b-4874	996	0.910231	0.0875697	0.00185941	0.000178725	0.000161078
response	B	T0_LPS.vs.T0_RPMI	ZNF548	BladderCancer	ieu-b-4874	1029	0.914058	0.083731	0.00188343	0.000172374	0.00015528
response	B	T0_LPS.vs.T0_RPMI	ZNF549	BladderCancer	ieu-b-4874	1000	0.892285	0.106554	0.000960622	0.000114629	8.52831e-05
response	B	T0_LPS.vs.T0_RPMI	ZNF71	BladderCancer	ieu-b-4874	1058	0.902157	0.0956148	0.00187402	0.000198462	0.000155479
response	B	T0_LPS.vs.T0_RPMI	AAGAB	BodyMassIndex	ieu-b-40	499	4.03869e-46	3.29241e-47	0.771219	0.062705	0.166076
response	B	T0_LPS.vs.T0_RPMI	ABCA5	BodyMassIndex	ieu-b-40	448	0.0624648	0.0049356	0.789336	0.0622878	0.0809757
response	B	T0_LPS.vs.T0_RPMI	ABCB9	BodyMassIndex	ieu-b-40	319	1.09863e-10	5.0395e-12	0.887614	0.0406437	0.0717423
response	B	T0_LPS.vs.T0_RPMI	ABCC5	BodyMassIndex	ieu-b-40	354	6.17709e-06	2.43561e-07	0.896939	0.0352982	0.0677563
response	B	T0_LPS.vs.T0_RPMI	ABCF1	BodyMassIndex	ieu-b-40	60	1.73124e-07	1.7293e-09	0.905922	0.00896393	0.0851137
response	B	T0_LPS.vs.T0_RPMI	ABCF2	BodyMassIndex	ieu-b-40	461	2.02949e-07	9.70164e-09	0.879685	0.0419736	0.0783407
response	B	T0_LPS.vs.T0_RPMI	ABHD13	BodyMassIndex	ieu-b-40	604	0.114975	0.00761907	0.753235	0.0498403	0.0743299
response	B	T0_LPS.vs.T0_RPMI	ABHD4	BodyMassIndex	ieu-b-40	232	0.943456	0.028428	0.025241	0.000758439	0.00211668
response	B	T0_LPS.vs.T0_RPMI	ABI2	BodyMassIndex	ieu-b-40	264	3.69388e-07	1.17224e-08	0.895871	0.0283545	0.0757743
response	B	T0_LPS.vs.T0_RPMI	ABI3	BodyMassIndex	ieu-b-40	322	1.21843e-16	4.26913e-18	0.879851	0.0307388	0.0894101
response	B	T0_LPS.vs.T0_RPMI	ABRAXAS2	BodyMassIndex	ieu-b-40	429	8.21591e-09	3.3533e-10	0.89157	0.0363171	0.0721128
response	B	T0_LPS.vs.T0_RPMI	ABTB2	BodyMassIndex	ieu-b-40	581	0.709072	0.0486314	0.20576	0.0140895	0.0224476
response	B	T0_LPS.vs.T0_RPMI	ACAA2	BodyMassIndex	ieu-b-40	358	0.29195	0.0134178	0.616412	0.0282799	0.0499397
response	B	T0_LPS.vs.T0_RPMI	ACAD8	BodyMassIndex	ieu-b-40	401	0.00122094	6.06447e-05	0.862061	0.0427249	0.0939327
response	B	T0_LPS.vs.T0_RPMI	ACADM	BodyMassIndex	ieu-b-40	440	0.524451	0.0251688	0.390588	0.0187035	0.0410883
response	B	T0_LPS.vs.T0_RPMI	ACAP1	BodyMassIndex	ieu-b-40	450	0.240292	0.0100363	0.668004	0.0278468	0.0538212
response	B	T0_LPS.vs.T0_RPMI	ACOT2	BodyMassIndex	ieu-b-40	447	8.3946e-06	3.53855e-07	0.890041	0.0374451	0.0725047
response	B	T0_LPS.vs.T0_RPMI	ACOX1	BodyMassIndex	ieu-b-40	296	0.00967193	0.000320127	0.858933	0.0283267	0.102748
response	B	T0_LPS.vs.T0_RPMI	ACSS1	BodyMassIndex	ieu-b-40	302	5.44234e-05	2.83991e-06	0.868105	0.0452127	0.0866247
response	B	T0_LPS.vs.T0_RPMI	ACTG1	BodyMassIndex	ieu-b-40	438	1.4437e-22	5.88966e-24	0.884102	0.0359876	0.0799103
response	B	T0_LPS.vs.T0_RPMI	ACTR8	BodyMassIndex	ieu-b-40	571	3.97748e-09	2.55955e-10	0.876592	0.0563426	0.0670656
response	B	T0_LPS.vs.T0_RPMI	ACYP2	BodyMassIndex	ieu-b-40	733	2.21359e-08	1.60693e-09	0.837398	0.0606878	0.101914
response	B	T0_LPS.vs.T0_RPMI	ADAM15	BodyMassIndex	ieu-b-40	269	0.00353264	0.000118068	0.890286	0.0296789	0.0763843
response	B	T0_LPS.vs.T0_RPMI	ADAM28	BodyMassIndex	ieu-b-40	449	0.0971658	0.0049494	0.782367	0.0397762	0.0757411
response	B	T0_LPS.vs.T0_RPMI	ADAM8	BodyMassIndex	ieu-b-40	189	0.349577	0.00693317	0.580663	0.011465	0.0513627
response	B	T0_LPS.vs.T0_RPMI	ADAT2	BodyMassIndex	ieu-b-40	467	4.7977e-06	2.47843e-07	0.851638	0.04389	0.104467
response	B	T0_LPS.vs.T0_RPMI	ADCK2	BodyMassIndex	ieu-b-40	290	0.524628	0.0165435	0.411723	0.012949	0.0341561
response	B	T0_LPS.vs.T0_RPMI	ADGRL1	BodyMassIndex	ieu-b-40	316	0.821938	0.0247886	0.137189	0.00412549	0.0119587
response	B	T0_LPS.vs.T0_RPMI	AEBP1	BodyMassIndex	ieu-b-40	351	1.18145e-07	4.57517e-09	0.876573	0.0338559	0.0895708
response	B	T0_LPS.vs.T0_RPMI	AFF3	BodyMassIndex	ieu-b-40	613	1.83023e-11	1.24727e-12	0.868237	0.0590964	0.0726662
response	B	T0_LPS.vs.T0_RPMI	AFF4	BodyMassIndex	ieu-b-40	368	0.730108	0.0245157	0.21555	0.00721517	0.0226113
response	B	T0_LPS.vs.T0_RPMI	AGAP3	BodyMassIndex	ieu-b-40	460	2.04136e-07	9.27432e-09	0.884884	0.0401272	0.0749881
response	B	T0_LPS.vs.T0_RPMI	AGFG2	BodyMassIndex	ieu-b-40	269	0.00170804	7.16795e-05	0.677103	0.0281222	0.292995
response	B	T0_LPS.vs.T0_RPMI	AGL	BodyMassIndex	ieu-b-40	472	0.301373	0.0150673	0.588067	0.0293346	0.0661575
response	B	T0_LPS.vs.T0_RPMI	AHI1	BodyMassIndex	ieu-b-40	455	0.906812	0.0432011	0.044276	0.00210573	0.00360498
response	B	T0_LPS.vs.T0_RPMI	AHR	BodyMassIndex	ieu-b-40	559	0.0210196	0.00121533	0.847817	0.0489389	0.0810093
response	B	T0_LPS.vs.T0_RPMI	AIM2	BodyMassIndex	ieu-b-40	470	0.86817	0.0514007	0.0680751	0.00402211	0.00833204
response	B	T0_LPS.vs.T0_RPMI	AK1	BodyMassIndex	ieu-b-40	318	0.00146754	5.06318e-05	0.900748	0.0310101	0.0667234
response	B	T0_LPS.vs.T0_RPMI	AK9	BodyMassIndex	ieu-b-40	346	7.65825e-14	3.25715e-15	0.85781	0.0363779	0.105812
response	B	T0_LPS.vs.T0_RPMI	AKAP9	BodyMassIndex	ieu-b-40	230	0.580471	0.0114315	0.369478	0.00724493	0.0313747
response	B	T0_LPS.vs.T0_RPMI	AKT1S1	BodyMassIndex	ieu-b-40	333	0.00133538	4.47448e-05	0.898412	0.0300331	0.0701749
response	B	T0_LPS.vs.T0_RPMI	AKT2	BodyMassIndex	ieu-b-40	263	0.928761	0.052638	0.0159483	0.000902126	0.00175017
response	B	T0_LPS.vs.T0_RPMI	ALG1	BodyMassIndex	ieu-b-40	621	3.15788e-08	2.06265e-09	0.860134	0.0560982	0.0837673
response	B	T0_LPS.vs.T0_RPMI	ALG2	BodyMassIndex	ieu-b-40	334	9.40047e-06	3.30449e-07	0.869426	0.0304623	0.100102
response	B	T0_LPS.vs.T0_RPMI	ALG6	BodyMassIndex	ieu-b-40	490	0.350401	0.0212338	0.551504	0.0333768	0.0434849
response	B	T0_LPS.vs.T0_RPMI	ALG9	BodyMassIndex	ieu-b-40	518	0.0854021	0.00450795	0.736227	0.0387266	0.135136
response	B	T0_LPS.vs.T0_RPMI	ALKBH1	BodyMassIndex	ieu-b-40	530	0.0972016	0.00586684	0.788308	0.0475191	0.0611048
response	B	T0_LPS.vs.T0_RPMI	ALKBH7	BodyMassIndex	ieu-b-40	232	0.968276	0.0207543	0.00977733	0.000208587	0.000983353
response	B	T0_LPS.vs.T0_RPMI	ALKBH8	BodyMassIndex	ieu-b-40	376	0.343837	0.0138286	0.562823	0.022579	0.0569326
response	B	T0_LPS.vs.T0_RPMI	ALS2	BodyMassIndex	ieu-b-40	211	0.947461	0.0186037	0.0302113	0.000590075	0.00313375
response	B	T0_LPS.vs.T0_RPMI	ALYREF	BodyMassIndex	ieu-b-40	411	1.63963e-06	6.7545e-08	0.8679	0.0356569	0.0964409
response	B	T0_LPS.vs.T0_RPMI	AMN1	BodyMassIndex	ieu-b-40	385	0.923861	0.0364473	0.0351692	0.00138432	0.00313809
response	B	T0_LPS.vs.T0_RPMI	ANAPC11	BodyMassIndex	ieu-b-40	410	1.60638e-06	6.2191e-08	0.850957	0.0328286	0.116212
response	B	T0_LPS.vs.T0_RPMI	ANAPC13	BodyMassIndex	ieu-b-40	483	0.000245452	1.70817e-05	0.874983	0.0608286	0.0639258
response	B	T0_LPS.vs.T0_RPMI	ANAPC4	BodyMassIndex	ieu-b-40	530	2.67603e-10	1.53337e-11	0.844963	0.0483096	0.106728
response	B	T0_LPS.vs.T0_RPMI	ANGEL2	BodyMassIndex	ieu-b-40	317	0.291574	0.00826514	0.632322	0.0178742	0.0499639
response	B	T0_LPS.vs.T0_RPMI	ANK3	BodyMassIndex	ieu-b-40	346	0.283063	0.0124193	0.602198	0.0263453	0.075975
response	B	T0_LPS.vs.T0_RPMI	ANKMY1	BodyMassIndex	ieu-b-40	412	0.0141825	0.000732098	0.820874	0.0422513	0.12196
response	B	T0_LPS.vs.T0_RPMI	ANKMY2	BodyMassIndex	ieu-b-40	472	0.0196212	0.00219326	0.790364	0.0882474	0.0995746
response	B	T0_LPS.vs.T0_RPMI	ANKRD11	BodyMassIndex	ieu-b-40	311	0.87437	0.0352707	0.0801328	0.00322543	0.00700098
response	B	T0_LPS.vs.T0_RPMI	ANKRD13A	BodyMassIndex	ieu-b-40	306	9.73225e-07	3.9981e-08	0.895088	0.0367029	0.0682077
response	B	T0_LPS.vs.T0_RPMI	ANKRD16	BodyMassIndex	ieu-b-40	509	0.716817	0.0359378	0.219027	0.0109637	0.0172539
response	B	T0_LPS.vs.T0_RPMI	ANKRD27	BodyMassIndex	ieu-b-40	385	0.000575894	1.9941e-05	0.899679	0.0310839	0.0686415
response	B	T0_LPS.vs.T0_RPMI	ANKRD39	BodyMassIndex	ieu-b-40	189	0.936382	0.0181137	0.0389711	0.000748085	0.00578537
response	B	T0_LPS.vs.T0_RPMI	ANKRD44-IT1	BodyMassIndex	ieu-b-40	380	2.39039e-06	8.9508e-08	0.888164	0.0331786	0.0786545
response	B	T0_LPS.vs.T0_RPMI	ANKS3	BodyMassIndex	ieu-b-40	446	5.30996e-16	2.50468e-17	0.881242	0.0414904	0.0772674
response	B	T0_LPS.vs.T0_RPMI	ANKZF1	BodyMassIndex	ieu-b-40	380	8.83113e-07	3.158e-08	0.886058	0.0316029	0.0823378
response	B	T0_LPS.vs.T0_RPMI	ANP32B	BodyMassIndex	ieu-b-40	487	0.000198471	9.31629e-06	0.860524	0.0402942	0.0989738
response	B	T0_LPS.vs.T0_RPMI	ANTKMT	BodyMassIndex	ieu-b-40	173	1.31357e-07	3.05052e-09	0.899606	0.0208122	0.0795817
response	B	T0_LPS.vs.T0_RPMI	AOPEP	BodyMassIndex	ieu-b-40	485	0.715067	0.0433147	0.209101	0.0126463	0.019872
response	B	T0_LPS.vs.T0_RPMI	AP1G1	BodyMassIndex	ieu-b-40	276	9.70547e-10	2.91108e-11	0.89225	0.0266813	0.0810687
response	B	T0_LPS.vs.T0_RPMI	AP2A1	BodyMassIndex	ieu-b-40	292	0.00133224	4.30099e-05	0.896209	0.0288596	0.0735565
response	B	T0_LPS.vs.T0_RPMI	AP2B1	BodyMassIndex	ieu-b-40	206	1.17006e-15	2.87958e-17	0.911631	0.0223698	0.0659989
response	B	T0_LPS.vs.T0_RPMI	AP2S1	BodyMassIndex	ieu-b-40	304	4.17533e-09	1.24421e-10	0.885457	0.0262976	0.0882452
response	B	T0_LPS.vs.T0_RPMI	AP3S1	BodyMassIndex	ieu-b-40	613	0.616685	0.034832	0.305001	0.017201	0.0262803
response	B	T0_LPS.vs.T0_RPMI	AP4M1	BodyMassIndex	ieu-b-40	192	0.915428	0.0184275	0.0568309	0.00113583	0.00817773
response	B	T0_LPS.vs.T0_RPMI	AP5Z1	BodyMassIndex	ieu-b-40	341	0.52961	0.0240472	0.340602	0.0153748	0.0903668
response	B	T0_LPS.vs.T0_RPMI	APBA3	BodyMassIndex	ieu-b-40	253	1.92175e-05	4.64407e-07	0.879247	0.0211481	0.0995849
response	B	T0_LPS.vs.T0_RPMI	APBB1	BodyMassIndex	ieu-b-40	732	0.686178	0.0522018	0.16341	0.0123457	0.0858647
response	B	T0_LPS.vs.T0_RPMI	APBB1IP	BodyMassIndex	ieu-b-40	443	0.451778	0.0226587	0.44377	0.0221975	0.0595956
response	B	T0_LPS.vs.T0_RPMI	APH1B	BodyMassIndex	ieu-b-40	346	3.11212e-05	1.06269e-06	0.89675	0.0305485	0.0726694
response	B	T0_LPS.vs.T0_RPMI	APOM	BodyMassIndex	ieu-b-40	73	1.71529e-07	1.34034e-09	0.907215	0.00700326	0.0857811
response	B	T0_LPS.vs.T0_RPMI	APPL2	BodyMassIndex	ieu-b-40	600	0.0687005	0.00447793	0.799853	0.0520598	0.0749087
response	B	T0_LPS.vs.T0_RPMI	APTX	BodyMassIndex	ieu-b-40	427	0.0163599	0.000691353	0.859654	0.036241	0.0870539
response	B	T0_LPS.vs.T0_RPMI	AQP9	BodyMassIndex	ieu-b-40	399	0.829509	0.044083	0.105558	0.00559447	0.0152551
response	B	T0_LPS.vs.T0_RPMI	AREL1	BodyMassIndex	ieu-b-40	428	0.770697	0.0309576	0.177336	0.00710938	0.0139004
response	B	T0_LPS.vs.T0_RPMI	ARFIP2	BodyMassIndex	ieu-b-40	678	0.419887	0.0340679	0.453666	0.0367529	0.0556257
response	B	T0_LPS.vs.T0_RPMI	ARGLU1	BodyMassIndex	ieu-b-40	303	0.517494	0.0179559	0.410509	0.0142039	0.039838
response	B	T0_LPS.vs.T0_RPMI	ARHGAP1	BodyMassIndex	ieu-b-40	200	2.35276e-37	1.14099e-38	0.884355	0.0428144	0.0728307
response	B	T0_LPS.vs.T0_RPMI	ARHGAP30	BodyMassIndex	ieu-b-40	333	0.941811	0.028869	0.0263587	0.000805808	0.00215515
response	B	T0_LPS.vs.T0_RPMI	ARHGAP31	BodyMassIndex	ieu-b-40	320	0.0011314	3.91217e-05	0.862861	0.0297298	0.106238
response	B	T0_LPS.vs.T0_RPMI	ARHGAP9	BodyMassIndex	ieu-b-40	294	0.373756	0.0102411	0.551089	0.0150502	0.049864
response	B	T0_LPS.vs.T0_RPMI	ARHGEF12	BodyMassIndex	ieu-b-40	479	0.183859	0.00888858	0.696945	0.0336167	0.0766905
response	B	T0_LPS.vs.T0_RPMI	ARHGEF2	BodyMassIndex	ieu-b-40	199	1.89079e-07	3.52981e-09	0.856713	0.0158661	0.127421
response	B	T0_LPS.vs.T0_RPMI	ARID3A	BodyMassIndex	ieu-b-40	212	7.23132e-09	1.79292e-10	0.909076	0.022471	0.0684533
response	B	T0_LPS.vs.T0_RPMI	ARL17B	BodyMassIndex	ieu-b-40	167	0.544783	0.00841868	0.409353	0.00629469	0.0311511
response	B	T0_LPS.vs.T0_RPMI	ARL3	BodyMassIndex	ieu-b-40	326	1.39592e-07	3.87013e-09	0.90622	0.0250559	0.0687241
response	B	T0_LPS.vs.T0_RPMI	ARL8B	BodyMassIndex	ieu-b-40	581	0.252312	0.015595	0.628954	0.0388102	0.0643284
response	B	T0_LPS.vs.T0_RPMI	ARMC1	BodyMassIndex	ieu-b-40	256	0.726905	0.0208764	0.224154	0.00641596	0.021648
response	B	T0_LPS.vs.T0_RPMI	ARMC5	BodyMassIndex	ieu-b-40	167	2.35169e-26	4.08919e-28	0.887259	0.0153305	0.0974108
response	B	T0_LPS.vs.T0_RPMI	ARMC6	BodyMassIndex	ieu-b-40	340	8.39784e-24	3.96156e-25	0.884953	0.041673	0.0733736
response	B	T0_LPS.vs.T0_RPMI	ARMH3	BodyMassIndex	ieu-b-40	418	1.36281e-07	5.58016e-09	0.880352	0.0359633	0.083685
response	B	T0_LPS.vs.T0_RPMI	ARNT	BodyMassIndex	ieu-b-40	187	0.129002	0.0072344	0.733313	0.0410346	0.0894156
response	B	T0_LPS.vs.T0_RPMI	ARRDC5	BodyMassIndex	ieu-b-40	253	1.91428e-05	5.08339e-07	0.877049	0.0231903	0.0997411
response	B	T0_LPS.vs.T0_RPMI	ARSG	BodyMassIndex	ieu-b-40	366	9.51108e-07	3.1188e-08	0.900753	0.029467	0.0697789
response	B	T0_LPS.vs.T0_RPMI	ASAH1	BodyMassIndex	ieu-b-40	503	0.786236	0.0447079	0.139733	0.00792429	0.0213984
response	B	T0_LPS.vs.T0_RPMI	ASB6	BodyMassIndex	ieu-b-40	376	0.636265	0.0367122	0.283959	0.0163576	0.0267067
response	B	T0_LPS.vs.T0_RPMI	ASB7	BodyMassIndex	ieu-b-40	436	0.917057	0.0613281	0.0180179	0.00120255	0.0023946
response	B	T0_LPS.vs.T0_RPMI	ASCC3	BodyMassIndex	ieu-b-40	577	6.92126e-06	4.37297e-07	0.863271	0.0544607	0.0822611
response	B	T0_LPS.vs.T0_RPMI	ASCL2	BodyMassIndex	ieu-b-40	383	0.325898	0.0124335	0.585782	0.0222949	0.0535925
response	B	T0_LPS.vs.T0_RPMI	ASH1L-AS1	BodyMassIndex	ieu-b-40	251	1.97786e-07	7.55981e-09	0.898322	0.0342685	0.0674098
response	B	T0_LPS.vs.T0_RPMI	ASH2L	BodyMassIndex	ieu-b-40	307	0.0688238	0.00183842	0.84327	0.0224618	0.0636064
response	B	T0_LPS.vs.T0_RPMI	ASTE1	BodyMassIndex	ieu-b-40	363	6.86286e-25	2.18509e-26	0.896298	0.0284623	0.07524
response	B	T0_LPS.vs.T0_RPMI	ATAD3B	BodyMassIndex	ieu-b-40	123	2.47138e-12	4.52756e-14	0.897429	0.0163546	0.0862168
response	B	T0_LPS.vs.T0_RPMI	ATAD5	BodyMassIndex	ieu-b-40	285	3.43384e-05	1.14418e-06	0.856101	0.0284105	0.115453
response	B	T0_LPS.vs.T0_RPMI	ATF3	BodyMassIndex	ieu-b-40	310	0.2861	0.0107567	0.620894	0.0232853	0.0589642
response	B	T0_LPS.vs.T0_RPMI	ATF5	BodyMassIndex	ieu-b-40	331	0.00133319	4.93775e-05	0.895586	0.0330999	0.0699317
response	B	T0_LPS.vs.T0_RPMI	ATF6	BodyMassIndex	ieu-b-40	351	0.926635	0.0340851	0.0344461	0.00126349	0.00357009
response	B	T0_LPS.vs.T0_RPMI	ATF6B	BodyMassIndex	ieu-b-40	130	1.72607e-07	2.22209e-09	0.915474	0.0117127	0.0728127
response	B	T0_LPS.vs.T0_RPMI	ATG12	BodyMassIndex	ieu-b-40	605	0.609352	0.0375274	0.301535	0.0185372	0.0330483
response	B	T0_LPS.vs.T0_RPMI	ATG16L2	BodyMassIndex	ieu-b-40	207	0.00228895	4.76037e-05	0.892735	0.0184799	0.0864487
response	B	T0_LPS.vs.T0_RPMI	ATG4D	BodyMassIndex	ieu-b-40	284	0.793609	0.0238976	0.162637	0.00488246	0.0149736
response	B	T0_LPS.vs.T0_RPMI	ATL3	BodyMassIndex	ieu-b-40	379	1.70388e-06	6.50505e-08	0.894193	0.0340666	0.0717385
response	B	T0_LPS.vs.T0_RPMI	ATP2A3	BodyMassIndex	ieu-b-40	367	1.26365e-06	4.83547e-08	0.892847	0.0340925	0.0730589
response	B	T0_LPS.vs.T0_RPMI	ATP2B1-AS1	BodyMassIndex	ieu-b-40	154	0.316198	0.00667548	0.576708	0.012087	0.0883315
response	B	T0_LPS.vs.T0_RPMI	ATP2C1	BodyMassIndex	ieu-b-40	369	6.83832e-25	2.74142e-26	0.893113	0.0357329	0.0711544
response	B	T0_LPS.vs.T0_RPMI	ATP5F1A	BodyMassIndex	ieu-b-40	278	0.0854745	0.00290669	0.799251	0.0270944	0.085273
response	B	T0_LPS.vs.T0_RPMI	ATP5MGL	BodyMassIndex	ieu-b-40	585	0.00090594	7.70651e-05	0.845615	0.0718519	0.0815497
response	B	T0_LPS.vs.T0_RPMI	ATP5PD	BodyMassIndex	ieu-b-40	293	0.00819865	0.00034143	0.728665	0.0301123	0.232683
response	B	T0_LPS.vs.T0_RPMI	ATP6V0A2	BodyMassIndex	ieu-b-40	368	3.37184e-08	1.12691e-09	0.892259	0.0297423	0.0779983
response	B	T0_LPS.vs.T0_RPMI	ATP6V0C	BodyMassIndex	ieu-b-40	296	1.42566e-07	3.99564e-09	0.890106	0.0248615	0.0850319
response	B	T0_LPS.vs.T0_RPMI	ATP6V1B2	BodyMassIndex	ieu-b-40	526	6.35433e-05	4.06879e-06	0.854744	0.0546402	0.0905481
response	B	T0_LPS.vs.T0_RPMI	ATP6V1E2	BodyMassIndex	ieu-b-40	620	2.08442e-08	1.36784e-09	0.858164	0.056229	0.0856067
response	B	T0_LPS.vs.T0_RPMI	ATP6V1H	BodyMassIndex	ieu-b-40	190	0.958344	0.0251702	0.0146558	0.000383478	0.00144694
response	B	T0_LPS.vs.T0_RPMI	ATP9B	BodyMassIndex	ieu-b-40	312	0.937598	0.0326182	0.0265645	0.000921857	0.00229741
response	B	T0_LPS.vs.T0_RPMI	ATPAF2	BodyMassIndex	ieu-b-40	358	0.561413	0.0725446	0.252632	0.0325637	0.0808467
response	B	T0_LPS.vs.T0_RPMI	ATPSCKMT	BodyMassIndex	ieu-b-40	408	0.743401	0.128289	0.052974	0.00907552	0.06626
response	B	T0_LPS.vs.T0_RPMI	ATXN10	BodyMassIndex	ieu-b-40	367	0.923197	0.0354978	0.0349125	0.00133736	0.00505519
response	B	T0_LPS.vs.T0_RPMI	ATXN2L	BodyMassIndex	ieu-b-40	198	2.51477e-54	4.93737e-56	0.902505	0.0176395	0.0798558
response	B	T0_LPS.vs.T0_RPMI	ATXN7L1	BodyMassIndex	ieu-b-40	534	0.646337	0.0322317	0.283691	0.0141236	0.0236168
response	B	T0_LPS.vs.T0_RPMI	AUH	BodyMassIndex	ieu-b-40	400	8.38252e-06	4.07858e-07	0.881735	0.0428261	0.07543
response	B	T0_LPS.vs.T0_RPMI	AVPI1	BodyMassIndex	ieu-b-40	488	7.23181e-16	4.33624e-17	0.862499	0.0516301	0.0858711
response	B	T0_LPS.vs.T0_RPMI	B3GALNT2	BodyMassIndex	ieu-b-40	508	0.708684	0.0655833	0.139932	0.0128767	0.0729244
response	B	T0_LPS.vs.T0_RPMI	B3GAT3	BodyMassIndex	ieu-b-40	390	0.391879	0.0206466	0.51692	0.0271911	0.0433624
response	B	T0_LPS.vs.T0_RPMI	B3GLCT	BodyMassIndex	ieu-b-40	501	5.62923e-08	2.67689e-09	0.88804	0.0421596	0.0698004
response	B	T0_LPS.vs.T0_RPMI	B4GALT1	BodyMassIndex	ieu-b-40	345	0.00782618	0.000263119	0.876276	0.0293744	0.08626
response	B	T0_LPS.vs.T0_RPMI	BAG3	BodyMassIndex	ieu-b-40	498	0.00351503	0.000176156	0.878446	0.0439495	0.0739135
response	B	T0_LPS.vs.T0_RPMI	BAG4	BodyMassIndex	ieu-b-40	307	0.0685159	0.00224878	0.83936	0.0274865	0.0623885
response	B	T0_LPS.vs.T0_RPMI	BAG5	BodyMassIndex	ieu-b-40	366	3.2584e-16	1.08222e-17	0.89257	0.0295672	0.0778627
response	B	T0_LPS.vs.T0_RPMI	BANP	BodyMassIndex	ieu-b-40	301	0.239143	0.00949667	0.663164	0.0262731	0.0619228
response	B	T0_LPS.vs.T0_RPMI	BAP1	BodyMassIndex	ieu-b-40	347	1.22971e-11	4.04488e-13	0.904373	0.0296814	0.065946
response	B	T0_LPS.vs.T0_RPMI	BAZ2B	BodyMassIndex	ieu-b-40	704	0.000427242	3.09041e-05	0.871439	0.0629696	0.065133
response	B	T0_LPS.vs.T0_RPMI	BBOF1	BodyMassIndex	ieu-b-40	369	0.541599	0.0197023	0.388565	0.0140992	0.0360348
response	B	T0_LPS.vs.T0_RPMI	BBS1	BodyMassIndex	ieu-b-40	276	1.432e-11	7.83585e-13	0.853486	0.0466025	0.0999114
response	B	T0_LPS.vs.T0_RPMI	BBS9	BodyMassIndex	ieu-b-40	327	2.06388e-10	7.5252e-12	0.859859	0.0312429	0.108898
response	B	T0_LPS.vs.T0_RPMI	BBX	BodyMassIndex	ieu-b-40	232	0.761004	0.0196422	0.197042	0.0050686	0.0172429
response	B	T0_LPS.vs.T0_RPMI	BCAS3	BodyMassIndex	ieu-b-40	207	0.963631	0.0208188	0.0138366	0.000297516	0.001416
response	B	T0_LPS.vs.T0_RPMI	BCCIP	BodyMassIndex	ieu-b-40	520	7.69236e-09	4.60675e-10	0.838272	0.0500903	0.111638
response	B	T0_LPS.vs.T0_RPMI	BCKDK	BodyMassIndex	ieu-b-40	192	2.40231e-26	4.56944e-28	0.905253	0.0171412	0.0776059
response	B	T0_LPS.vs.T0_RPMI	BCL11A	BodyMassIndex	ieu-b-40	504	2.58073e-05	1.56777e-06	0.850464	0.0515668	0.0979421
response	B	T0_LPS.vs.T0_RPMI	BCL2L11	BodyMassIndex	ieu-b-40	255	0.900565	0.0229238	0.0683516	0.00173346	0.00642631
response	B	T0_LPS.vs.T0_RPMI	BCL2L12	BodyMassIndex	ieu-b-40	311	0.00131581	4.56458e-05	0.887813	0.0307183	0.0801071
response	B	T0_LPS.vs.T0_RPMI	BCL2L13	BodyMassIndex	ieu-b-40	121	0.861008	0.0202452	0.107034	0.00250753	0.00920453
response	B	T0_LPS.vs.T0_RPMI	BCL9	BodyMassIndex	ieu-b-40	60	0.959824	0.00677143	0.0304436	0.000212027	0.00274877
response	B	T0_LPS.vs.T0_RPMI	BCL9L	BodyMassIndex	ieu-b-40	501	1.51024e-07	7.43326e-09	0.886685	0.0435721	0.0697431
response	B	T0_LPS.vs.T0_RPMI	BEND7	BodyMassIndex	ieu-b-40	737	0.146248	0.0111182	0.729587	0.0554075	0.0576388
response	B	T0_LPS.vs.T0_RPMI	BEST1	BodyMassIndex	ieu-b-40	293	0.376976	0.0129749	0.479916	0.0164041	0.113729
response	B	T0_LPS.vs.T0_RPMI	BET1L	BodyMassIndex	ieu-b-40	152	2.21964e-06	3.06756e-08	0.91641	0.0125938	0.070994
response	B	T0_LPS.vs.T0_RPMI	BIRC6	BodyMassIndex	ieu-b-40	423	0.293337	0.0116504	0.621466	0.0246338	0.0489127
response	B	T0_LPS.vs.T0_RPMI	BLCAP	BodyMassIndex	ieu-b-40	300	0.692798	0.0304679	0.243946	0.0107062	0.0220826
response	B	T0_LPS.vs.T0_RPMI	BLVRA	BodyMassIndex	ieu-b-40	357	1.20247e-07	4.54242e-09	0.891817	0.0336145	0.0745683
response	B	T0_LPS.vs.T0_RPMI	BOLA2B	BodyMassIndex	ieu-b-40	200	3.04357e-35	9.03024e-37	0.869254	0.0256856	0.10506
response	B	T0_LPS.vs.T0_RPMI	BORA	BodyMassIndex	ieu-b-40	304	0.930885	0.0383361	0.0254966	0.00104577	0.00423652
response	B	T0_LPS.vs.T0_RPMI	BORCS6	BodyMassIndex	ieu-b-40	364	0.233241	0.00880109	0.650402	0.0244591	0.0830965
response	B	T0_LPS.vs.T0_RPMI	BORCS7	BodyMassIndex	ieu-b-40	332	1.38825e-07	4.781e-09	0.901459	0.0309779	0.0675633
response	B	T0_LPS.vs.T0_RPMI	BPHL	BodyMassIndex	ieu-b-40	488	0.335717	0.0155769	0.572843	0.02653	0.0493327
response	B	T0_LPS.vs.T0_RPMI	BPNT1	BodyMassIndex	ieu-b-40	262	0.00160338	7.28293e-05	0.881345	0.0399558	0.0770231
response	B	T0_LPS.vs.T0_RPMI	BRAF	BodyMassIndex	ieu-b-40	301	0.522303	0.0187832	0.409567	0.0146943	0.0346533
response	B	T0_LPS.vs.T0_RPMI	BRAT1	BodyMassIndex	ieu-b-40	529	0.00065374	3.3032e-05	0.884999	0.0446474	0.0696664
response	B	T0_LPS.vs.T0_RPMI	BRD8	BodyMassIndex	ieu-b-40	182	0.211959	0.00624633	0.462239	0.0133157	0.30624
response	B	T0_LPS.vs.T0_RPMI	BRF2	BodyMassIndex	ieu-b-40	259	0.0686906	0.00191327	0.842897	0.0234145	0.0630846
response	B	T0_LPS.vs.T0_RPMI	BTBD10	BodyMassIndex	ieu-b-40	498	1.03727e-14	5.03845e-16	0.86802	0.0420733	0.0899066
response	B	T0_LPS.vs.T0_RPMI	BTBD2	BodyMassIndex	ieu-b-40	223	6.30241e-09	1.80698e-10	0.798567	0.0227172	0.178716
response	B	T0_LPS.vs.T0_RPMI	BTF3L4	BodyMassIndex	ieu-b-40	118	0.917467	0.0106945	0.065879	0.000762725	0.00519654
response	B	T0_LPS.vs.T0_RPMI	BTN3A2	BodyMassIndex	ieu-b-40	523	0.000398854	2.50044e-05	0.869635	0.0544425	0.0754988
response	B	T0_LPS.vs.T0_RPMI	BYSL	BodyMassIndex	ieu-b-40	384	1.18428e-06	4.2953e-08	0.89074	0.0322295	0.0770293
response	B	T0_LPS.vs.T0_RPMI	C10orf88	BodyMassIndex	ieu-b-40	399	5.84307e-06	2.59227e-07	0.855817	0.0378619	0.106315
response	B	T0_LPS.vs.T0_RPMI	C11orf58	BodyMassIndex	ieu-b-40	310	5.96297e-07	1.62934e-08	0.878273	0.0239004	0.0978257
response	B	T0_LPS.vs.T0_RPMI	C11orf96	BodyMassIndex	ieu-b-40	496	4.0932e-16	2.11149e-17	0.843488	0.0433983	0.113114
response	B	T0_LPS.vs.T0_RPMI	C15orf48	BodyMassIndex	ieu-b-40	319	0.000326629	1.0643e-05	0.859816	0.0279047	0.111942
response	B	T0_LPS.vs.T0_RPMI	C16orf72	BodyMassIndex	ieu-b-40	806	0.000106755	1.00411e-05	0.845127	0.0794144	0.0753422
response	B	T0_LPS.vs.T0_RPMI	C16orf91	BodyMassIndex	ieu-b-40	216	2.36246e-07	4.98242e-09	0.909265	0.0191047	0.0716298
response	B	T0_LPS.vs.T0_RPMI	C17orf58	BodyMassIndex	ieu-b-40	256	9.45071e-07	2.40159e-08	0.890627	0.0225455	0.086826
response	B	T0_LPS.vs.T0_RPMI	C17orf80	BodyMassIndex	ieu-b-40	465	0.0135111	0.000611184	0.829165	0.0373884	0.119324
response	B	T0_LPS.vs.T0_RPMI	C18orf32	BodyMassIndex	ieu-b-40	346	0.294766	0.011271	0.621024	0.0236968	0.0492426
response	B	T0_LPS.vs.T0_RPMI	C19orf25	BodyMassIndex	ieu-b-40	211	7.26148e-09	1.39014e-10	0.914118	0.0174314	0.0684504
response	B	T0_LPS.vs.T0_RPMI	C19orf48	BodyMassIndex	ieu-b-40	451	0.000441896	1.94731e-05	0.880388	0.0387158	0.0804351
response	B	T0_LPS.vs.T0_RPMI	C22orf39	BodyMassIndex	ieu-b-40	251	0.0104098	0.000268583	0.85347	0.0219064	0.113945
response	B	T0_LPS.vs.T0_RPMI	C2orf15	BodyMassIndex	ieu-b-40	485	8.74433e-08	1.24637e-08	0.806459	0.11487	0.078671
response	B	T0_LPS.vs.T0_RPMI	C4orf3	BodyMassIndex	ieu-b-40	447	0.00871533	0.000431254	0.867928	0.042867	0.080058
response	B	T0_LPS.vs.T0_RPMI	C5orf22	BodyMassIndex	ieu-b-40	447	0.925425	0.0591633	0.0132116	0.000843274	0.00135708
response	B	T0_LPS.vs.T0_RPMI	C5orf63	BodyMassIndex	ieu-b-40	368	0.358143	0.0135533	0.539302	0.0203402	0.0686615
response	B	T0_LPS.vs.T0_RPMI	C7orf25	BodyMassIndex	ieu-b-40	363	0.900524	0.0340523	0.0587277	0.00221624	0.00447985
response	B	T0_LPS.vs.T0_RPMI	C7orf31	BodyMassIndex	ieu-b-40	525	9.52081e-05	6.23167e-06	0.869218	0.0568192	0.0738611
response	B	T0_LPS.vs.T0_RPMI	C8orf82	BodyMassIndex	ieu-b-40	146	0.170582	0.00262207	0.747782	0.0114268	0.0675876
response	B	T0_LPS.vs.T0_RPMI	C9orf64	BodyMassIndex	ieu-b-40	535	0.00213482	0.000174515	0.849243	0.0693439	0.0791034
response	B	T0_LPS.vs.T0_RPMI	C9orf85	BodyMassIndex	ieu-b-40	521	7.31273e-07	4.72117e-08	0.852569	0.0549503	0.0924796
response	B	T0_LPS.vs.T0_RPMI	CA11	BodyMassIndex	ieu-b-40	346	0.00127861	4.41937e-05	0.863859	0.0297532	0.105065
response	B	T0_LPS.vs.T0_RPMI	CAAP1	BodyMassIndex	ieu-b-40	484	1.13465e-07	7.62025e-09	0.811843	0.0543894	0.133767
response	B	T0_LPS.vs.T0_RPMI	CAB39	BodyMassIndex	ieu-b-40	403	8.68424e-12	3.89053e-13	0.880266	0.0393554	0.0803784
response	B	T0_LPS.vs.T0_RPMI	CABLES2	BodyMassIndex	ieu-b-40	426	6.18814e-05	3.08246e-06	0.838404	0.041643	0.119888
response	B	T0_LPS.vs.T0_RPMI	CACFD1	BodyMassIndex	ieu-b-40	407	0.0772906	0.003026	0.782939	0.0305466	0.106198
response	B	T0_LPS.vs.T0_RPMI	CACNA1A	BodyMassIndex	ieu-b-40	303	9.57099e-05	3.21962e-06	0.894809	0.0300258	0.0750659
response	B	T0_LPS.vs.T0_RPMI	CACNA2D4	BodyMassIndex	ieu-b-40	363	5.18857e-09	2.12156e-10	0.884741	0.0360971	0.0791622
response	B	T0_LPS.vs.T0_RPMI	CALR	BodyMassIndex	ieu-b-40	275	9.15761e-05	2.80894e-06	0.857469	0.0261852	0.116251
response	B	T0_LPS.vs.T0_RPMI	CALU	BodyMassIndex	ieu-b-40	135	0.860653	0.0133095	0.110615	0.00169687	0.0137256
response	B	T0_LPS.vs.T0_RPMI	CAMKMT	BodyMassIndex	ieu-b-40	675	1.53585e-05	1.09204e-06	0.866041	0.0615056	0.0724367
response	B	T0_LPS.vs.T0_RPMI	CAP1	BodyMassIndex	ieu-b-40	321	5.74644e-09	1.91932e-10	0.882298	0.0293806	0.0883212
response	B	T0_LPS.vs.T0_RPMI	CAPN10	BodyMassIndex	ieu-b-40	411	0.0151659	0.000661345	0.877834	0.0382119	0.0681273
response	B	T0_LPS.vs.T0_RPMI	CAPN10-DT	BodyMassIndex	ieu-b-40	411	0.0150839	0.000726132	0.873088	0.041961	0.0691415
response	B	T0_LPS.vs.T0_RPMI	CAPS	BodyMassIndex	ieu-b-40	244	0.920439	0.024632	0.0458161	0.0012182	0.00789515
response	B	T0_LPS.vs.T0_RPMI	CAPZB	BodyMassIndex	ieu-b-40	418	0.695973	0.0374258	0.221318	0.0118679	0.0334149
response	B	T0_LPS.vs.T0_RPMI	CARM1	BodyMassIndex	ieu-b-40	325	0.793965	0.0239439	0.163882	0.00492896	0.0132805
response	B	T0_LPS.vs.T0_RPMI	CARMIL1	BodyMassIndex	ieu-b-40	616	0.000401935	2.46055e-05	0.869757	0.0531677	0.0766486
response	B	T0_LPS.vs.T0_RPMI	CARMIL2	BodyMassIndex	ieu-b-40	172	0.0160936	0.000470925	0.807394	0.0234732	0.152568
response	B	T0_LPS.vs.T0_RPMI	CASC3	BodyMassIndex	ieu-b-40	333	0.000566328	1.8013e-05	0.898716	0.028513	0.0721868
response	B	T0_LPS.vs.T0_RPMI	CASP7	BodyMassIndex	ieu-b-40	432	8.93106e-17	3.99121e-18	0.891962	0.0397927	0.0682455
response	B	T0_LPS.vs.T0_RPMI	CASP9	BodyMassIndex	ieu-b-40	430	0.00390734	0.000223582	0.875808	0.0500445	0.070017
response	B	T0_LPS.vs.T0_RPMI	CASTOR1	BodyMassIndex	ieu-b-40	406	0.596458	0.0298925	0.326016	0.0163075	0.0313251
response	B	T0_LPS.vs.T0_RPMI	CASTOR2	BodyMassIndex	ieu-b-40	124	1.55398e-27	2.09238e-29	0.918275	0.0122948	0.0694304
response	B	T0_LPS.vs.T0_RPMI	CASZ1	BodyMassIndex	ieu-b-40	205	5.12182e-08	1.321e-09	0.901022	0.0231629	0.0758154
response	B	T0_LPS.vs.T0_RPMI	CAT	BodyMassIndex	ieu-b-40	582	0.716295	0.0439955	0.208089	0.0127622	0.0188582
response	B	T0_LPS.vs.T0_RPMI	CBR4	BodyMassIndex	ieu-b-40	474	0.783015	0.0373027	0.15693	0.00746085	0.015291
response	B	T0_LPS.vs.T0_RPMI	CBX7	BodyMassIndex	ieu-b-40	418	1.35113e-10	5.7576e-12	0.870742	0.0370128	0.0922449
response	B	T0_LPS.vs.T0_RPMI	CC2D1A	BodyMassIndex	ieu-b-40	288	0.283444	0.00896072	0.6372	0.020094	0.0503006
response	B	T0_LPS.vs.T0_RPMI	CCDC107	BodyMassIndex	ieu-b-40	250	0.581765	0.0148839	0.365249	0.00931574	0.0287862
response	B	T0_LPS.vs.T0_RPMI	CCDC112	BodyMassIndex	ieu-b-40	755	0.00404094	0.000428365	0.755506	0.0799284	0.160096
response	B	T0_LPS.vs.T0_RPMI	CCDC159	BodyMassIndex	ieu-b-40	279	0.796656	0.0246623	0.160531	0.00495641	0.0131943
response	B	T0_LPS.vs.T0_RPMI	CCDC18	BodyMassIndex	ieu-b-40	308	0.110784	0.00516021	0.713279	0.0330861	0.13769
response	B	T0_LPS.vs.T0_RPMI	CCDC191	BodyMassIndex	ieu-b-40	381	0.869631	0.0331735	0.0865245	0.00329324	0.00737764
response	B	T0_LPS.vs.T0_RPMI	CCDC30	BodyMassIndex	ieu-b-40	526	0.00627997	0.000330566	0.87426	0.0459462	0.0731829
response	B	T0_LPS.vs.T0_RPMI	CCDC57	BodyMassIndex	ieu-b-40	384	1.64355e-06	6.65213e-08	0.874884	0.0353204	0.0897939
response	B	T0_LPS.vs.T0_RPMI	CCDC88A	BodyMassIndex	ieu-b-40	630	2.26858e-08	1.62895e-09	0.858825	0.061588	0.0795872
response	B	T0_LPS.vs.T0_RPMI	CCDC88B	BodyMassIndex	ieu-b-40	298	1.53693e-06	4.54788e-08	0.805402	0.0236614	0.170935
response	B	T0_LPS.vs.T0_RPMI	CCDC88C	BodyMassIndex	ieu-b-40	478	2.51662e-05	1.15763e-06	0.885308	0.0406496	0.0740165
response	B	T0_LPS.vs.T0_RPMI	CCDC9	BodyMassIndex	ieu-b-40	341	4.21487e-09	1.4447e-10	0.892957	0.0305309	0.0765119
response	B	T0_LPS.vs.T0_RPMI	CCL4	BodyMassIndex	ieu-b-40	166	1.18287e-15	2.55304e-17	0.90999	0.0195703	0.07044
response	B	T0_LPS.vs.T0_RPMI	CCL5	BodyMassIndex	ieu-b-40	180	1.16949e-15	2.1925e-17	0.907292	0.0169338	0.0757744
response	B	T0_LPS.vs.T0_RPMI	CCL7	BodyMassIndex	ieu-b-40	347	0.291062	0.0125268	0.602918	0.0258809	0.067612
response	B	T0_LPS.vs.T0_RPMI	CCNI	BodyMassIndex	ieu-b-40	355	0.0512466	0.00236025	0.834264	0.0383497	0.0737794
response	B	T0_LPS.vs.T0_RPMI	CCNL1	BodyMassIndex	ieu-b-40	484	1.80491e-05	1.0015e-06	0.867965	0.0480773	0.0839385
response	B	T0_LPS.vs.T0_RPMI	CCNYL1	BodyMassIndex	ieu-b-40	362	0.00135896	5.57312e-05	0.883836	0.0361678	0.078582
response	B	T0_LPS.vs.T0_RPMI	CCT3	BodyMassIndex	ieu-b-40	262	1.92683e-07	5.65358e-09	0.876104	0.0256077	0.0982883
response	B	T0_LPS.vs.T0_RPMI	CCT5	BodyMassIndex	ieu-b-40	409	0.893007	0.0358772	0.0636379	0.00255177	0.00492644
response	B	T0_LPS.vs.T0_RPMI	CD2	BodyMassIndex	ieu-b-40	202	0.0463239	0.00119038	0.844158	0.0216055	0.0867221
response	B	T0_LPS.vs.T0_RPMI	CD300E	BodyMassIndex	ieu-b-40	408	0.0145267	0.000577798	0.880298	0.0349441	0.0696534
response	B	T0_LPS.vs.T0_RPMI	CD6	BodyMassIndex	ieu-b-40	441	0.402465	0.019275	0.510084	0.0243854	0.0437908
response	B	T0_LPS.vs.T0_RPMI	CD68	BodyMassIndex	ieu-b-40	409	0.235885	0.00870261	0.65601	0.0241272	0.0752756
response	B	T0_LPS.vs.T0_RPMI	CD84	BodyMassIndex	ieu-b-40	383	0.928181	0.0416459	0.0266426	0.00119307	0.00233743
response	B	T0_LPS.vs.T0_RPMI	CD86	BodyMassIndex	ieu-b-40	296	0.80419	0.0315857	0.140966	0.00551888	0.0177399
response	B	T0_LPS.vs.T0_RPMI	CDC25B	BodyMassIndex	ieu-b-40	318	0.00447959	0.000129755	0.903883	0.0261164	0.0653912
response	B	T0_LPS.vs.T0_RPMI	CDC34	BodyMassIndex	ieu-b-40	168	0.874678	0.0140188	0.101871	0.00162492	0.00780726
response	B	T0_LPS.vs.T0_RPMI	CDC42-IT1	BodyMassIndex	ieu-b-40	355	5.2326e-05	1.78491e-06	0.897539	0.0305444	0.0718626
response	B	T0_LPS.vs.T0_RPMI	CDIP1	BodyMassIndex	ieu-b-40	439	5.36117e-16	2.17983e-17	0.890668	0.036141	0.0731907
response	B	T0_LPS.vs.T0_RPMI	CDK10	BodyMassIndex	ieu-b-40	265	0.882311	0.0232287	0.0809296	0.00211923	0.0114116
response	B	T0_LPS.vs.T0_RPMI	CDK3	BodyMassIndex	ieu-b-40	301	0.010012	0.000299403	0.889147	0.0265154	0.0740262
response	B	T0_LPS.vs.T0_RPMI	CDK4	BodyMassIndex	ieu-b-40	298	0.563184	0.0201478	0.359463	0.0128154	0.04439
response	B	T0_LPS.vs.T0_RPMI	CDKAL1	BodyMassIndex	ieu-b-40	457	4.13283e-05	2.34288e-06	0.4458	0.0247428	0.529413
response	B	T0_LPS.vs.T0_RPMI	CDKN1A	BodyMassIndex	ieu-b-40	399	0.000774421	3.06202e-05	0.837204	0.0329736	0.129018
response	B	T0_LPS.vs.T0_RPMI	CDKN2AIP	BodyMassIndex	ieu-b-40	347	0.912046	0.045892	0.0369231	0.0018546	0.00328448
response	B	T0_LPS.vs.T0_RPMI	CDKN2AIPNL	BodyMassIndex	ieu-b-40	352	9.00835e-08	3.21438e-09	0.896454	0.0319158	0.0716299
response	B	T0_LPS.vs.T0_RPMI	CEBPG	BodyMassIndex	ieu-b-40	436	5.37316e-08	3.11506e-09	0.869251	0.050314	0.0804348
response	B	T0_LPS.vs.T0_RPMI	CEMIP2	BodyMassIndex	ieu-b-40	564	7.39967e-07	4.38232e-08	0.862455	0.0509908	0.0865536
response	B	T0_LPS.vs.T0_RPMI	CENPV	BodyMassIndex	ieu-b-40	249	1.17045e-07	3.19651e-09	0.888265	0.0241711	0.0875639
response	B	T0_LPS.vs.T0_RPMI	CEP120	BodyMassIndex	ieu-b-40	506	4.46747e-07	2.90316e-08	0.843098	0.0546861	0.102215
response	B	T0_LPS.vs.T0_RPMI	CEP152	BodyMassIndex	ieu-b-40	303	0.731756	0.0258607	0.214383	0.00755598	0.020444
response	B	T0_LPS.vs.T0_RPMI	CEP162	BodyMassIndex	ieu-b-40	449	0.809087	0.0572478	0.108718	0.00767519	0.0172723
response	B	T0_LPS.vs.T0_RPMI	CEP41	BodyMassIndex	ieu-b-40	345	0.103448	0.00632679	0.77207	0.0471482	0.0710066
response	B	T0_LPS.vs.T0_RPMI	CEP63	BodyMassIndex	ieu-b-40	527	0.000242692	1.5575e-05	0.865306	0.0554532	0.0789824
response	B	T0_LPS.vs.T0_RPMI	CEP78	BodyMassIndex	ieu-b-40	355	5.41503e-06	2.40325e-07	0.875535	0.0387715	0.0856882
response	B	T0_LPS.vs.T0_RPMI	CERS6	BodyMassIndex	ieu-b-40	541	0.73018	0.0489115	0.17083	0.0114045	0.038674
response	B	T0_LPS.vs.T0_RPMI	CFAP20	BodyMassIndex	ieu-b-40	419	0.142504	0.0166632	0.68804	0.0803811	0.0724122
response	B	T0_LPS.vs.T0_RPMI	CFLAR-AS1	BodyMassIndex	ieu-b-40	333	0.522186	0.0172457	0.41386	0.0136351	0.0330738
response	B	T0_LPS.vs.T0_RPMI	CGRRF1	BodyMassIndex	ieu-b-40	491	0.431962	0.0200839	0.484172	0.0224701	0.041312
response	B	T0_LPS.vs.T0_RPMI	CHAF1A	BodyMassIndex	ieu-b-40	287	1.95701e-05	6.33822e-07	0.896938	0.0289752	0.0740668
response	B	T0_LPS.vs.T0_RPMI	CHD7	BodyMassIndex	ieu-b-40	381	0.0522318	0.00204404	0.841739	0.0328694	0.0711161
response	B	T0_LPS.vs.T0_RPMI	CHD8	BodyMassIndex	ieu-b-40	297	0.942819	0.0269955	0.0271169	0.000774137	0.00229447
response	B	T0_LPS.vs.T0_RPMI	CHFR	BodyMassIndex	ieu-b-40	184	1.41517e-06	2.85848e-08	0.90215	0.0181427	0.079706
response	B	T0_LPS.vs.T0_RPMI	CHID1	BodyMassIndex	ieu-b-40	257	2.20137e-06	6.01589e-08	0.90603	0.0246907	0.0692773
response	B	T0_LPS.vs.T0_RPMI	CHMP1A	BodyMassIndex	ieu-b-40	270	0.885103	0.0234876	0.0811496	0.00214532	0.00811485
response	B	T0_LPS.vs.T0_RPMI	CHMP4A	BodyMassIndex	ieu-b-40	312	0.931667	0.0370463	0.0266761	0.00105718	0.00355346
response	B	T0_LPS.vs.T0_RPMI	CHMP7	BodyMassIndex	ieu-b-40	527	0.0957773	0.00493344	0.77063	0.0396057	0.0890535
response	B	T0_LPS.vs.T0_RPMI	CHN2	BodyMassIndex	ieu-b-40	400	0.937031	0.0408701	0.0194677	0.000847329	0.00178409
response	B	T0_LPS.vs.T0_RPMI	CHP1	BodyMassIndex	ieu-b-40	323	0.658854	0.0247893	0.275834	0.0103481	0.030174
response	B	T0_LPS.vs.T0_RPMI	CHPF2	BodyMassIndex	ieu-b-40	461	2.01948e-07	1.12982e-08	0.875349	0.0488965	0.0757544
response	B	T0_LPS.vs.T0_RPMI	CHRAC1	BodyMassIndex	ieu-b-40	533	0.928314	0.0517497	0.0172394	0.00095929	0.00173744
response	B	T0_LPS.vs.T0_RPMI	CHSY1	BodyMassIndex	ieu-b-40	391	0.937587	0.0420531	0.0180077	0.000806143	0.00154568
response	B	T0_LPS.vs.T0_RPMI	CHTF18	BodyMassIndex	ieu-b-40	177	1.24197e-07	2.73126e-09	0.85065	0.0185761	0.130773
response	B	T0_LPS.vs.T0_RPMI	CHUK	BodyMassIndex	ieu-b-40	361	0.000249809	8.57387e-06	0.90279	0.0309193	0.0660321
response	B	T0_LPS.vs.T0_RPMI	CIAO3	BodyMassIndex	ieu-b-40	173	1.33452e-07	2.54348e-09	0.913955	0.0173505	0.0686948
response	B	T0_LPS.vs.T0_RPMI	CIB1	BodyMassIndex	ieu-b-40	416	0.410522	0.0177641	0.507958	0.0219385	0.0418176
response	B	T0_LPS.vs.T0_RPMI	CKAP2	BodyMassIndex	ieu-b-40	339	0.0112694	0.000424624	0.875477	0.0329074	0.079922
response	B	T0_LPS.vs.T0_RPMI	CKAP5	BodyMassIndex	ieu-b-40	213	2.44418e-38	1.01819e-39	0.885598	0.0368142	0.0775875
response	B	T0_LPS.vs.T0_RPMI	CKS2	BodyMassIndex	ieu-b-40	400	4.77702e-07	2.17335e-08	0.841555	0.0381671	0.120278
response	B	T0_LPS.vs.T0_RPMI	CLASP1	BodyMassIndex	ieu-b-40	347	0.943271	0.0354663	0.0183128	0.000686284	0.00226377
response	B	T0_LPS.vs.T0_RPMI	CLEC16A	BodyMassIndex	ieu-b-40	479	0.152641	0.00739423	0.74123	0.0358438	0.0628908
response	B	T0_LPS.vs.T0_RPMI	CLEC5A	BodyMassIndex	ieu-b-40	274	0.914062	0.0298449	0.0455915	0.00147958	0.00902246
response	B	T0_LPS.vs.T0_RPMI	CLIC4	BodyMassIndex	ieu-b-40	331	0.923289	0.0371979	0.0332538	0.00133482	0.00492456
response	B	T0_LPS.vs.T0_RPMI	CLIP2	BodyMassIndex	ieu-b-40	94	0.00868357	6.98038e-05	0.904925	0.00719521	0.0791265
response	B	T0_LPS.vs.T0_RPMI	CLIP4	BodyMassIndex	ieu-b-40	457	1.6483e-08	7.70516e-10	0.872759	0.0407116	0.0865293
response	B	T0_LPS.vs.T0_RPMI	CLN3	BodyMassIndex	ieu-b-40	190	2.51159e-54	5.20149e-56	0.901504	0.0185902	0.079906
response	B	T0_LPS.vs.T0_RPMI	CLNS1A	BodyMassIndex	ieu-b-40	394	0.000495333	2.04507e-05	0.871805	0.0359023	0.0917772
response	B	T0_LPS.vs.T0_RPMI	CLPTM1	BodyMassIndex	ieu-b-40	280	2.68752e-52	9.98021e-54	0.894837	0.0331581	0.0720052
response	B	T0_LPS.vs.T0_RPMI	CLSTN1	BodyMassIndex	ieu-b-40	225	0.162522	0.00370933	0.74589	0.016953	0.0709256
response	B	T0_LPS.vs.T0_RPMI	CLU	BodyMassIndex	ieu-b-40	654	0.000100138	7.45893e-06	0.872911	0.0649583	0.0620227
response	B	T0_LPS.vs.T0_RPMI	CMAS	BodyMassIndex	ieu-b-40	362	0.570218	0.0211467	0.321516	0.0118482	0.0752706
response	B	T0_LPS.vs.T0_RPMI	CMIP	BodyMassIndex	ieu-b-40	669	7.51451e-05	5.00827e-06	0.85514	0.0569056	0.0878741
response	B	T0_LPS.vs.T0_RPMI	CNBD2	BodyMassIndex	ieu-b-40	317	0.0525823	0.00170344	0.7636	0.0245799	0.157534
response	B	T0_LPS.vs.T0_RPMI	CNBP	BodyMassIndex	ieu-b-40	213	0.751361	0.018566	0.19682	0.00483497	0.0284183
response	B	T0_LPS.vs.T0_RPMI	CNN3	BodyMassIndex	ieu-b-40	421	3.6768e-16	1.57184e-17	0.88079	0.0375723	0.0816378
response	B	T0_LPS.vs.T0_RPMI	CNOT2	BodyMassIndex	ieu-b-40	446	2.14943e-07	9.14405e-09	0.894984	0.0380072	0.0670082
response	B	T0_LPS.vs.T0_RPMI	CNP	BodyMassIndex	ieu-b-40	182	0.000571827	1.0614e-05	0.87779	0.0161878	0.10544
response	B	T0_LPS.vs.T0_RPMI	CNTD1	BodyMassIndex	ieu-b-40	268	0.131396	0.00406031	0.773738	0.0238425	0.0669629
response	B	T0_LPS.vs.T0_RPMI	CNTROB	BodyMassIndex	ieu-b-40	345	0.241283	0.00873073	0.671528	0.0242448	0.0542136
response	B	T0_LPS.vs.T0_RPMI	COA5	BodyMassIndex	ieu-b-40	524	0.833911	0.0419362	0.108709	0.00545685	0.00998676
response	B	T0_LPS.vs.T0_RPMI	COA7	BodyMassIndex	ieu-b-40	219	0.906118	0.0204414	0.0658718	0.00147993	0.0060887
response	B	T0_LPS.vs.T0_RPMI	COG1	BodyMassIndex	ieu-b-40	467	0.0142522	0.000629027	0.874562	0.0385272	0.0720301
response	B	T0_LPS.vs.T0_RPMI	COG5	BodyMassIndex	ieu-b-40	528	0.935391	0.0541344	0.00917778	0.000530385	0.000765924
response	B	T0_LPS.vs.T0_RPMI	COMT	BodyMassIndex	ieu-b-40	384	0.00990857	0.000419893	0.816761	0.0344732	0.138438
response	B	T0_LPS.vs.T0_RPMI	COMTD1	BodyMassIndex	ieu-b-40	158	0.000561736	1.46973e-05	0.891146	0.0232309	0.0850463
response	B	T0_LPS.vs.T0_RPMI	COPG1	BodyMassIndex	ieu-b-40	188	0.76226	0.0142722	0.198404	0.00369346	0.0213704
response	B	T0_LPS.vs.T0_RPMI	COPS6	BodyMassIndex	ieu-b-40	191	0.918094	0.0185844	0.0569898	0.00114843	0.00518374
response	B	T0_LPS.vs.T0_RPMI	COPS7B	BodyMassIndex	ieu-b-40	237	0.639813	0.0202581	0.302462	0.00954877	0.0279182
response	B	T0_LPS.vs.T0_RPMI	COPS8	BodyMassIndex	ieu-b-40	159	0.943236	0.0185149	0.0338653	0.000661023	0.00372247
response	B	T0_LPS.vs.T0_RPMI	COPS9	BodyMassIndex	ieu-b-40	401	0.0151204	0.000623571	0.874796	0.0360035	0.0734568
response	B	T0_LPS.vs.T0_RPMI	COQ10A	BodyMassIndex	ieu-b-40	236	1.49678e-08	3.87906e-10	0.9042	0.0233609	0.0724394
response	B	T0_LPS.vs.T0_RPMI	COQ5	BodyMassIndex	ieu-b-40	257	0.000454927	1.5153e-05	0.842382	0.0279294	0.129219
response	B	T0_LPS.vs.T0_RPMI	COQ6	BodyMassIndex	ieu-b-40	383	1.24829e-05	6.42406e-07	0.862512	0.0442941	0.0931808
response	B	T0_LPS.vs.T0_RPMI	COQ8B	BodyMassIndex	ieu-b-40	230	0.960871	0.0209245	0.0163689	0.000354978	0.00148074
response	B	T0_LPS.vs.T0_RPMI	CORO1C	BodyMassIndex	ieu-b-40	477	2.85211e-06	1.23774e-07	0.883085	0.038245	0.0786669
response	B	T0_LPS.vs.T0_RPMI	CORO2A	BodyMassIndex	ieu-b-40	488	0.000181443	9.22544e-06	0.786448	0.0398133	0.173548
response	B	T0_LPS.vs.T0_RPMI	CORO7	BodyMassIndex	ieu-b-40	397	5.39528e-16	2.2243e-17	0.897356	0.0369293	0.0657142
response	B	T0_LPS.vs.T0_RPMI	COTL1	BodyMassIndex	ieu-b-40	584	0.237277	0.0147111	0.649485	0.0402096	0.0583174
response	B	T0_LPS.vs.T0_RPMI	COX7A2	BodyMassIndex	ieu-b-40	98	0.851758	0.0120643	0.122644	0.00172533	0.0118078
response	B	T0_LPS.vs.T0_RPMI	COX7C	BodyMassIndex	ieu-b-40	304	0.00524705	0.00019089	0.858547	0.0311295	0.104886
response	B	T0_LPS.vs.T0_RPMI	CPD	BodyMassIndex	ieu-b-40	257	3.52348e-05	9.00879e-07	0.906827	0.0231156	0.0700212
response	B	T0_LPS.vs.T0_RPMI	CPNE2	BodyMassIndex	ieu-b-40	441	0.732723	0.0306054	0.211473	0.00881672	0.0163812
response	B	T0_LPS.vs.T0_RPMI	CPSF2	BodyMassIndex	ieu-b-40	435	0.0363062	0.00171237	0.84799	0.039921	0.0740702
response	B	T0_LPS.vs.T0_RPMI	CPSF3	BodyMassIndex	ieu-b-40	459	0.812298	0.0439409	0.126716	0.00684447	0.0102005
response	B	T0_LPS.vs.T0_RPMI	CPT1A	BodyMassIndex	ieu-b-40	505	1.77981e-09	1.04208e-10	0.87534	0.0511777	0.0734821
response	B	T0_LPS.vs.T0_RPMI	CPT1B	BodyMassIndex	ieu-b-40	191	0.512557	0.0108151	0.399773	0.00836683	0.0684879
response	B	T0_LPS.vs.T0_RPMI	CRBN	BodyMassIndex	ieu-b-40	529	0.668976	0.0345021	0.262598	0.013523	0.0204014
response	B	T0_LPS.vs.T0_RPMI	CREB3L2	BodyMassIndex	ieu-b-40	377	0.000403461	2.04537e-05	0.88189	0.044635	0.0730511
response	B	T0_LPS.vs.T0_RPMI	CREBBP	BodyMassIndex	ieu-b-40	415	5.35918e-16	2.48092e-17	0.892942	0.0412711	0.0657872
response	B	T0_LPS.vs.T0_RPMI	CRELD1	BodyMassIndex	ieu-b-40	465	0.0186989	0.000934867	0.855541	0.0426912	0.0821341
response	B	T0_LPS.vs.T0_RPMI	CRELD2	BodyMassIndex	ieu-b-40	402	0.515927	0.0207477	0.412071	0.0165364	0.0347179
response	B	T0_LPS.vs.T0_RPMI	CROCC	BodyMassIndex	ieu-b-40	237	0.131318	0.00311242	0.764194	0.0180292	0.0833464
response	B	T0_LPS.vs.T0_RPMI	CRTAM	BodyMassIndex	ieu-b-40	445	0.000106041	4.56917e-06	0.887826	0.0381816	0.0738817
response	B	T0_LPS.vs.T0_RPMI	CRTC2	BodyMassIndex	ieu-b-40	312	0.00389092	0.000138584	0.846851	0.0300433	0.119077
response	B	T0_LPS.vs.T0_RPMI	CRTC3	BodyMassIndex	ieu-b-40	438	0.636155	0.026466	0.290933	0.0120693	0.0343766
response	B	T0_LPS.vs.T0_RPMI	CS	BodyMassIndex	ieu-b-40	242	1.48634e-08	3.78074e-10	0.898321	0.0227714	0.0789072
response	B	T0_LPS.vs.T0_RPMI	CSDE1	BodyMassIndex	ieu-b-40	372	0.499955	0.023276	0.420616	0.0195457	0.0366079
response	B	T0_LPS.vs.T0_RPMI	CSE1L	BodyMassIndex	ieu-b-40	605	0.00791791	0.000595782	0.82128	0.0616886	0.108517
response	B	T0_LPS.vs.T0_RPMI	CSNK1A1	BodyMassIndex	ieu-b-40	541	0.582135	0.034841	0.335333	0.0200421	0.0276493
response	B	T0_LPS.vs.T0_RPMI	CSNK1E	BodyMassIndex	ieu-b-40	484	0.00501311	0.000276858	0.860306	0.047425	0.0869785
response	B	T0_LPS.vs.T0_RPMI	CSNK2A1	BodyMassIndex	ieu-b-40	453	0.00239073	0.000146666	0.874592	0.0535849	0.0692854
response	B	T0_LPS.vs.T0_RPMI	CSRNP2	BodyMassIndex	ieu-b-40	325	0.0248176	0.00078682	0.873667	0.0276257	0.0731033
response	B	T0_LPS.vs.T0_RPMI	CSTF2T	BodyMassIndex	ieu-b-40	383	0.0325408	0.00163491	0.838411	0.0420378	0.0853756
response	B	T0_LPS.vs.T0_RPMI	CTDP1	BodyMassIndex	ieu-b-40	238	0.939974	0.033713	0.0235758	0.000843673	0.00189358
response	B	T0_LPS.vs.T0_RPMI	CTDSP1	BodyMassIndex	ieu-b-40	344	8.92535e-07	3.01876e-08	0.897606	0.030287	0.0721056
response	B	T0_LPS.vs.T0_RPMI	CTNNB1	BodyMassIndex	ieu-b-40	406	0.000413832	1.7744e-05	0.879247	0.037617	0.0827048
response	B	T0_LPS.vs.T0_RPMI	CTPS1	BodyMassIndex	ieu-b-40	399	0.00671153	0.000267554	0.886262	0.0352592	0.0715001
response	B	T0_LPS.vs.T0_RPMI	CTR9	BodyMassIndex	ieu-b-40	637	0.00103751	6.58684e-05	0.859508	0.0544825	0.0849059
response	B	T0_LPS.vs.T0_RPMI	CTSA	BodyMassIndex	ieu-b-40	464	1.78775e-05	8.85935e-07	0.865273	0.0427874	0.091921
response	B	T0_LPS.vs.T0_RPMI	CUL1	BodyMassIndex	ieu-b-40	550	0.00093395	6.46725e-05	0.811952	0.0560936	0.130955
response	B	T0_LPS.vs.T0_RPMI	CUL5	BodyMassIndex	ieu-b-40	437	0.906059	0.0474072	0.0405265	0.00211655	0.00389093
response	B	T0_LPS.vs.T0_RPMI	CUL7	BodyMassIndex	ieu-b-40	325	9.26006e-08	3.51635e-09	0.876095	0.0331775	0.0907273
response	B	T0_LPS.vs.T0_RPMI	CYB5A	BodyMassIndex	ieu-b-40	422	0.772759	0.0404147	0.161166	0.00841162	0.0172484
response	B	T0_LPS.vs.T0_RPMI	CYB5D2	BodyMassIndex	ieu-b-40	349	1.19199e-06	4.94633e-08	0.885669	0.0366744	0.0776557
response	B	T0_LPS.vs.T0_RPMI	CYB5R3	BodyMassIndex	ieu-b-40	587	0.000934259	5.28426e-05	0.872037	0.0492455	0.0777299
response	B	T0_LPS.vs.T0_RPMI	CYHR1	BodyMassIndex	ieu-b-40	176	0.169929	0.00290091	0.74594	0.0126656	0.0685645
response	B	T0_LPS.vs.T0_RPMI	CYP3A5	BodyMassIndex	ieu-b-40	133	0.937812	0.0127751	0.0451022	0.000610691	0.00370046
response	B	T0_LPS.vs.T0_RPMI	CYTH1	BodyMassIndex	ieu-b-40	472	0.0349379	0.00198563	0.792134	0.0448933	0.126049
response	B	T0_LPS.vs.T0_RPMI	CYTOR	BodyMassIndex	ieu-b-40	107	0.000844985	1.25415e-05	0.908914	0.0134135	0.0768154
response	B	T0_LPS.vs.T0_RPMI	DAG1	BodyMassIndex	ieu-b-40	84	4.02597e-38	4.1055e-40	0.91379	0.00924145	0.0769683
response	B	T0_LPS.vs.T0_RPMI	DAPK3	BodyMassIndex	ieu-b-40	270	1.96458e-05	6.52839e-07	0.897923	0.0297662	0.0722904
response	B	T0_LPS.vs.T0_RPMI	DAPP1	BodyMassIndex	ieu-b-40	288	0.807407	0.0254264	0.146091	0.00458414	0.0164906
response	B	T0_LPS.vs.T0_RPMI	DARS2	BodyMassIndex	ieu-b-40	65	0.907712	0.00611936	0.0785673	0.000522584	0.00707875
response	B	T0_LPS.vs.T0_RPMI	DBR1	BodyMassIndex	ieu-b-40	342	0.881414	0.0499828	0.0596873	0.00337918	0.00553716
response	B	T0_LPS.vs.T0_RPMI	DCAF4	BodyMassIndex	ieu-b-40	602	7.98713e-06	7.22861e-07	0.84866	0.0767319	0.0745989
response	B	T0_LPS.vs.T0_RPMI	DCAF7	BodyMassIndex	ieu-b-40	261	0.000184605	5.97339e-06	0.803662	0.0258343	0.170313
response	B	T0_LPS.vs.T0_RPMI	DCAKD	BodyMassIndex	ieu-b-40	251	0.000342622	8.38558e-06	0.888846	0.0216652	0.0891374
response	B	T0_LPS.vs.T0_RPMI	DCPS	BodyMassIndex	ieu-b-40	506	0.869543	0.0439208	0.0751228	0.00378684	0.00762701
response	B	T0_LPS.vs.T0_RPMI	DCUN1D3	BodyMassIndex	ieu-b-40	240	8.49386e-19	2.7274e-20	0.904104	0.028964	0.066932
response	B	T0_LPS.vs.T0_RPMI	DDAH2	BodyMassIndex	ieu-b-40	74	1.72253e-07	1.31443e-09	0.910488	0.00686513	0.0826471
response	B	T0_LPS.vs.T0_RPMI	DDI2	BodyMassIndex	ieu-b-40	414	0.00394236	0.000147404	0.883859	0.0329683	0.0790826
response	B	T0_LPS.vs.T0_RPMI	DDIT3	BodyMassIndex	ieu-b-40	293	0.576267	0.0157469	0.367992	0.0100257	0.0299682
response	B	T0_LPS.vs.T0_RPMI	DDRGK1	BodyMassIndex	ieu-b-40	348	0.00442928	0.000169233	0.895146	0.0341354	0.0661202
response	B	T0_LPS.vs.T0_RPMI	DDX24	BodyMassIndex	ieu-b-40	368	2.72327e-09	1.24972e-10	0.890926	0.0408166	0.0682576
response	B	T0_LPS.vs.T0_RPMI	DDX31	BodyMassIndex	ieu-b-40	364	0.08062	0.00356137	0.814455	0.0359129	0.0654509
response	B	T0_LPS.vs.T0_RPMI	DDX51	BodyMassIndex	ieu-b-40	280	1.40921e-06	4.39302e-08	0.900173	0.0279898	0.0718354
response	B	T0_LPS.vs.T0_RPMI	DDX55	BodyMassIndex	ieu-b-40	346	1.14203e-10	4.82204e-12	0.883142	0.0372095	0.0796488
response	B	T0_LPS.vs.T0_RPMI	DDX6	BodyMassIndex	ieu-b-40	495	1.50548e-07	7.95307e-09	0.883059	0.0465794	0.0703614
response	B	T0_LPS.vs.T0_RPMI	DECR2	BodyMassIndex	ieu-b-40	162	1.28084e-07	2.26307e-09	0.877681	0.0154005	0.106919
response	B	T0_LPS.vs.T0_RPMI	DEGS2	BodyMassIndex	ieu-b-40	480	0.000123324	6.73183e-06	0.883818	0.0481766	0.0678756
response	B	T0_LPS.vs.T0_RPMI	DENND1C	BodyMassIndex	ieu-b-40	246	0.964515	0.0243942	0.00980525	0.000246953	0.00103844
response	B	T0_LPS.vs.T0_RPMI	DESI2	BodyMassIndex	ieu-b-40	320	0.000390046	1.3303e-05	0.892843	0.0303752	0.0763783
response	B	T0_LPS.vs.T0_RPMI	DGAT1	BodyMassIndex	ieu-b-40	192	0.164898	0.00319226	0.724761	0.0139374	0.0932107
response	B	T0_LPS.vs.T0_RPMI	DHFR	BodyMassIndex	ieu-b-40	458	4.28292e-10	2.60269e-11	0.854649	0.0518428	0.0935079
response	B	T0_LPS.vs.T0_RPMI	DHRS1	BodyMassIndex	ieu-b-40	350	0.939297	0.0307113	0.0269075	0.000877563	0.00220633
response	B	T0_LPS.vs.T0_RPMI	DHRS12	BodyMassIndex	ieu-b-40	346	0.313676	0.00986325	0.578294	0.0181039	0.0800628
response	B	T0_LPS.vs.T0_RPMI	DHRS4	BodyMassIndex	ieu-b-40	288	0.944095	0.0261221	0.0258999	0.000713455	0.00316994
response	B	T0_LPS.vs.T0_RPMI	DHRS4L2	BodyMassIndex	ieu-b-40	297	0.945122	0.0252902	0.0266938	0.000712108	0.00218176
response	B	T0_LPS.vs.T0_RPMI	DHX34	BodyMassIndex	ieu-b-40	333	4.24633e-09	1.39614e-10	0.90003	0.0295215	0.0704486
response	B	T0_LPS.vs.T0_RPMI	DHX36	BodyMassIndex	ieu-b-40	394	1.03985e-12	4.13489e-14	0.859746	0.0340811	0.106173
response	B	T0_LPS.vs.T0_RPMI	DHX37	BodyMassIndex	ieu-b-40	382	1.5476e-05	6.52398e-07	0.878367	0.0369434	0.0846738
response	B	T0_LPS.vs.T0_RPMI	DIABLO	BodyMassIndex	ieu-b-40	241	1.12436e-10	2.34742e-12	0.907645	0.0188761	0.073479
response	B	T0_LPS.vs.T0_RPMI	DIP2B	BodyMassIndex	ieu-b-40	354	1.9918e-62	7.78563e-64	0.865618	0.033735	0.100647
response	B	T0_LPS.vs.T0_RPMI	DISP1	BodyMassIndex	ieu-b-40	257	0.825114	0.0202291	0.135068	0.00329513	0.016294
response	B	T0_LPS.vs.T0_RPMI	DLG1	BodyMassIndex	ieu-b-40	201	0.102267	0.00225021	0.781537	0.0170996	0.0968467
response	B	T0_LPS.vs.T0_RPMI	DMXL1	BodyMassIndex	ieu-b-40	353	0.0640754	0.00360442	0.814087	0.0457221	0.0725115
response	B	T0_LPS.vs.T0_RPMI	DNAAF5	BodyMassIndex	ieu-b-40	154	0.796708	0.0136238	0.170627	0.0029016	0.0161402
response	B	T0_LPS.vs.T0_RPMI	DNAH14	BodyMassIndex	ieu-b-40	345	0.0133105	0.000749978	0.869855	0.0489447	0.0671395
response	B	T0_LPS.vs.T0_RPMI	DNAJA1	BodyMassIndex	ieu-b-40	416	0.0127451	0.000550297	0.877634	0.0378226	0.0712478
response	B	T0_LPS.vs.T0_RPMI	DNAJA3	BodyMassIndex	ieu-b-40	382	5.27096e-16	1.87547e-17	0.876005	0.0310763	0.0929183
response	B	T0_LPS.vs.T0_RPMI	DNAJB1	BodyMassIndex	ieu-b-40	270	0.821144	0.0216697	0.134928	0.00354199	0.0187167
response	B	T0_LPS.vs.T0_RPMI	DNAJC10	BodyMassIndex	ieu-b-40	281	0.178488	0.00450097	0.734569	0.0184598	0.0639826
response	B	T0_LPS.vs.T0_RPMI	DNAJC13	BodyMassIndex	ieu-b-40	563	2.29654e-26	1.49244e-27	0.87524	0.0568107	0.0679493
response	B	T0_LPS.vs.T0_RPMI	DNAJC14	BodyMassIndex	ieu-b-40	214	1.49006e-08	3.28002e-10	0.902363	0.0197856	0.0778517
response	B	T0_LPS.vs.T0_RPMI	DNAJC16	BodyMassIndex	ieu-b-40	427	0.00389909	0.000214256	0.874005	0.0479528	0.0739286
response	B	T0_LPS.vs.T0_RPMI	DNAJC19	BodyMassIndex	ieu-b-40	150	0.00309524	5.10905e-05	0.866177	0.0141807	0.116496
response	B	T0_LPS.vs.T0_RPMI	DNAJC25	BodyMassIndex	ieu-b-40	306	0.135951	0.00441719	0.751535	0.0243344	0.0837627
response	B	T0_LPS.vs.T0_RPMI	DNASE2	BodyMassIndex	ieu-b-40	278	9.27531e-05	2.84087e-06	0.868965	0.0265105	0.104429
response	B	T0_LPS.vs.T0_RPMI	DNHD1	BodyMassIndex	ieu-b-40	701	0.422046	0.0352403	0.455947	0.0380222	0.0487448
response	B	T0_LPS.vs.T0_RPMI	DNM2	BodyMassIndex	ieu-b-40	317	0.792088	0.0255965	0.161653	0.00520839	0.0154547
response	B	T0_LPS.vs.T0_RPMI	DNPH1	BodyMassIndex	ieu-b-40	299	9.26146e-08	3.23209e-09	0.877961	0.0305478	0.0914906
response	B	T0_LPS.vs.T0_RPMI	DOCK2	BodyMassIndex	ieu-b-40	550	0.0680311	0.00428426	0.812621	0.0511108	0.0639532
response	B	T0_LPS.vs.T0_RPMI	DOCK4	BodyMassIndex	ieu-b-40	402	2.05862e-05	1.08001e-06	0.88672	0.0464529	0.0668054
response	B	T0_LPS.vs.T0_RPMI	DOCK9	BodyMassIndex	ieu-b-40	488	0.000197552	9.74616e-06	0.873309	0.0430008	0.0834825
response	B	T0_LPS.vs.T0_RPMI	DOLPP1	BodyMassIndex	ieu-b-40	338	0.00144915	6.62491e-05	0.873746	0.0398592	0.0848791
response	B	T0_LPS.vs.T0_RPMI	DPY19L1	BodyMassIndex	ieu-b-40	317	0.00819505	0.000334978	0.881775	0.0359694	0.0737257
response	B	T0_LPS.vs.T0_RPMI	DPYD	BodyMassIndex	ieu-b-40	437	2.24193e-26	1.23235e-27	0.876799	0.0481209	0.0750805
response	B	T0_LPS.vs.T0_RPMI	DRAP1	BodyMassIndex	ieu-b-40	303	1.4632e-11	3.95474e-13	0.869737	0.0234005	0.106862
response	B	T0_LPS.vs.T0_RPMI	DROSHA	BodyMassIndex	ieu-b-40	444	0.942434	0.0423334	0.0134453	0.000602769	0.00118467
response	B	T0_LPS.vs.T0_RPMI	DTX3L	BodyMassIndex	ieu-b-40	363	6.78888e-07	2.54953e-08	0.84754	0.0317082	0.120751
response	B	T0_LPS.vs.T0_RPMI	DUS1L	BodyMassIndex	ieu-b-40	393	1.68013e-06	6.67512e-08	0.894142	0.0354536	0.0704022
response	B	T0_LPS.vs.T0_RPMI	DUS3L	BodyMassIndex	ieu-b-40	264	0.923073	0.0253689	0.0460603	0.00126164	0.00423599
response	B	T0_LPS.vs.T0_RPMI	DUS4L	BodyMassIndex	ieu-b-40	387	0.956491	0.032933	0.00900409	0.000308757	0.00126348
response	B	T0_LPS.vs.T0_RPMI	DUSP28	BodyMassIndex	ieu-b-40	408	0.0150979	0.000704942	0.87389	0.0407336	0.0695733
response	B	T0_LPS.vs.T0_RPMI	DVL2	BodyMassIndex	ieu-b-40	454	0.24043	0.0108856	0.660163	0.0298306	0.0586901
response	B	T0_LPS.vs.T0_RPMI	DYNC1H1	BodyMassIndex	ieu-b-40	227	3.25542e-16	7.30016e-18	0.886309	0.0197813	0.0939093
response	B	T0_LPS.vs.T0_RPMI	E2F6	BodyMassIndex	ieu-b-40	565	0.640025	0.0457559	0.264498	0.0188783	0.0308435
response	B	T0_LPS.vs.T0_RPMI	E4F1	BodyMassIndex	ieu-b-40	266	2.35131e-07	6.4031e-09	0.9064	0.0246142	0.0689859
response	B	T0_LPS.vs.T0_RPMI	EBLN2	BodyMassIndex	ieu-b-40	478	0.911746	0.0472594	0.0345718	0.00178736	0.0046351
response	B	T0_LPS.vs.T0_RPMI	EDEM3	BodyMassIndex	ieu-b-40	343	0.692656	0.02333	0.255324	0.00857969	0.0201103
response	B	T0_LPS.vs.T0_RPMI	EDRF1	BodyMassIndex	ieu-b-40	546	7.66417e-09	6.82487e-10	0.835569	0.0743165	0.090115
response	B	T0_LPS.vs.T0_RPMI	EEF1A2	BodyMassIndex	ieu-b-40	294	6.35259e-06	1.87277e-07	0.901213	0.0264958	0.0722842
response	B	T0_LPS.vs.T0_RPMI	EEF1AKMT2	BodyMassIndex	ieu-b-40	412	8.1288e-09	4.5191e-10	0.880854	0.0488996	0.0702462
response	B	T0_LPS.vs.T0_RPMI	EEF1E1	BodyMassIndex	ieu-b-40	575	0.64643	0.0331141	0.283572	0.0145039	0.0223803
response	B	T0_LPS.vs.T0_RPMI	EEF2KMT	BodyMassIndex	ieu-b-40	615	3.12973e-08	2.1901e-09	0.852568	0.0595726	0.0878593
response	B	T0_LPS.vs.T0_RPMI	EFHC1	BodyMassIndex	ieu-b-40	406	1.36256e-08	6.65815e-10	0.865154	0.0421831	0.0926626
response	B	T0_LPS.vs.T0_RPMI	EFL1	BodyMassIndex	ieu-b-40	310	0.580253	0.0246512	0.352036	0.0149276	0.0281323
response	B	T0_LPS.vs.T0_RPMI	EFNA4	BodyMassIndex	ieu-b-40	269	0.00311521	9.57451e-05	0.785088	0.0239417	0.18776
response	B	T0_LPS.vs.T0_RPMI	EGR2	BodyMassIndex	ieu-b-40	513	2.72068e-08	1.46073e-09	0.865558	0.0463837	0.0880588
response	B	T0_LPS.vs.T0_RPMI	EIF1AD	BodyMassIndex	ieu-b-40	304	1.46134e-11	1.07583e-12	0.868761	0.0638906	0.0673487
response	B	T0_LPS.vs.T0_RPMI	EIF3G	BodyMassIndex	ieu-b-40	349	0.527316	0.0164532	0.411371	0.0128034	0.0320568
response	B	T0_LPS.vs.T0_RPMI	EIF3L	BodyMassIndex	ieu-b-40	483	0.00514505	0.000235464	0.881013	0.0402463	0.0733599
response	B	T0_LPS.vs.T0_RPMI	EIF4A1	BodyMassIndex	ieu-b-40	415	0.238474	0.0113584	0.663312	0.0315379	0.055318
response	B	T0_LPS.vs.T0_RPMI	EIF4A2	BodyMassIndex	ieu-b-40	416	7.33284e-37	3.40178e-38	0.871364	0.0403352	0.0883009
response	B	T0_LPS.vs.T0_RPMI	EIF4A3	BodyMassIndex	ieu-b-40	476	1.45885e-22	6.68258e-24	0.88436	0.0404348	0.0752052
response	B	T0_LPS.vs.T0_RPMI	EIF4E3	BodyMassIndex	ieu-b-40	369	0.704811	0.051804	0.185014	0.0135538	0.0448175
response	B	T0_LPS.vs.T0_RPMI	EIF4EBP1	BodyMassIndex	ieu-b-40	299	0.0670627	0.00304239	0.822329	0.0372357	0.0703305
response	B	T0_LPS.vs.T0_RPMI	EIF4G2	BodyMassIndex	ieu-b-40	660	0.00104812	7.66403e-05	0.868479	0.0634379	0.066958
response	B	T0_LPS.vs.T0_RPMI	EIF5A	BodyMassIndex	ieu-b-40	436	0.22964	0.0108932	0.63745	0.0301463	0.0918713
response	B	T0_LPS.vs.T0_RPMI	ELAVL1	BodyMassIndex	ieu-b-40	312	0.954555	0.0333728	0.00997856	0.00034712	0.00174674
response	B	T0_LPS.vs.T0_RPMI	ELK3	BodyMassIndex	ieu-b-40	472	0.104622	0.00545285	0.772407	0.0401801	0.0773379
response	B	T0_LPS.vs.T0_RPMI	ELMO2	BodyMassIndex	ieu-b-40	517	1.79354e-05	1.32645e-06	0.867819	0.0641135	0.0680486
response	B	T0_LPS.vs.T0_RPMI	ELOA-AS1	BodyMassIndex	ieu-b-40	351	5.18487e-05	2.20849e-06	0.893571	0.0379933	0.0683821
response	B	T0_LPS.vs.T0_RPMI	ELOVL1	BodyMassIndex	ieu-b-40	483	0.863059	0.0375121	0.087853	0.00381069	0.00776549
response	B	T0_LPS.vs.T0_RPMI	ELOVL5	BodyMassIndex	ieu-b-40	360	0.00218588	0.000114869	0.874332	0.0458689	0.077498
response	B	T0_LPS.vs.T0_RPMI	ELP3	BodyMassIndex	ieu-b-40	634	9.50546e-05	6.13139e-06	0.829753	0.0534055	0.116741
response	B	T0_LPS.vs.T0_RPMI	EMC1	BodyMassIndex	ieu-b-40	369	0.696776	0.047813	0.221195	0.0151594	0.0190572
response	B	T0_LPS.vs.T0_RPMI	EMC2	BodyMassIndex	ieu-b-40	586	0.811394	0.0650515	0.102088	0.00817132	0.0132953
response	B	T0_LPS.vs.T0_RPMI	EML2-AS1	BodyMassIndex	ieu-b-40	344	2.65076e-52	9.4892e-54	0.877743	0.0313306	0.0909269
response	B	T0_LPS.vs.T0_RPMI	EML4	BodyMassIndex	ieu-b-40	889	2.27167e-05	2.87576e-06	0.800026	0.101178	0.0987698
response	B	T0_LPS.vs.T0_RPMI	ENGASE	BodyMassIndex	ieu-b-40	422	0.000122073	5.56665e-06	0.875804	0.0398532	0.084215
response	B	T0_LPS.vs.T0_RPMI	ENKD1	BodyMassIndex	ieu-b-40	174	0.0178762	0.000289802	0.896513	0.0144631	0.0708576
response	B	T0_LPS.vs.T0_RPMI	ENPP4	BodyMassIndex	ieu-b-40	232	7.32774e-08	1.83318e-09	0.90003	0.0224385	0.0775311
response	B	T0_LPS.vs.T0_RPMI	ENTPD3-AS1	BodyMassIndex	ieu-b-40	386	0.000415965	2.10614e-05	0.881534	0.0445608	0.0734686
response	B	T0_LPS.vs.T0_RPMI	ENTPD4	BodyMassIndex	ieu-b-40	517	0.0973153	0.00551699	0.784081	0.0443823	0.0687042
response	B	T0_LPS.vs.T0_RPMI	EP300	BodyMassIndex	ieu-b-40	337	2.19097e-12	8.52445e-14	0.896945	0.0348293	0.0682261
response	B	T0_LPS.vs.T0_RPMI	EPB41L2	BodyMassIndex	ieu-b-40	418	0.000174736	7.91917e-06	0.835874	0.0377562	0.126188
response	B	T0_LPS.vs.T0_RPMI	EPB41L5	BodyMassIndex	ieu-b-40	331	0.939373	0.0335908	0.0235283	0.000838675	0.00266884
response	B	T0_LPS.vs.T0_RPMI	EPHB6	BodyMassIndex	ieu-b-40	173	0.939987	0.0155133	0.040601	0.000666838	0.00323188
response	B	T0_LPS.vs.T0_RPMI	EPOR	BodyMassIndex	ieu-b-40	284	0.785036	0.0311977	0.158211	0.00626809	0.0192876
response	B	T0_LPS.vs.T0_RPMI	EPSTI1	BodyMassIndex	ieu-b-40	329	0.126413	0.00512071	0.761275	0.0307611	0.0764304
response	B	T0_LPS.vs.T0_RPMI	ERCC1	BodyMassIndex	ieu-b-40	300	2.64065e-52	8.17084e-54	0.875915	0.0270059	0.0970792
response	B	T0_LPS.vs.T0_RPMI	ERCC4	BodyMassIndex	ieu-b-40	232	0.417278	0.00999186	0.512957	0.0122354	0.0475381
response	B	T0_LPS.vs.T0_RPMI	ERCC6	BodyMassIndex	ieu-b-40	505	0.847062	0.0475484	0.0921795	0.00516629	0.00804406
response	B	T0_LPS.vs.T0_RPMI	ERGIC2	BodyMassIndex	ieu-b-40	680	0.84515	0.0857027	0.0532657	0.00539093	0.0104903
response	B	T0_LPS.vs.T0_RPMI	ERLEC1	BodyMassIndex	ieu-b-40	634	0.193757	0.0135092	0.687993	0.0479115	0.0568288
response	B	T0_LPS.vs.T0_RPMI	ERLIN1	BodyMassIndex	ieu-b-40	361	0.000246585	9.37334e-06	0.89072	0.0337833	0.0752405
response	B	T0_LPS.vs.T0_RPMI	ERLIN2	BodyMassIndex	ieu-b-40	237	0.0690013	0.00162409	0.846703	0.0198661	0.0628056
response	B	T0_LPS.vs.T0_RPMI	ERMAP	BodyMassIndex	ieu-b-40	509	0.00640188	0.000348866	0.842768	0.0458214	0.10466
response	B	T0_LPS.vs.T0_RPMI	ERO1A	BodyMassIndex	ieu-b-40	580	0.0336235	0.00212707	0.84015	0.0530782	0.0710213
response	B	T0_LPS.vs.T0_RPMI	ESS2	BodyMassIndex	ieu-b-40	191	0.0105864	0.000301541	0.814752	0.0230559	0.151304
response	B	T0_LPS.vs.T0_RPMI	ETFB	BodyMassIndex	ieu-b-40	472	0.000446482	2.09249e-05	0.890137	0.0416495	0.0677464
response	B	T0_LPS.vs.T0_RPMI	ETNK1	BodyMassIndex	ieu-b-40	328	0.0309651	0.00109648	0.839262	0.0296194	0.0990575
response	B	T0_LPS.vs.T0_RPMI	ETV7	BodyMassIndex	ieu-b-40	356	4.60165e-06	1.62522e-07	0.762318	0.0267128	0.210965
response	B	T0_LPS.vs.T0_RPMI	EXD2	BodyMassIndex	ieu-b-40	484	0.0218765	0.00108575	0.85521	0.0423653	0.0794622
response	B	T0_LPS.vs.T0_RPMI	EXOC1	BodyMassIndex	ieu-b-40	309	0.843173	0.0275066	0.114885	0.00373717	0.0106979
response	B	T0_LPS.vs.T0_RPMI	EXOC5	BodyMassIndex	ieu-b-40	542	0.930107	0.04823	0.0189096	0.00097877	0.00177452
response	B	T0_LPS.vs.T0_RPMI	EXOC7	BodyMassIndex	ieu-b-40	314	0.00992051	0.000401994	0.88019	0.0355927	0.0738951
response	B	T0_LPS.vs.T0_RPMI	EXOG	BodyMassIndex	ieu-b-40	297	0.0022967	7.41795e-05	0.886386	0.0285461	0.0826969
response	B	T0_LPS.vs.T0_RPMI	EXOSC2	BodyMassIndex	ieu-b-40	239	5.19428e-05	1.30911e-06	0.906298	0.0227704	0.0708783
response	B	T0_LPS.vs.T0_RPMI	EXT2	BodyMassIndex	ieu-b-40	534	4.14401e-16	2.33581e-17	0.854589	0.0480724	0.0973382
response	B	T0_LPS.vs.T0_RPMI	EXTL3	BodyMassIndex	ieu-b-40	476	9.99532e-05	5.0107e-06	0.856152	0.0428184	0.100925
response	B	T0_LPS.vs.T0_RPMI	F11R	BodyMassIndex	ieu-b-40	348	0.931356	0.039259	0.0260943	0.00109775	0.0021934
response	B	T0_LPS.vs.T0_RPMI	FADS1	BodyMassIndex	ieu-b-40	294	0.410017	0.0125147	0.521762	0.0158856	0.0398204
response	B	T0_LPS.vs.T0_RPMI	FAHD2A	BodyMassIndex	ieu-b-40	121	0.883583	0.0235368	0.0747121	0.00197398	0.0161945
response	B	T0_LPS.vs.T0_RPMI	FAIM	BodyMassIndex	ieu-b-40	358	0.904205	0.0411793	0.0472309	0.00214575	0.0052385
response	B	T0_LPS.vs.T0_RPMI	FAM107B	BodyMassIndex	ieu-b-40	602	0.268241	0.0170001	0.591605	0.0374078	0.0857463
response	B	T0_LPS.vs.T0_RPMI	FAM110A	BodyMassIndex	ieu-b-40	529	0.00240763	0.000127202	0.880954	0.0464731	0.0700382
response	B	T0_LPS.vs.T0_RPMI	FAM114A2	BodyMassIndex	ieu-b-40	621	2.31969e-18	1.48182e-19	0.865667	0.0552197	0.0791129
response	B	T0_LPS.vs.T0_RPMI	FAM117A	BodyMassIndex	ieu-b-40	306	1.10026e-16	4.05061e-18	0.791789	0.0289706	0.179241
response	B	T0_LPS.vs.T0_RPMI	FAM117B	BodyMassIndex	ieu-b-40	257	3.37117e-07	1.11031e-08	0.814553	0.026669	0.158777
response	B	T0_LPS.vs.T0_RPMI	FAM13A-AS1	BodyMassIndex	ieu-b-40	528	0.00214494	0.000121447	0.543234	0.0303338	0.424165
response	B	T0_LPS.vs.T0_RPMI	FAM153CP	BodyMassIndex	ieu-b-40	339	0.905224	0.0298248	0.0583948	0.00191932	0.00463681
response	B	T0_LPS.vs.T0_RPMI	FAM162A	BodyMassIndex	ieu-b-40	355	0.0015775	5.23578e-05	0.896833	0.0296945	0.0718423
response	B	T0_LPS.vs.T0_RPMI	FAM189B	BodyMassIndex	ieu-b-40	286	0.00357007	0.000102197	0.89851	0.0256487	0.0721689
response	B	T0_LPS.vs.T0_RPMI	FAM200B	BodyMassIndex	ieu-b-40	419	0.161456	0.014629	0.700995	0.0634555	0.0594646
response	B	T0_LPS.vs.T0_RPMI	FAM221A	BodyMassIndex	ieu-b-40	608	9.44885e-05	6.03374e-06	0.862568	0.0549986	0.0823326
response	B	T0_LPS.vs.T0_RPMI	FAM229A	BodyMassIndex	ieu-b-40	229	1.83179e-06	6.22267e-08	0.875394	0.0296425	0.0949615
response	B	T0_LPS.vs.T0_RPMI	FAM24B	BodyMassIndex	ieu-b-40	404	6.05894e-06	2.62723e-07	0.88884	0.0384685	0.0726855
response	B	T0_LPS.vs.T0_RPMI	FAM78A	BodyMassIndex	ieu-b-40	262	4.95617e-05	1.31141e-06	0.861361	0.0226758	0.115913
response	B	T0_LPS.vs.T0_RPMI	FAM98A	BodyMassIndex	ieu-b-40	623	0.255933	0.0181606	0.616322	0.0436673	0.0659175
response	B	T0_LPS.vs.T0_RPMI	FAN1	BodyMassIndex	ieu-b-40	296	7.28312e-06	2.45516e-07	0.897695	0.0301894	0.0721085
response	B	T0_LPS.vs.T0_RPMI	FANCI	BodyMassIndex	ieu-b-40	403	0.397571	0.0186317	0.490653	0.0229237	0.0702211
response	B	T0_LPS.vs.T0_RPMI	FARS2	BodyMassIndex	ieu-b-40	730	0.00686236	0.000527455	0.861464	0.0661489	0.0649976
response	B	T0_LPS.vs.T0_RPMI	FARSA	BodyMassIndex	ieu-b-40	276	9.49079e-05	3.01202e-06	0.888649	0.0281192	0.0831341
response	B	T0_LPS.vs.T0_RPMI	FBF1	BodyMassIndex	ieu-b-40	281	0.00988325	0.000364573	0.87761	0.0322934	0.0798483
response	B	T0_LPS.vs.T0_RPMI	FBXL12	BodyMassIndex	ieu-b-40	367	0.527976	0.0176928	0.408211	0.0136469	0.0324732
response	B	T0_LPS.vs.T0_RPMI	FBXL15	BodyMassIndex	ieu-b-40	344	1.3908e-07	4.57751e-09	0.902227	0.0296266	0.0681462
response	B	T0_LPS.vs.T0_RPMI	FBXL8	BodyMassIndex	ieu-b-40	98	0.106446	0.00154963	0.801393	0.0115876	0.0790236
response	B	T0_LPS.vs.T0_RPMI	FBXO21	BodyMassIndex	ieu-b-40	478	0.0172278	0.00085564	0.850782	0.0421662	0.0889682
response	B	T0_LPS.vs.T0_RPMI	FBXO36	BodyMassIndex	ieu-b-40	534	8.55534e-12	4.97518e-13	0.867973	0.0503935	0.0816331
response	B	T0_LPS.vs.T0_RPMI	FBXO45	BodyMassIndex	ieu-b-40	211	0.103792	0.0025133	0.79267	0.0191123	0.0819119
response	B	T0_LPS.vs.T0_RPMI	FBXO6	BodyMassIndex	ieu-b-40	213	5.11837e-08	1.11663e-09	0.908561	0.0197495	0.0716899
response	B	T0_LPS.vs.T0_RPMI	FBXO7	BodyMassIndex	ieu-b-40	276	0.00774598	0.00023527	0.897788	0.0272016	0.0670288
response	B	T0_LPS.vs.T0_RPMI	FBXW2	BodyMassIndex	ieu-b-40	450	0.466816	0.0290153	0.408182	0.0253001	0.0706867
response	B	T0_LPS.vs.T0_RPMI	FBXW8	BodyMassIndex	ieu-b-40	467	0.0174148	0.00110754	0.860263	0.0546444	0.0665698
response	B	T0_LPS.vs.T0_RPMI	FCER1G	BodyMassIndex	ieu-b-40	340	0.91763	0.0487981	0.0288165	0.00152919	0.00322592
response	B	T0_LPS.vs.T0_RPMI	FCGR3A	BodyMassIndex	ieu-b-40	355	0.913505	0.0480049	0.0334326	0.00175358	0.00330371
response	B	T0_LPS.vs.T0_RPMI	FCGRT	BodyMassIndex	ieu-b-40	297	0.00131653	4.32678e-05	0.889171	0.0291423	0.0803273
response	B	T0_LPS.vs.T0_RPMI	FCHO2	BodyMassIndex	ieu-b-40	290	0.00583499	0.000162017	0.881742	0.024395	0.0878664
response	B	T0_LPS.vs.T0_RPMI	FCHSD1	BodyMassIndex	ieu-b-40	204	0.0142913	0.000368785	0.841407	0.02159	0.122343
response	B	T0_LPS.vs.T0_RPMI	FCN1	BodyMassIndex	ieu-b-40	402	0.703853	0.026442	0.238799	0.00894911	0.0219564
response	B	T0_LPS.vs.T0_RPMI	FDXACB1	BodyMassIndex	ieu-b-40	452	0.0924617	0.00527515	0.794873	0.0452872	0.0621029
response	B	T0_LPS.vs.T0_RPMI	FECH	BodyMassIndex	ieu-b-40	463	0.849455	0.0536673	0.0809494	0.00510344	0.0108248
response	B	T0_LPS.vs.T0_RPMI	FEM1C	BodyMassIndex	ieu-b-40	702	0.0044883	0.000356573	0.835767	0.0663043	0.0930839
response	B	T0_LPS.vs.T0_RPMI	FHIT	BodyMassIndex	ieu-b-40	531	9.02416e-18	6.14076e-19	0.863059	0.0586512	0.07829
response	B	T0_LPS.vs.T0_RPMI	FHOD1	BodyMassIndex	ieu-b-40	98	0.102059	0.000829218	0.819783	0.00658994	0.070739
response	B	T0_LPS.vs.T0_RPMI	FKBP11	BodyMassIndex	ieu-b-40	302	2.06751e-62	6.42739e-64	0.891881	0.0276459	0.0804736
response	B	T0_LPS.vs.T0_RPMI	FKBP14	BodyMassIndex	ieu-b-40	386	0.942184	0.036354	0.0189112	0.00072786	0.00182288
response	B	T0_LPS.vs.T0_RPMI	FKBP15	BodyMassIndex	ieu-b-40	470	0.267347	0.0135321	0.605944	0.0305881	0.0825889
response	B	T0_LPS.vs.T0_RPMI	FKBP1A	BodyMassIndex	ieu-b-40	565	0.00210151	0.000127511	0.872758	0.0528832	0.0721301
response	B	T0_LPS.vs.T0_RPMI	FKBP5	BodyMassIndex	ieu-b-40	294	5.31191e-40	1.51884e-41	0.903175	0.0257535	0.0710712
response	B	T0_LPS.vs.T0_RPMI	FLAD1	BodyMassIndex	ieu-b-40	275	0.00385648	0.000167647	0.866827	0.0375906	0.0915584
response	B	T0_LPS.vs.T0_RPMI	FOCAD	BodyMassIndex	ieu-b-40	576	0.797987	0.0522376	0.128832	0.00842107	0.0125223
response	B	T0_LPS.vs.T0_RPMI	FOSL2	BodyMassIndex	ieu-b-40	450	1.65385e-08	8.28939e-10	0.883222	0.0441962	0.072582
response	B	T0_LPS.vs.T0_RPMI	FOXN2	BodyMassIndex	ieu-b-40	433	0.900244	0.0579769	0.0359613	0.00231245	0.00350499
response	B	T0_LPS.vs.T0_RPMI	FOXP1-IT1	BodyMassIndex	ieu-b-40	388	0.629903	0.0234716	0.302711	0.011247	0.0326671
response	B	T0_LPS.vs.T0_RPMI	FOXP4	BodyMassIndex	ieu-b-40	441	7.92743e-06	3.28985e-07	0.879667	0.0364219	0.0839029
response	B	T0_LPS.vs.T0_RPMI	FRMD4B	BodyMassIndex	ieu-b-40	404	0.687664	0.0302792	0.242984	0.0106706	0.0284029
response	B	T0_LPS.vs.T0_RPMI	FRS2	BodyMassIndex	ieu-b-40	447	2.15801e-07	9.31553e-09	0.89581	0.038604	0.0655859
response	B	T0_LPS.vs.T0_RPMI	FRY	BodyMassIndex	ieu-b-40	606	1.24332e-14	9.18448e-16	0.828178	0.0610672	0.110755
response	B	T0_LPS.vs.T0_RPMI	FTSJ3	BodyMassIndex	ieu-b-40	242	0.000172077	7.6536e-06	0.749945	0.0331391	0.216736
response	B	T0_LPS.vs.T0_RPMI	FURIN	BodyMassIndex	ieu-b-40	368	0.638061	0.0308643	0.292445	0.0141217	0.0245084
response	B	T0_LPS.vs.T0_RPMI	FUT8	BodyMassIndex	ieu-b-40	225	0.10504	0.00317155	0.779354	0.0234426	0.0889921
response	B	T0_LPS.vs.T0_RPMI	FUZ	BodyMassIndex	ieu-b-40	293	0.00133166	3.87507e-05	0.89688	0.0260231	0.075726
response	B	T0_LPS.vs.T0_RPMI	FXN	BodyMassIndex	ieu-b-40	312	0.764259	0.02353	0.188784	0.00579464	0.0176317
response	B	T0_LPS.vs.T0_RPMI	FXR2	BodyMassIndex	ieu-b-40	402	0.238026	0.00999536	0.661922	0.0277336	0.0623236
response	B	T0_LPS.vs.T0_RPMI	G3BP2	BodyMassIndex	ieu-b-40	519	0.0513677	0.00279804	0.833171	0.0453161	0.0673475
response	B	T0_LPS.vs.T0_RPMI	GAK	BodyMassIndex	ieu-b-40	160	0.959919	0.0208306	0.0174856	0.000378057	0.00138707
response	B	T0_LPS.vs.T0_RPMI	GALK1	BodyMassIndex	ieu-b-40	295	0.00997509	0.000271525	0.887694	0.0240853	0.0779743
response	B	T0_LPS.vs.T0_RPMI	GAMT	BodyMassIndex	ieu-b-40	214	7.25925e-09	1.55481e-10	0.912525	0.0194768	0.0679981
response	B	T0_LPS.vs.T0_RPMI	GAN	BodyMassIndex	ieu-b-40	489	0.000187691	1.02979e-05	0.779963	0.0426164	0.177222
response	B	T0_LPS.vs.T0_RPMI	GAPVD1	BodyMassIndex	ieu-b-40	501	4.44501e-05	2.04576e-06	0.878488	0.0403503	0.0811155
response	B	T0_LPS.vs.T0_RPMI	GATD1	BodyMassIndex	ieu-b-40	233	2.14535e-06	5.90338e-08	0.884514	0.024248	0.0912353
response	B	T0_LPS.vs.T0_RPMI	GBA	BodyMassIndex	ieu-b-40	285	0.00358717	0.000100755	0.902897	0.0252921	0.0681234
response	B	T0_LPS.vs.T0_RPMI	GBA2	BodyMassIndex	ieu-b-40	266	0.589168	0.0160296	0.35716	0.00968938	0.0279532
response	B	T0_LPS.vs.T0_RPMI	GBP3	BodyMassIndex	ieu-b-40	348	0.182497	0.00700401	0.709287	0.0271474	0.0740643
response	B	T0_LPS.vs.T0_RPMI	GCNT1	BodyMassIndex	ieu-b-40	481	0.119482	0.00595826	0.7767	0.038673	0.0591876
response	B	T0_LPS.vs.T0_RPMI	GCNT4	BodyMassIndex	ieu-b-40	377	2.47595e-54	1.07446e-55	0.890491	0.0385725	0.0709368
response	B	T0_LPS.vs.T0_RPMI	GDAP1	BodyMassIndex	ieu-b-40	216	0.631953	0.0127855	0.323327	0.00651604	0.0254193
response	B	T0_LPS.vs.T0_RPMI	GFER	BodyMassIndex	ieu-b-40	210	2.35919e-07	4.57007e-09	0.907416	0.0175028	0.0750811
response	B	T0_LPS.vs.T0_RPMI	GFOD1	BodyMassIndex	ieu-b-40	605	0.829894	0.047528	0.106226	0.0060733	0.0102788
response	B	T0_LPS.vs.T0_RPMI	GFOD2	BodyMassIndex	ieu-b-40	178	0.0178216	0.000281955	0.893579	0.014063	0.0742544
response	B	T0_LPS.vs.T0_RPMI	GGA1	BodyMassIndex	ieu-b-40	490	0.00510975	0.000261116	0.875977	0.0446897	0.073962
response	B	T0_LPS.vs.T0_RPMI	GHRL	BodyMassIndex	ieu-b-40	398	0.0138132	0.000714141	0.680385	0.0349056	0.270182
response	B	T0_LPS.vs.T0_RPMI	GINS3	BodyMassIndex	ieu-b-40	412	0.153439	0.00791551	0.741425	0.0381892	0.0590308
response	B	T0_LPS.vs.T0_RPMI	GIT2	BodyMassIndex	ieu-b-40	310	9.29842e-07	3.30277e-08	0.854727	0.0302446	0.115028
response	B	T0_LPS.vs.T0_RPMI	GKAP1	BodyMassIndex	ieu-b-40	597	0.00220348	0.000134252	0.877395	0.0533905	0.0668764
response	B	T0_LPS.vs.T0_RPMI	GLG1	BodyMassIndex	ieu-b-40	433	0.0262642	0.00113337	0.716956	0.0307137	0.224933
response	B	T0_LPS.vs.T0_RPMI	GLI4	BodyMassIndex	ieu-b-40	303	0.000221646	9.36949e-06	0.87883	0.0370662	0.0838732
response	B	T0_LPS.vs.T0_RPMI	GLIPR2	BodyMassIndex	ieu-b-40	335	1.48934e-08	5.21403e-10	0.896213	0.0313031	0.0724836
response	B	T0_LPS.vs.T0_RPMI	GLMN	BodyMassIndex	ieu-b-40	241	0.121357	0.00288211	0.77941	0.0184323	0.0779179
response	B	T0_LPS.vs.T0_RPMI	GLRX3	BodyMassIndex	ieu-b-40	442	0.0258122	0.0013336	0.833334	0.0429582	0.0965621
response	B	T0_LPS.vs.T0_RPMI	GMDS-DT	BodyMassIndex	ieu-b-40	574	0.323069	0.0202574	0.557656	0.0349026	0.0641154
response	B	T0_LPS.vs.T0_RPMI	GNA15	BodyMassIndex	ieu-b-40	269	1.97835e-05	5.32306e-07	0.901096	0.0241707	0.0747134
response	B	T0_LPS.vs.T0_RPMI	GNE	BodyMassIndex	ieu-b-40	350	7.45508e-09	2.71504e-10	0.853542	0.0309693	0.115489
response	B	T0_LPS.vs.T0_RPMI	GNG4	BodyMassIndex	ieu-b-40	532	0.770408	0.0468436	0.152179	0.0092317	0.0213378
response	B	T0_LPS.vs.T0_RPMI	GNPTG	BodyMassIndex	ieu-b-40	226	2.34315e-07	7.24047e-09	0.902545	0.0278195	0.0696356
response	B	T0_LPS.vs.T0_RPMI	GOLGA1	BodyMassIndex	ieu-b-40	469	4.27788e-05	2.03951e-06	0.886772	0.0422064	0.070977
response	B	T0_LPS.vs.T0_RPMI	GOT2	BodyMassIndex	ieu-b-40	450	0.149911	0.0076739	0.726072	0.0370882	0.0792555
response	B	T0_LPS.vs.T0_RPMI	GPATCH1	BodyMassIndex	ieu-b-40	437	5.09158e-08	2.61101e-09	0.824053	0.0421244	0.133822
response	B	T0_LPS.vs.T0_RPMI	GPATCH4	BodyMassIndex	ieu-b-40	388	1.94764e-07	7.85742e-09	0.885279	0.035636	0.0790846
response	B	T0_LPS.vs.T0_RPMI	GPCPD1	BodyMassIndex	ieu-b-40	343	7.20579e-08	2.66809e-09	0.885887	0.0327203	0.081393
response	B	T0_LPS.vs.T0_RPMI	GPR137B	BodyMassIndex	ieu-b-40	543	0.783824	0.0401758	0.154274	0.00789365	0.0138324
response	B	T0_LPS.vs.T0_RPMI	GPR157	BodyMassIndex	ieu-b-40	271	0.00068586	2.25563e-05	0.802359	0.026217	0.170716
response	B	T0_LPS.vs.T0_RPMI	GPR171	BodyMassIndex	ieu-b-40	346	0.878524	0.0370374	0.0731212	0.00307445	0.00824323
response	B	T0_LPS.vs.T0_RPMI	GPR35	BodyMassIndex	ieu-b-40	410	0.0146774	0.000621363	0.849538	0.0358657	0.0992975
response	B	T0_LPS.vs.T0_RPMI	GPRIN3	BodyMassIndex	ieu-b-40	361	0.00288959	0.000115308	0.729926	0.0288892	0.23818
response	B	T0_LPS.vs.T0_RPMI	GPSM2	BodyMassIndex	ieu-b-40	356	0.0014104	6.29207e-05	0.881888	0.0392654	0.0773737
response	B	T0_LPS.vs.T0_RPMI	GPSM3	BodyMassIndex	ieu-b-40	127	1.73673e-07	2.24234e-09	0.918696	0.011792	0.0695121
response	B	T0_LPS.vs.T0_RPMI	GRAMD1A	BodyMassIndex	ieu-b-40	330	0.883668	0.0344004	0.0727461	0.00282558	0.00635965
response	B	T0_LPS.vs.T0_RPMI	GRAMD1B	BodyMassIndex	ieu-b-40	522	9.82247e-05	4.9632e-06	0.82261	0.0414298	0.135857
response	B	T0_LPS.vs.T0_RPMI	GRB2	BodyMassIndex	ieu-b-40	285	0.00982338	0.000276501	0.874492	0.0245237	0.0908842
response	B	T0_LPS.vs.T0_RPMI	GRIP2	BodyMassIndex	ieu-b-40	482	0.53836	0.0308171	0.380349	0.0217434	0.0287298
response	B	T0_LPS.vs.T0_RPMI	GRK3	BodyMassIndex	ieu-b-40	478	0.688056	0.0335268	0.247043	0.0120183	0.019356
response	B	T0_LPS.vs.T0_RPMI	GSKIP	BodyMassIndex	ieu-b-40	408	0.76835	0.0294666	0.179911	0.00688429	0.0153883
response	B	T0_LPS.vs.T0_RPMI	GSN	BodyMassIndex	ieu-b-40	444	0.219018	0.00928003	0.681827	0.0288287	0.0610466
response	B	T0_LPS.vs.T0_RPMI	GSTK1	BodyMassIndex	ieu-b-40	213	0.906184	0.0481527	0.0393977	0.00208934	0.00417604
response	B	T0_LPS.vs.T0_RPMI	GTF2A2	BodyMassIndex	ieu-b-40	312	0.000132718	4.64614e-06	0.887945	0.031004	0.0809134
response	B	T0_LPS.vs.T0_RPMI	GTF2E2	BodyMassIndex	ieu-b-40	281	3.38595e-06	1.10156e-07	0.757576	0.0244284	0.217992
response	B	T0_LPS.vs.T0_RPMI	GTF2H3	BodyMassIndex	ieu-b-40	362	1.1541e-10	4.55433e-12	0.89181	0.0351197	0.0730701
response	B	T0_LPS.vs.T0_RPMI	GTF2IRD2	BodyMassIndex	ieu-b-40	109	1.53788e-27	1.7117e-29	0.906384	0.0100047	0.0836112
response	B	T0_LPS.vs.T0_RPMI	GTF3C5	BodyMassIndex	ieu-b-40	406	0.0792617	0.00398447	0.804392	0.0403647	0.0719968
response	B	T0_LPS.vs.T0_RPMI	GTPBP10	BodyMassIndex	ieu-b-40	234	0.567138	0.0234823	0.359072	0.0148319	0.0354753
response	B	T0_LPS.vs.T0_RPMI	GTPBP3	BodyMassIndex	ieu-b-40	253	5.24777e-15	1.49669e-16	0.833941	0.023642	0.142417
response	B	T0_LPS.vs.T0_RPMI	GTPBP8	BodyMassIndex	ieu-b-40	506	0.852706	0.0486031	0.0865159	0.00492404	0.0072508
response	B	T0_LPS.vs.T0_RPMI	GYG1	BodyMassIndex	ieu-b-40	306	0.0555718	0.00202128	0.835517	0.0303132	0.0765769
response	B	T0_LPS.vs.T0_RPMI	GYS1	BodyMassIndex	ieu-b-40	328	0.00132976	4.04168e-05	0.897672	0.0272101	0.073748
response	B	T0_LPS.vs.T0_RPMI	GZMB	BodyMassIndex	ieu-b-40	456	2.82103e-11	1.29025e-12	0.881594	0.0402433	0.0781622
response	B	T0_LPS.vs.T0_RPMI	GZMM	BodyMassIndex	ieu-b-40	168	0.873148	0.0141795	0.101693	0.0016421	0.0093373
response	B	T0_LPS.vs.T0_RPMI	HACD3	BodyMassIndex	ieu-b-40	228	1.34495e-06	3.22638e-08	0.877279	0.0209432	0.101777
response	B	T0_LPS.vs.T0_RPMI	HAGHL	BodyMassIndex	ieu-b-40	173	1.33498e-07	2.4244e-09	0.914273	0.0165345	0.0691926
response	B	T0_LPS.vs.T0_RPMI	HAPLN3	BodyMassIndex	ieu-b-40	428	0.394239	0.0163327	0.525253	0.0217179	0.0424571
response	B	T0_LPS.vs.T0_RPMI	HBS1L	BodyMassIndex	ieu-b-40	472	0.901123	0.0477889	0.0440189	0.0023297	0.0047399
response	B	T0_LPS.vs.T0_RPMI	HCFC1R1	BodyMassIndex	ieu-b-40	313	5.36547e-16	1.74599e-17	0.889867	0.0288761	0.0812566
response	B	T0_LPS.vs.T0_RPMI	HDAC2	BodyMassIndex	ieu-b-40	315	0.906049	0.0407371	0.0461533	0.00207012	0.00499074
response	B	T0_LPS.vs.T0_RPMI	HDAC5	BodyMassIndex	ieu-b-40	387	0.000341497	1.80464e-05	0.884815	0.0466898	0.0681359
response	B	T0_LPS.vs.T0_RPMI	HDDC3	BodyMassIndex	ieu-b-40	347	0.624341	0.0207784	0.285518	0.00944225	0.0599209
response	B	T0_LPS.vs.T0_RPMI	HDGF	BodyMassIndex	ieu-b-40	422	1.92672e-07	1.06509e-08	0.876371	0.0483704	0.0752583
response	B	T0_LPS.vs.T0_RPMI	HDGFL2	BodyMassIndex	ieu-b-40	288	1.76985e-05	5.08122e-07	0.81069	0.0231087	0.166183
response	B	T0_LPS.vs.T0_RPMI	HDHD3	BodyMassIndex	ieu-b-40	506	0.275264	0.0131585	0.622122	0.0296797	0.0597762
response	B	T0_LPS.vs.T0_RPMI	HERC3	BodyMassIndex	ieu-b-40	568	0.00317297	0.000163608	0.80416	0.0413137	0.15119
response	B	T0_LPS.vs.T0_RPMI	HERC5	BodyMassIndex	ieu-b-40	567	0.00342717	0.000197256	0.868525	0.0499113	0.077939
response	B	T0_LPS.vs.T0_RPMI	HERC6	BodyMassIndex	ieu-b-40	567	0.00344911	0.000174632	0.874104	0.0441787	0.0780938
response	B	T0_LPS.vs.T0_RPMI	HEXA	BodyMassIndex	ieu-b-40	224	4.2681e-13	1.19373e-14	0.9025	0.0251694	0.0723309
response	B	T0_LPS.vs.T0_RPMI	HEXB	BodyMassIndex	ieu-b-40	473	2.46245e-54	1.07438e-55	0.882125	0.0384081	0.079467
response	B	T0_LPS.vs.T0_RPMI	HEXIM1	BodyMassIndex	ieu-b-40	230	0.000345651	1.17589e-05	0.897512	0.0304613	0.071669
response	B	T0_LPS.vs.T0_RPMI	HIBADH	BodyMassIndex	ieu-b-40	733	5.38087e-05	3.60581e-06	0.872997	0.0584326	0.068513
response	B	T0_LPS.vs.T0_RPMI	HINT2	BodyMassIndex	ieu-b-40	270	0.574686	0.015631	0.350287	0.00947763	0.0499185
response	B	T0_LPS.vs.T0_RPMI	HINT3	BodyMassIndex	ieu-b-40	516	2.81268e-05	2.03987e-06	0.786216	0.0568626	0.156892
response	B	T0_LPS.vs.T0_RPMI	HMG20A	BodyMassIndex	ieu-b-40	371	0.0127685	0.000674308	0.865176	0.0456145	0.0757663
response	B	T0_LPS.vs.T0_RPMI	HMGB1	BodyMassIndex	ieu-b-40	370	5.70019e-08	1.99117e-09	0.897993	0.0312977	0.0707093
response	B	T0_LPS.vs.T0_RPMI	HMGCL	BodyMassIndex	ieu-b-40	328	5.18864e-05	1.96359e-06	0.894116	0.0337649	0.0720649
response	B	T0_LPS.vs.T0_RPMI	HNRNPH1	BodyMassIndex	ieu-b-40	465	0.812879	0.0381633	0.129162	0.00605019	0.013746
response	B	T0_LPS.vs.T0_RPMI	HNRNPU	BodyMassIndex	ieu-b-40	325	0.00372912	0.000127262	0.872937	0.0296969	0.0935098
response	B	T0_LPS.vs.T0_RPMI	HOMEZ	BodyMassIndex	ieu-b-40	231	0.939049	0.0323287	0.0255644	0.000877926	0.00217975
response	B	T0_LPS.vs.T0_RPMI	HOOK2	BodyMassIndex	ieu-b-40	316	9.59054e-05	3.17355e-06	0.898824	0.029671	0.0714061
response	B	T0_LPS.vs.T0_RPMI	HOPX	BodyMassIndex	ieu-b-40	382	0.923302	0.0420588	0.0298801	0.00135772	0.0034014
response	B	T0_LPS.vs.T0_RPMI	HOTAIRM1	BodyMassIndex	ieu-b-40	694	0.263579	0.0199257	0.622046	0.0469772	0.0474713
response	B	T0_LPS.vs.T0_RPMI	HOXB-AS1	BodyMassIndex	ieu-b-40	396	1.22164e-16	5.20827e-18	0.883748	0.0375985	0.0786538
response	B	T0_LPS.vs.T0_RPMI	HPS6	BodyMassIndex	ieu-b-40	388	1.38278e-07	5.64118e-09	0.893628	0.0363862	0.0699857
response	B	T0_LPS.vs.T0_RPMI	HSD17B12	BodyMassIndex	ieu-b-40	535	4.27498e-16	2.40368e-17	0.881738	0.0495084	0.0687533
response	B	T0_LPS.vs.T0_RPMI	HSDL2	BodyMassIndex	ieu-b-40	352	0.100057	0.00524764	0.776269	0.0406347	0.0777911
response	B	T0_LPS.vs.T0_RPMI	HSP90B1	BodyMassIndex	ieu-b-40	484	1.58237e-17	7.29116e-19	0.883082	0.0406139	0.0763038
response	B	T0_LPS.vs.T0_RPMI	HSPA14	BodyMassIndex	ieu-b-40	492	0.622731	0.0377036	0.243317	0.0146502	0.0815984
response	B	T0_LPS.vs.T0_RPMI	HSPA5	BodyMassIndex	ieu-b-40	489	4.28315e-05	2.10437e-06	0.88683	0.0435014	0.0696237
response	B	T0_LPS.vs.T0_RPMI	HYMAI	BodyMassIndex	ieu-b-40	440	0.387748	0.0293638	0.488439	0.0369314	0.0575177
response	B	T0_LPS.vs.T0_RPMI	ICA1L	BodyMassIndex	ieu-b-40	282	3.73387e-07	1.07883e-08	0.902992	0.0260191	0.0709887
response	B	T0_LPS.vs.T0_RPMI	ICAM2	BodyMassIndex	ieu-b-40	212	0.000207127	4.19713e-06	0.903321	0.0182262	0.0782417
response	B	T0_LPS.vs.T0_RPMI	IDI1	BodyMassIndex	ieu-b-40	246	0.893595	0.0396833	0.0587803	0.00260502	0.00533615
response	B	T0_LPS.vs.T0_RPMI	IDNK	BodyMassIndex	ieu-b-40	599	0.00600806	0.000448611	0.838007	0.0624795	0.0930565
response	B	T0_LPS.vs.T0_RPMI	IER5L	BodyMassIndex	ieu-b-40	344	0.00148294	5.74326e-05	0.894795	0.0345854	0.0690794
response	B	T0_LPS.vs.T0_RPMI	IFI16	BodyMassIndex	ieu-b-40	465	0.871411	0.0483526	0.0683178	0.00378267	0.00813617
response	B	T0_LPS.vs.T0_RPMI	IFI30	BodyMassIndex	ieu-b-40	279	8.76052e-24	2.30468e-25	0.908426	0.0238308	0.0677429
response	B	T0_LPS.vs.T0_RPMI	IFI35	BodyMassIndex	ieu-b-40	280	0.131363	0.00329727	0.773736	0.0193489	0.0722556
response	B	T0_LPS.vs.T0_RPMI	IFI44L	BodyMassIndex	ieu-b-40	313	1.59843e-14	4.91715e-16	0.870141	0.0266645	0.103194
response	B	T0_LPS.vs.T0_RPMI	IFITM2	BodyMassIndex	ieu-b-40	161	2.21901e-06	3.40009e-08	0.916296	0.0139702	0.0697315
response	B	T0_LPS.vs.T0_RPMI	IFITM3	BodyMassIndex	ieu-b-40	161	2.17471e-06	4.20693e-08	0.898004	0.017287	0.0847068
response	B	T0_LPS.vs.T0_RPMI	IFT122	BodyMassIndex	ieu-b-40	204	0.762941	0.0173987	0.198576	0.00451191	0.0165723
response	B	T0_LPS.vs.T0_RPMI	IFT27	BodyMassIndex	ieu-b-40	463	0.171583	0.00783027	0.72274	0.0329176	0.0649291
response	B	T0_LPS.vs.T0_RPMI	IFT74	BodyMassIndex	ieu-b-40	509	1.13571e-07	7.15718e-09	0.812598	0.0510732	0.136329
response	B	T0_LPS.vs.T0_RPMI	IGF1R	BodyMassIndex	ieu-b-40	466	0.000221445	1.17472e-05	0.864991	0.0457971	0.0889788
response	B	T0_LPS.vs.T0_RPMI	IGF2R	BodyMassIndex	ieu-b-40	364	0.178952	0.00763687	0.716577	0.0305139	0.0663195
response	B	T0_LPS.vs.T0_RPMI	IGHMBP2	BodyMassIndex	ieu-b-40	515	1.73172e-09	8.39009e-11	0.852384	0.0411911	0.106425
response	B	T0_LPS.vs.T0_RPMI	IL10RA	BodyMassIndex	ieu-b-40	350	0.0398934	0.00140804	0.85668	0.0301647	0.0718536
response	B	T0_LPS.vs.T0_RPMI	IL12RB1	BodyMassIndex	ieu-b-40	298	8.53586e-24	3.10994e-25	0.887042	0.0322376	0.08072
response	B	T0_LPS.vs.T0_RPMI	IL12RB2	BodyMassIndex	ieu-b-40	425	0.745094	0.0295828	0.201725	0.00799357	0.0156045
response	B	T0_LPS.vs.T0_RPMI	IL15RA	BodyMassIndex	ieu-b-40	525	0.707228	0.0423584	0.220151	0.0131685	0.0170943
response	B	T0_LPS.vs.T0_RPMI	IL16	BodyMassIndex	ieu-b-40	423	1.73551e-07	7.78766e-09	0.880532	0.0394317	0.0800362
response	B	T0_LPS.vs.T0_RPMI	IL1B	BodyMassIndex	ieu-b-40	483	0.00349286	0.000197239	0.875174	0.0493487	0.0717873
response	B	T0_LPS.vs.T0_RPMI	IL1RN	BodyMassIndex	ieu-b-40	409	0.00347684	0.000138101	0.873909	0.034624	0.0878517
response	B	T0_LPS.vs.T0_RPMI	IL21R	BodyMassIndex	ieu-b-40	382	2.94245e-22	1.23854e-23	0.893921	0.0375585	0.0685206
response	B	T0_LPS.vs.T0_RPMI	IL4I1	BodyMassIndex	ieu-b-40	324	0.00133418	4.07222e-05	0.897396	0.0273166	0.0739124
response	B	T0_LPS.vs.T0_RPMI	IL6ST	BodyMassIndex	ieu-b-40	341	0.254268	0.00973654	0.634823	0.0242319	0.0769403
response	B	T0_LPS.vs.T0_RPMI	ILKAP	BodyMassIndex	ieu-b-40	336	0.938187	0.0348532	0.0238781	0.000884863	0.00219666
response	B	T0_LPS.vs.T0_RPMI	IMMT	BodyMassIndex	ieu-b-40	458	0.000302676	1.48908e-05	0.883613	0.0433987	0.0726706
response	B	T0_LPS.vs.T0_RPMI	IMPACT	BodyMassIndex	ieu-b-40	373	4.28168e-26	1.96356e-27	0.879747	0.0402648	0.0799882
response	B	T0_LPS.vs.T0_RPMI	IMPDH2	BodyMassIndex	ieu-b-40	153	4.00654e-38	1.16644e-39	0.905788	0.0263027	0.0679097
response	B	T0_LPS.vs.T0_RPMI	INCENP	BodyMassIndex	ieu-b-40	295	0.408401	0.0139044	0.520728	0.0176894	0.0392775
response	B	T0_LPS.vs.T0_RPMI	ING2	BodyMassIndex	ieu-b-40	347	0.923102	0.0340587	0.0379622	0.00139717	0.00347998
response	B	T0_LPS.vs.T0_RPMI	INHBA	BodyMassIndex	ieu-b-40	317	0.922505	0.0490988	0.0248322	0.00131941	0.00224457
response	B	T0_LPS.vs.T0_RPMI	INIP	BodyMassIndex	ieu-b-40	342	0.280325	0.00988561	0.626443	0.0220301	0.0613166
response	B	T0_LPS.vs.T0_RPMI	INPP5B	BodyMassIndex	ieu-b-40	333	0.578413	0.0230298	0.356127	0.0141511	0.0282797
response	B	T0_LPS.vs.T0_RPMI	INPP5F	BodyMassIndex	ieu-b-40	529	0.00340549	0.000275362	0.851773	0.068797	0.0757493
response	B	T0_LPS.vs.T0_RPMI	INPP5K	BodyMassIndex	ieu-b-40	440	1.32078e-07	7.74261e-09	0.871904	0.0510352	0.0770611
response	B	T0_LPS.vs.T0_RPMI	INTS1	BodyMassIndex	ieu-b-40	289	0.00614273	0.000165582	0.899727	0.0241831	0.0697811
response	B	T0_LPS.vs.T0_RPMI	INTS10	BodyMassIndex	ieu-b-40	534	6.56488e-05	3.65314e-06	0.883452	0.0490939	0.0673847
response	B	T0_LPS.vs.T0_RPMI	INTS12	BodyMassIndex	ieu-b-40	174	0.961015	0.0255758	0.0117535	0.000311456	0.00134454
response	B	T0_LPS.vs.T0_RPMI	INTS3	BodyMassIndex	ieu-b-40	252	0.551652	0.0148127	0.391523	0.0104815	0.0315304
response	B	T0_LPS.vs.T0_RPMI	INTS8	BodyMassIndex	ieu-b-40	306	0.00593207	0.000231884	0.876171	0.034166	0.0834995
response	B	T0_LPS.vs.T0_RPMI	IPO9	BodyMassIndex	ieu-b-40	390	1.78439e-32	7.11083e-34	0.880399	0.0349995	0.0846016
response	B	T0_LPS.vs.T0_RPMI	IPPK	BodyMassIndex	ieu-b-40	350	0.00373947	0.000120934	0.897052	0.0289405	0.0701469
response	B	T0_LPS.vs.T0_RPMI	IQCH-AS1	BodyMassIndex	ieu-b-40	480	4.57639e-46	2.61607e-47	0.874709	0.049927	0.0753638
response	B	T0_LPS.vs.T0_RPMI	IQCN	BodyMassIndex	ieu-b-40	261	8.70345e-24	2.12406e-25	0.903462	0.0219742	0.0745636
response	B	T0_LPS.vs.T0_RPMI	IRAK2	BodyMassIndex	ieu-b-40	425	0.0159407	0.000784598	0.781774	0.0383157	0.163185
response	B	T0_LPS.vs.T0_RPMI	IRF1	BodyMassIndex	ieu-b-40	195	0.732377	0.0140783	0.204479	0.00388546	0.0451804
response	B	T0_LPS.vs.T0_RPMI	IRF2BP1	BodyMassIndex	ieu-b-40	346	2.70336e-52	9.75053e-54	0.895573	0.0322295	0.0721973
response	B	T0_LPS.vs.T0_RPMI	IRF2BPL	BodyMassIndex	ieu-b-40	448	0.098236	0.00437224	0.796557	0.0353873	0.0654471
response	B	T0_LPS.vs.T0_RPMI	IRF7	BodyMassIndex	ieu-b-40	203	2.20082e-06	4.83666e-08	0.907228	0.0198649	0.0729053
response	B	T0_LPS.vs.T0_RPMI	IRS2	BodyMassIndex	ieu-b-40	582	0.115144	0.00674383	0.772663	0.0451937	0.0602559
response	B	T0_LPS.vs.T0_RPMI	ISCA2	BodyMassIndex	ieu-b-40	413	0.768117	0.0317776	0.178731	0.00738023	0.0139951
response	B	T0_LPS.vs.T0_RPMI	ISG20	BodyMassIndex	ieu-b-40	348	0.397671	0.0152172	0.527304	0.020138	0.0396698
response	B	T0_LPS.vs.T0_RPMI	ISY1	BodyMassIndex	ieu-b-40	214	0.763187	0.0154534	0.199975	0.00403183	0.0173535
response	B	T0_LPS.vs.T0_RPMI	ITGA4	BodyMassIndex	ieu-b-40	439	8.26391e-13	4.57806e-14	0.73375	0.0404226	0.225827
response	B	T0_LPS.vs.T0_RPMI	ITGB1BP1	BodyMassIndex	ieu-b-40	462	0.815377	0.0406385	0.127371	0.00633792	0.0102759
response	B	T0_LPS.vs.T0_RPMI	ITGB3BP	BodyMassIndex	ieu-b-40	492	0.351373	0.0209117	0.552967	0.0328675	0.0418808
response	B	T0_LPS.vs.T0_RPMI	ITGB7	BodyMassIndex	ieu-b-40	434	0.331869	0.0138187	0.572738	0.0237905	0.0577841
response	B	T0_LPS.vs.T0_RPMI	ITM2C	BodyMassIndex	ieu-b-40	378	1.54709e-11	6.24079e-13	0.893734	0.035982	0.0702835
response	B	T0_LPS.vs.T0_RPMI	ITPKB-AS1	BodyMassIndex	ieu-b-40	322	0.0122065	0.000452292	0.788804	0.0290584	0.169479
response	B	T0_LPS.vs.T0_RPMI	ITPR2	BodyMassIndex	ieu-b-40	500	0.738758	0.0549625	0.177097	0.0131597	0.0160224
response	B	T0_LPS.vs.T0_RPMI	ITPRID2	BodyMassIndex	ieu-b-40	489	0.16451	0.00879433	0.725446	0.0387181	0.0625317
response	B	T0_LPS.vs.T0_RPMI	ITPRIPL2	BodyMassIndex	ieu-b-40	299	5.49548e-22	1.82566e-23	0.89057	0.0295058	0.0799242
response	B	T0_LPS.vs.T0_RPMI	JADE1	BodyMassIndex	ieu-b-40	209	7.95182e-10	2.3269e-11	0.80733	0.0234553	0.169214
response	B	T0_LPS.vs.T0_RPMI	JADE2	BodyMassIndex	ieu-b-40	385	7.9841e-08	3.79506e-09	0.794991	0.0376207	0.167389
response	B	T0_LPS.vs.T0_RPMI	JAK1	BodyMassIndex	ieu-b-40	327	5.80404e-06	2.12135e-07	0.889336	0.0324266	0.0782309
response	B	T0_LPS.vs.T0_RPMI	JMJD4	BodyMassIndex	ieu-b-40	329	0.94641	0.0299614	0.0208009	0.000656344	0.00217113
response	B	T0_LPS.vs.T0_RPMI	JUN	BodyMassIndex	ieu-b-40	189	0.879195	0.0204597	0.0897057	0.00207898	0.0085609
response	B	T0_LPS.vs.T0_RPMI	KANSL2	BodyMassIndex	ieu-b-40	298	0.00918576	0.000273207	0.879201	0.0260643	0.0852757
response	B	T0_LPS.vs.T0_RPMI	KAT7	BodyMassIndex	ieu-b-40	291	1.25504e-16	3.51671e-18	0.904056	0.0252616	0.0706819
response	B	T0_LPS.vs.T0_RPMI	KCNAB2	BodyMassIndex	ieu-b-40	423	7.2333e-07	6.70365e-08	0.835748	0.0773682	0.0868832
response	B	T0_LPS.vs.T0_RPMI	KCNC4	BodyMassIndex	ieu-b-40	381	0.00139431	8.68404e-05	0.87291	0.0542951	0.0713136
response	B	T0_LPS.vs.T0_RPMI	KCTD10	BodyMassIndex	ieu-b-40	316	0.00102205	4.90107e-05	0.882264	0.0422332	0.0744317
response	B	T0_LPS.vs.T0_RPMI	KCTD2	BodyMassIndex	ieu-b-40	296	0.00949073	0.000345043	0.843441	0.0305477	0.116175
response	B	T0_LPS.vs.T0_RPMI	KCTD20	BodyMassIndex	ieu-b-40	358	5.3703e-06	2.08601e-07	0.889147	0.0344612	0.0763861
response	B	T0_LPS.vs.T0_RPMI	KDM1A	BodyMassIndex	ieu-b-40	321	5.2435e-05	1.62632e-06	0.902758	0.0279305	0.0692574
response	B	T0_LPS.vs.T0_RPMI	KDM2B	BodyMassIndex	ieu-b-40	280	2.62954e-09	7.89588e-11	0.899052	0.0269223	0.0740253
response	B	T0_LPS.vs.T0_RPMI	KDM4B	BodyMassIndex	ieu-b-40	272	1.92437e-05	5.98286e-07	0.882194	0.027337	0.0904487
response	B	T0_LPS.vs.T0_RPMI	KDM5B	BodyMassIndex	ieu-b-40	385	1.81698e-32	6.88907e-34	0.893747	0.0338139	0.0724394
response	B	T0_LPS.vs.T0_RPMI	KDM7A	BodyMassIndex	ieu-b-40	219	0.521738	0.014412	0.40525	0.0111468	0.0474527
response	B	T0_LPS.vs.T0_RPMI	KDM8	BodyMassIndex	ieu-b-40	450	0.0374277	0.00209127	0.846557	0.0472347	0.0666897
response	B	T0_LPS.vs.T0_RPMI	KHNYN	BodyMassIndex	ieu-b-40	432	2.77847e-11	1.61749e-12	0.868355	0.0504702	0.0811746
response	B	T0_LPS.vs.T0_RPMI	KIAA0040	BodyMassIndex	ieu-b-40	188	0.0577519	0.00202309	0.659638	0.0228498	0.257737
response	B	T0_LPS.vs.T0_RPMI	KIDINS220	BodyMassIndex	ieu-b-40	395	0.826659	0.0325405	0.125885	0.00494534	0.00997052
response	B	T0_LPS.vs.T0_RPMI	KIF1C	BodyMassIndex	ieu-b-40	412	8.27977e-11	3.23305e-12	0.896121	0.0349224	0.0689569
response	B	T0_LPS.vs.T0_RPMI	KIFC3	BodyMassIndex	ieu-b-40	417	0.154588	0.00662999	0.73945	0.031646	0.0676866
response	B	T0_LPS.vs.T0_RPMI	KIN	BodyMassIndex	ieu-b-40	524	0.865098	0.0503747	0.0739955	0.00430254	0.00622959
response	B	T0_LPS.vs.T0_RPMI	KLC4	BodyMassIndex	ieu-b-40	324	9.37977e-08	3.69934e-09	0.887553	0.0349272	0.0775194
response	B	T0_LPS.vs.T0_RPMI	KLF13	BodyMassIndex	ieu-b-40	298	7.24539e-06	2.06956e-07	0.893656	0.0254453	0.0808912
response	B	T0_LPS.vs.T0_RPMI	KLF3	BodyMassIndex	ieu-b-40	365	5.70521e-09	2.13812e-10	0.827968	0.0308883	0.141144
response	B	T0_LPS.vs.T0_RPMI	KLHDC3	BodyMassIndex	ieu-b-40	331	9.309e-08	3.17008e-09	0.880211	0.0298848	0.0899039
response	B	T0_LPS.vs.T0_RPMI	KLHL21	BodyMassIndex	ieu-b-40	534	7.32159e-07	4.20157e-08	0.844662	0.0483649	0.106972
response	B	T0_LPS.vs.T0_RPMI	KLHL24	BodyMassIndex	ieu-b-40	353	6.10094e-06	2.49503e-07	0.885802	0.0361475	0.0780441
response	B	T0_LPS.vs.T0_RPMI	KLHL26	BodyMassIndex	ieu-b-40	303	7.97896e-24	3.38937e-25	0.841152	0.0356079	0.12324
response	B	T0_LPS.vs.T0_RPMI	KMT2E-AS1	BodyMassIndex	ieu-b-40	402	0.634988	0.0262552	0.297724	0.0122814	0.0287508
response	B	T0_LPS.vs.T0_RPMI	KNL1	BodyMassIndex	ieu-b-40	386	0.681219	0.0254269	0.256116	0.00953201	0.0277059
response	B	T0_LPS.vs.T0_RPMI	KNOP1	BodyMassIndex	ieu-b-40	363	5.46099e-22	1.88878e-23	0.885329	0.0305364	0.0841347
response	B	T0_LPS.vs.T0_RPMI	KPNA2	BodyMassIndex	ieu-b-40	251	9.604e-07	2.29286e-08	0.905496	0.0215448	0.0729583
response	B	T0_LPS.vs.T0_RPMI	KPTN	BodyMassIndex	ieu-b-40	298	3.99387e-09	1.73519e-10	0.845844	0.0366313	0.117524
response	B	T0_LPS.vs.T0_RPMI	KRAS	BodyMassIndex	ieu-b-40	417	0.0624967	0.00408585	0.780591	0.0509308	0.101895
response	B	T0_LPS.vs.T0_RPMI	KXD1	BodyMassIndex	ieu-b-40	296	8.38896e-24	2.46349e-25	0.883153	0.0258435	0.0910038
response	B	T0_LPS.vs.T0_RPMI	KYAT3	BodyMassIndex	ieu-b-40	355	0.187325	0.00604943	0.727793	0.0234479	0.0553849
response	B	T0_LPS.vs.T0_RPMI	LATS1	BodyMassIndex	ieu-b-40	515	0.875531	0.0912512	0.0275084	0.00286419	0.00284554
response	B	T0_LPS.vs.T0_RPMI	LBHD1	BodyMassIndex	ieu-b-40	378	0.39606	0.0150484	0.522341	0.0197997	0.0467507
response	B	T0_LPS.vs.T0_RPMI	LDB1	BodyMassIndex	ieu-b-40	393	1.38366e-07	5.00543e-09	0.894663	0.0322917	0.0730448
response	B	T0_LPS.vs.T0_RPMI	LDLRAP1	BodyMassIndex	ieu-b-40	241	0.942988	0.0220739	0.0316067	0.000737269	0.00259447
response	B	T0_LPS.vs.T0_RPMI	LETM2	BodyMassIndex	ieu-b-40	274	0.0688255	0.00178857	0.843734	0.0218623	0.06379
response	B	T0_LPS.vs.T0_RPMI	LETMD1	BodyMassIndex	ieu-b-40	327	0.024884	0.000783993	0.875849	0.0275235	0.0709593
response	B	T0_LPS.vs.T0_RPMI	LGALS1	BodyMassIndex	ieu-b-40	453	0.00517166	0.000210922	0.885123	0.0360255	0.0734694
response	B	T0_LPS.vs.T0_RPMI	LGALS3	BodyMassIndex	ieu-b-40	595	0.0337066	0.0027829	0.754275	0.0621276	0.147107
response	B	T0_LPS.vs.T0_RPMI	LHFPL2	BodyMassIndex	ieu-b-40	342	0.0161872	0.000646822	0.871051	0.0347289	0.0773858
response	B	T0_LPS.vs.T0_RPMI	LHPP	BodyMassIndex	ieu-b-40	496	8.02223e-09	4.14945e-10	0.872221	0.0450324	0.0827466
response	B	T0_LPS.vs.T0_RPMI	LIMD1-AS1	BodyMassIndex	ieu-b-40	533	3.82201e-05	3.12226e-06	0.86705	0.0707685	0.0621404
response	B	T0_LPS.vs.T0_RPMI	LINC00265	BodyMassIndex	ieu-b-40	479	0.000524873	2.64196e-05	0.878109	0.0441226	0.0772167
response	B	T0_LPS.vs.T0_RPMI	LINC00339	BodyMassIndex	ieu-b-40	355	5.22187e-05	2.0097e-06	0.895698	0.0344022	0.0698452
response	B	T0_LPS.vs.T0_RPMI	LINC00861	BodyMassIndex	ieu-b-40	569	0.05741	0.00652094	0.782549	0.0888216	0.0646984
response	B	T0_LPS.vs.T0_RPMI	LINC01001	BodyMassIndex	ieu-b-40	152	2.15585e-06	5.21204e-08	0.890074	0.0214302	0.088494
response	B	T0_LPS.vs.T0_RPMI	LINC01004	BodyMassIndex	ieu-b-40	427	0.62168	0.0275847	0.291806	0.0129018	0.0460281
response	B	T0_LPS.vs.T0_RPMI	LINC01128	BodyMassIndex	ieu-b-40	24	3.87657e-12	7.61518e-15	0.926593	0.00174855	0.0716588
response	B	T0_LPS.vs.T0_RPMI	LINC02035	BodyMassIndex	ieu-b-40	336	7.18729e-07	2.54567e-08	0.898364	0.0317493	0.0698863
response	B	T0_LPS.vs.T0_RPMI	LINC02649	BodyMassIndex	ieu-b-40	543	0.695151	0.042585	0.216604	0.0132368	0.0324227
response	B	T0_LPS.vs.T0_RPMI	LMAN2L	BodyMassIndex	ieu-b-40	148	0.894054	0.0195079	0.0750292	0.00162733	0.00978127
response	B	T0_LPS.vs.T0_RPMI	LMBRD1	BodyMassIndex	ieu-b-40	317	0.000889404	3.89763e-05	0.88245	0.0385935	0.0780281
response	B	T0_LPS.vs.T0_RPMI	LMNA	BodyMassIndex	ieu-b-40	216	1.97754e-07	4.50341e-09	0.89635	0.0203291	0.0833202
response	B	T0_LPS.vs.T0_RPMI	LMO4	BodyMassIndex	ieu-b-40	321	0.898016	0.0281315	0.0655272	0.00204644	0.00627857
response	B	T0_LPS.vs.T0_RPMI	LONP2	BodyMassIndex	ieu-b-40	239	1.69133e-07	5.7206e-09	0.887205	0.0299251	0.0828702
response	B	T0_LPS.vs.T0_RPMI	LONRF1	BodyMassIndex	ieu-b-40	321	2.75113e-12	9.93679e-14	0.870482	0.0313427	0.098175
response	B	T0_LPS.vs.T0_RPMI	LPGAT1	BodyMassIndex	ieu-b-40	290	0.952048	0.0276194	0.0179079	0.000517611	0.00190742
response	B	T0_LPS.vs.T0_RPMI	LRIF1	BodyMassIndex	ieu-b-40	393	4.07444e-09	1.83846e-10	0.883235	0.0397762	0.0769889
response	B	T0_LPS.vs.T0_RPMI	LRRC28	BodyMassIndex	ieu-b-40	407	0.00032268	1.52596e-05	0.797046	0.0375274	0.165088
response	B	T0_LPS.vs.T0_RPMI	LRRC41	BodyMassIndex	ieu-b-40	196	2.78105e-17	4.73032e-19	0.890248	0.0150476	0.0947045
response	B	T0_LPS.vs.T0_RPMI	LRRC47	BodyMassIndex	ieu-b-40	331	1.66561e-08	7.29462e-10	0.8105	0.035342	0.154158
response	B	T0_LPS.vs.T0_RPMI	LRRC58	BodyMassIndex	ieu-b-40	320	0.643501	0.0251965	0.294294	0.0114976	0.0255103
response	B	T0_LPS.vs.T0_RPMI	LSM12	BodyMassIndex	ieu-b-40	386	0.000337416	1.16711e-05	0.872378	0.030078	0.0971947
response	B	T0_LPS.vs.T0_RPMI	LSM14A	BodyMassIndex	ieu-b-40	406	5.53872e-08	2.27778e-09	0.893339	0.0366683	0.0699928
response	B	T0_LPS.vs.T0_RPMI	LSM5	BodyMassIndex	ieu-b-40	287	2.14104e-10	8.52911e-12	0.893997	0.035543	0.0704603
response	B	T0_LPS.vs.T0_RPMI	LSMEM1	BodyMassIndex	ieu-b-40	331	8.37703e-14	3.01367e-15	0.882202	0.0316514	0.0861471
response	B	T0_LPS.vs.T0_RPMI	LSP1	BodyMassIndex	ieu-b-40	344	9.01821e-06	3.03746e-07	0.900816	0.0302718	0.0689029
response	B	T0_LPS.vs.T0_RPMI	LTA4H	BodyMassIndex	ieu-b-40	422	0.881247	0.0459877	0.0644351	0.00335756	0.00497271
response	B	T0_LPS.vs.T0_RPMI	LTBP3	BodyMassIndex	ieu-b-40	268	1.52854e-11	3.91359e-13	0.907197	0.0231578	0.0696455
response	B	T0_LPS.vs.T0_RPMI	LTV1	BodyMassIndex	ieu-b-40	477	5.03871e-06	2.34741e-07	0.874363	0.0406493	0.0849827
response	B	T0_LPS.vs.T0_RPMI	LUC7L	BodyMassIndex	ieu-b-40	151	1.30594e-07	1.871e-09	0.896311	0.0127505	0.090938
response	B	T0_LPS.vs.T0_RPMI	LXN	BodyMassIndex	ieu-b-40	388	1.67544e-08	6.7041e-10	0.886194	0.0353816	0.0784241
response	B	T0_LPS.vs.T0_RPMI	LY96	BodyMassIndex	ieu-b-40	260	0.414313	0.0135285	0.443859	0.0143793	0.113919
response	B	T0_LPS.vs.T0_RPMI	LYAR	BodyMassIndex	ieu-b-40	350	0.727468	0.0238462	0.224309	0.00733573	0.0170409
response	B	T0_LPS.vs.T0_RPMI	LYL1	BodyMassIndex	ieu-b-40	275	8.14333e-05	2.3929e-06	0.762565	0.0221927	0.215158
response	B	T0_LPS.vs.T0_RPMI	LYPLAL1	BodyMassIndex	ieu-b-40	228	0.00165323	3.7088e-05	0.908993	0.020323	0.0689937
response	B	T0_LPS.vs.T0_RPMI	LYRM2	BodyMassIndex	ieu-b-40	460	0.000261012	1.26025e-05	0.781081	0.0375321	0.181113
response	B	T0_LPS.vs.T0_RPMI	LYRM4	BodyMassIndex	ieu-b-40	657	0.00681809	0.000496735	0.855326	0.06224	0.0751195
response	B	T0_LPS.vs.T0_RPMI	LYST	BodyMassIndex	ieu-b-40	545	0.78023	0.0443356	0.153863	0.00873026	0.0128403
response	B	T0_LPS.vs.T0_RPMI	LZTFL1	BodyMassIndex	ieu-b-40	538	3.75916e-05	2.45487e-06	0.853164	0.0556237	0.0911721
response	B	T0_LPS.vs.T0_RPMI	LZTS3	BodyMassIndex	ieu-b-40	354	0.00442155	0.000160574	0.893182	0.0323672	0.0698687
response	B	T0_LPS.vs.T0_RPMI	MAD2L2	BodyMassIndex	ieu-b-40	213	5.1317e-08	9.76803e-10	0.910926	0.0172674	0.0718064
response	B	T0_LPS.vs.T0_RPMI	MAFF	BodyMassIndex	ieu-b-40	499	0.00435962	0.000271716	0.746976	0.0463538	0.202039
response	B	T0_LPS.vs.T0_RPMI	MAGI3	BodyMassIndex	ieu-b-40	351	0.703272	0.0326466	0.234014	0.010844	0.0192238
response	B	T0_LPS.vs.T0_RPMI	MAIP1	BodyMassIndex	ieu-b-40	337	0.0377388	0.00132928	0.864172	0.0303724	0.0663876
response	B	T0_LPS.vs.T0_RPMI	MAK	BodyMassIndex	ieu-b-40	506	0.920603	0.0613582	0.0154792	0.00103016	0.00152917
response	B	T0_LPS.vs.T0_RPMI	MALT1	BodyMassIndex	ieu-b-40	596	0.381675	0.0254749	0.498336	0.0332002	0.0613144
response	B	T0_LPS.vs.T0_RPMI	MAML3	BodyMassIndex	ieu-b-40	371	6.28064e-06	2.67663e-07	0.888947	0.0378112	0.0732357
response	B	T0_LPS.vs.T0_RPMI	MAN2B1	BodyMassIndex	ieu-b-40	302	9.27213e-05	3.44421e-06	0.869812	0.0322121	0.0978795
response	B	T0_LPS.vs.T0_RPMI	MAP2K1	BodyMassIndex	ieu-b-40	395	5.95645e-13	2.65022e-14	0.885079	0.0393044	0.0756167
response	B	T0_LPS.vs.T0_RPMI	MAP2K2	BodyMassIndex	ieu-b-40	281	1.97379e-05	5.37953e-07	0.904559	0.0245828	0.0708376
response	B	T0_LPS.vs.T0_RPMI	MAP2K7	BodyMassIndex	ieu-b-40	287	0.959988	0.0284752	0.00993925	0.000293514	0.00130446
response	B	T0_LPS.vs.T0_RPMI	MAP3K11	BodyMassIndex	ieu-b-40	268	1.50709e-11	4.56037e-13	0.894952	0.0270026	0.0780453
response	B	T0_LPS.vs.T0_RPMI	MAP4K2	BodyMassIndex	ieu-b-40	289	1.7022e-06	6.92819e-08	0.894016	0.0363179	0.0696643
response	B	T0_LPS.vs.T0_RPMI	MAP4K3-DT	BodyMassIndex	ieu-b-40	350	0.00369601	0.000149262	0.873907	0.0352053	0.087042
response	B	T0_LPS.vs.T0_RPMI	MAPK13	BodyMassIndex	ieu-b-40	367	4.38675e-06	2.35799e-07	0.802506	0.0429822	0.154508
response	B	T0_LPS.vs.T0_RPMI	MAPK1IP1L	BodyMassIndex	ieu-b-40	588	0.0378081	0.00205292	0.846341	0.0458872	0.0679111
response	B	T0_LPS.vs.T0_RPMI	MAPK8IP3	BodyMassIndex	ieu-b-40	209	1.81825e-07	3.81504e-09	0.697985	0.0143575	0.287657
response	B	T0_LPS.vs.T0_RPMI	MAPKAP1	BodyMassIndex	ieu-b-40	531	5.06338e-08	2.5399e-09	0.869269	0.0435172	0.087214
response	B	T0_LPS.vs.T0_RPMI	MARK3	BodyMassIndex	ieu-b-40	379	3.24714e-16	1.31847e-17	0.889609	0.0360472	0.0743433
response	B	T0_LPS.vs.T0_RPMI	MARS2	BodyMassIndex	ieu-b-40	317	2.40204e-06	8.71309e-08	0.892906	0.0323142	0.0747773
response	B	T0_LPS.vs.T0_RPMI	MAST2	BodyMassIndex	ieu-b-40	195	0.00019936	3.89379e-06	0.903755	0.0175732	0.0784685
response	B	T0_LPS.vs.T0_RPMI	MASTL	BodyMassIndex	ieu-b-40	519	0.269538	0.0332142	0.536427	0.0660072	0.094814
response	B	T0_LPS.vs.T0_RPMI	MAZ	BodyMassIndex	ieu-b-40	179	1.8321e-54	4.97026e-56	0.6559	0.0174671	0.326633
response	B	T0_LPS.vs.T0_RPMI	MBD2	BodyMassIndex	ieu-b-40	501	1.62536e-07	1.06546e-08	0.868815	0.0568786	0.0743064
response	B	T0_LPS.vs.T0_RPMI	MBD3	BodyMassIndex	ieu-b-40	220	7.08693e-09	1.81618e-10	0.892387	0.0227846	0.0848286
response	B	T0_LPS.vs.T0_RPMI	MBLAC2	BodyMassIndex	ieu-b-40	170	4.95367e-05	1.16854e-06	0.886328	0.0208151	0.0928063
response	B	T0_LPS.vs.T0_RPMI	MCF2L2	BodyMassIndex	ieu-b-40	311	5.92093e-06	1.86025e-07	0.859382	0.0268865	0.113725
response	B	T0_LPS.vs.T0_RPMI	MCM2	BodyMassIndex	ieu-b-40	315	0.598582	0.0203352	0.341338	0.0115678	0.0281772
response	B	T0_LPS.vs.T0_RPMI	MCM3AP-AS1	BodyMassIndex	ieu-b-40	360	0.0794332	0.00283095	0.81957	0.02914	0.0690255
response	B	T0_LPS.vs.T0_RPMI	MCTP2	BodyMassIndex	ieu-b-40	304	1.89146e-13	7.8255e-15	0.887528	0.0366437	0.0758282
response	B	T0_LPS.vs.T0_RPMI	MDP1	BodyMassIndex	ieu-b-40	313	0.935691	0.0320235	0.0267956	0.000912487	0.0045774
response	B	T0_LPS.vs.T0_RPMI	MEA1	BodyMassIndex	ieu-b-40	335	9.52172e-08	3.34468e-09	0.90029	0.0315562	0.0681541
response	B	T0_LPS.vs.T0_RPMI	MED13	BodyMassIndex	ieu-b-40	236	0.963415	0.0239251	0.0113841	0.000281715	0.000994008
response	B	T0_LPS.vs.T0_RPMI	MED16	BodyMassIndex	ieu-b-40	205	7.30604e-09	1.56115e-10	0.912207	0.0194236	0.068369
response	B	T0_LPS.vs.T0_RPMI	MEF2D	BodyMassIndex	ieu-b-40	327	1.90007e-07	7.8705e-09	0.863842	0.0356818	0.100476
response	B	T0_LPS.vs.T0_RPMI	MEI1	BodyMassIndex	ieu-b-40	417	8.31971e-06	3.72109e-07	0.892369	0.0398445	0.067778
response	B	T0_LPS.vs.T0_RPMI	METAP1	BodyMassIndex	ieu-b-40	451	0.749384	0.038603	0.180867	0.00929515	0.0218508
response	B	T0_LPS.vs.T0_RPMI	METRN	BodyMassIndex	ieu-b-40	173	1.22699e-07	2.5792e-09	0.840315	0.0175217	0.142163
response	B	T0_LPS.vs.T0_RPMI	METRNL	BodyMassIndex	ieu-b-40	276	0.000424149	1.78406e-05	0.738856	0.0308479	0.229854
response	B	T0_LPS.vs.T0_RPMI	METTL16	BodyMassIndex	ieu-b-40	440	1.3482e-07	5.46374e-09	0.891567	0.0360595	0.0723732
response	B	T0_LPS.vs.T0_RPMI	METTL5	BodyMassIndex	ieu-b-40	485	0.0138874	0.000795125	0.871439	0.0498303	0.0640479
response	B	T0_LPS.vs.T0_RPMI	METTL8	BodyMassIndex	ieu-b-40	355	2.50375e-07	1.34583e-08	0.845689	0.0453491	0.108962
response	B	T0_LPS.vs.T0_RPMI	MFN2	BodyMassIndex	ieu-b-40	170	5.04127e-08	9.46387e-10	0.901402	0.0168401	0.0817578
response	B	T0_LPS.vs.T0_RPMI	MFSD10	BodyMassIndex	ieu-b-40	293	0.160906	0.00495162	0.722383	0.0221405	0.0896189
response	B	T0_LPS.vs.T0_RPMI	MFSD12	BodyMassIndex	ieu-b-40	257	1.77295e-05	4.62593e-07	0.812062	0.0210212	0.166899
response	B	T0_LPS.vs.T0_RPMI	MFSD2A	BodyMassIndex	ieu-b-40	297	5.89582e-09	1.58986e-10	0.904158	0.0243099	0.0715317
response	B	T0_LPS.vs.T0_RPMI	MGME1	BodyMassIndex	ieu-b-40	570	0.00113472	7.76497e-05	0.845088	0.0577341	0.0959657
response	B	T0_LPS.vs.T0_RPMI	MGMT	BodyMassIndex	ieu-b-40	448	0.0386818	0.00259803	0.826791	0.0554543	0.0764745
response	B	T0_LPS.vs.T0_RPMI	MGST2	BodyMassIndex	ieu-b-40	317	6.4085e-06	1.89502e-07	0.90679	0.0267477	0.0664552
response	B	T0_LPS.vs.T0_RPMI	MHENCR	BodyMassIndex	ieu-b-40	281	6.27487e-06	2.03089e-07	0.890856	0.0287526	0.0803846
response	B	T0_LPS.vs.T0_RPMI	MIAT	BodyMassIndex	ieu-b-40	751	0.275988	0.021718	0.603663	0.047452	0.0511788
response	B	T0_LPS.vs.T0_RPMI	MICAL2	BodyMassIndex	ieu-b-40	838	3.41505e-14	3.11858e-15	0.830673	0.0757623	0.093565
response	B	T0_LPS.vs.T0_RPMI	MIEF1	BodyMassIndex	ieu-b-40	380	2.03428e-12	1.03293e-13	0.824043	0.0417076	0.134249
response	B	T0_LPS.vs.T0_RPMI	MIF4GD	BodyMassIndex	ieu-b-40	292	0.00978034	0.000314135	0.870059	0.0278535	0.0919929
response	B	T0_LPS.vs.T0_RPMI	MIOS	BodyMassIndex	ieu-b-40	383	0.0062957	0.000449591	0.853696	0.0608858	0.0786726
response	B	T0_LPS.vs.T0_RPMI	MKLN1-AS	BodyMassIndex	ieu-b-40	393	0.0930583	0.00387666	0.793436	0.0329766	0.0766528
response	B	T0_LPS.vs.T0_RPMI	MKRN1	BodyMassIndex	ieu-b-40	280	0.52463	0.0154475	0.411076	0.0120672	0.0367786
response	B	T0_LPS.vs.T0_RPMI	MLST8	BodyMassIndex	ieu-b-40	256	2.34815e-07	5.69484e-09	0.904817	0.0218708	0.0733118
response	B	T0_LPS.vs.T0_RPMI	MMP19	BodyMassIndex	ieu-b-40	211	1.48265e-08	4.05899e-10	0.897707	0.0244983	0.0777943
response	B	T0_LPS.vs.T0_RPMI	MMP9	BodyMassIndex	ieu-b-40	502	1.80366e-05	9.02698e-07	0.872864	0.0436017	0.0835151
response	B	T0_LPS.vs.T0_RPMI	MMS19	BodyMassIndex	ieu-b-40	507	7.37697e-16	4.3028e-17	0.879337	0.05122	0.0694432
response	B	T0_LPS.vs.T0_RPMI	MMUT	BodyMassIndex	ieu-b-40	434	2.2941e-05	1.15573e-06	0.866341	0.0435549	0.0900801
response	B	T0_LPS.vs.T0_RPMI	MOB3C	BodyMassIndex	ieu-b-40	191	2.72466e-17	5.45292e-19	0.873709	0.0173768	0.108914
response	B	T0_LPS.vs.T0_RPMI	MOCS3	BodyMassIndex	ieu-b-40	424	0.0611991	0.00317458	0.817013	0.0423046	0.0763087
response	B	T0_LPS.vs.T0_RPMI	MON2	BodyMassIndex	ieu-b-40	233	0.512871	0.0167981	0.419159	0.0136913	0.0374811
response	B	T0_LPS.vs.T0_RPMI	MORF4L1	BodyMassIndex	ieu-b-40	393	8.15006e-09	3.44395e-10	0.886852	0.0373998	0.0757485
response	B	T0_LPS.vs.T0_RPMI	MPG	BodyMassIndex	ieu-b-40	143	1.17777e-07	1.86443e-09	0.809746	0.0126408	0.177613
response	B	T0_LPS.vs.T0_RPMI	MPHOSPH6	BodyMassIndex	ieu-b-40	682	7.35629e-05	6.85626e-06	0.837896	0.0780101	0.0840137
response	B	T0_LPS.vs.T0_RPMI	MPLKIP	BodyMassIndex	ieu-b-40	406	0.000515933	2.53591e-05	0.852196	0.0417815	0.105482
response	B	T0_LPS.vs.T0_RPMI	MPP7	BodyMassIndex	ieu-b-40	564	0.208675	0.0159117	0.658983	0.0501821	0.0662477
response	B	T0_LPS.vs.T0_RPMI	MPV17	BodyMassIndex	ieu-b-40	434	5.97179e-15	2.81942e-16	0.863297	0.0406622	0.0960404
response	B	T0_LPS.vs.T0_RPMI	MPZ	BodyMassIndex	ieu-b-40	382	0.920146	0.0335838	0.0413694	0.00150652	0.00339461
response	B	T0_LPS.vs.T0_RPMI	MRFAP1L1	BodyMassIndex	ieu-b-40	498	0.457065	0.0279195	0.368799	0.0224041	0.123813
response	B	T0_LPS.vs.T0_RPMI	MRGBP	BodyMassIndex	ieu-b-40	335	6.26248e-05	2.38196e-06	0.850638	0.0322373	0.11706
response	B	T0_LPS.vs.T0_RPMI	MSH3	BodyMassIndex	ieu-b-40	506	4.35869e-10	2.10786e-11	0.869772	0.0419739	0.088254
response	B	T0_LPS.vs.T0_RPMI	MSL2	BodyMassIndex	ieu-b-40	420	3.05505e-11	1.25011e-12	0.885309	0.0361479	0.0785426
response	B	T0_LPS.vs.T0_RPMI	MSMO1	BodyMassIndex	ieu-b-40	364	0.0856189	0.00368694	0.799369	0.0343456	0.0769798
response	B	T0_LPS.vs.T0_RPMI	MT1F	BodyMassIndex	ieu-b-40	467	0.730457	0.030572	0.212289	0.00886716	0.0178146
response	B	T0_LPS.vs.T0_RPMI	MTA3	BodyMassIndex	ieu-b-40	698	0.00480605	0.000377147	0.857618	0.0672302	0.0699687
response	B	T0_LPS.vs.T0_RPMI	MTERF1	BodyMassIndex	ieu-b-40	218	0.577514	0.0118292	0.366654	0.00747367	0.036529
response	B	T0_LPS.vs.T0_RPMI	MTERF4	BodyMassIndex	ieu-b-40	268	0.0153593	0.000428192	0.886904	0.0246528	0.0726562
response	B	T0_LPS.vs.T0_RPMI	MTFP1	BodyMassIndex	ieu-b-40	379	0.591238	0.0208399	0.348207	0.0122461	0.0274692
response	B	T0_LPS.vs.T0_RPMI	MTFR1	BodyMassIndex	ieu-b-40	255	0.731719	0.0197228	0.225651	0.00606537	0.0168416
response	B	T0_LPS.vs.T0_RPMI	MTG1	BodyMassIndex	ieu-b-40	146	0.354706	0.00486992	0.582431	0.0079464	0.0500461
response	B	T0_LPS.vs.T0_RPMI	MTIF2	BodyMassIndex	ieu-b-40	632	1.74052e-08	1.57571e-09	0.659315	0.0594072	0.281278
response	B	T0_LPS.vs.T0_RPMI	MTLN	BodyMassIndex	ieu-b-40	188	0.182503	0.0053369	0.694755	0.0202194	0.0971852
response	B	T0_LPS.vs.T0_RPMI	MTMR10	BodyMassIndex	ieu-b-40	298	7.276e-06	2.60103e-07	0.897199	0.0320023	0.0707917
response	B	T0_LPS.vs.T0_RPMI	MTO1	BodyMassIndex	ieu-b-40	239	0.00226722	8.33859e-05	0.880142	0.0322855	0.0852224
response	B	T0_LPS.vs.T0_RPMI	MTPAP	BodyMassIndex	ieu-b-40	346	0.922933	0.0469512	0.026203	0.00133041	0.00258211
response	B	T0_LPS.vs.T0_RPMI	MTRES1	BodyMassIndex	ieu-b-40	354	0.161126	0.00532225	0.750562	0.0247339	0.058255
response	B	T0_LPS.vs.T0_RPMI	MTSS1	BodyMassIndex	ieu-b-40	441	0.0610771	0.00271235	0.835784	0.0370526	0.0633738
response	B	T0_LPS.vs.T0_RPMI	MUL1	BodyMassIndex	ieu-b-40	238	0.917235	0.021045	0.055507	0.00126861	0.00494439
response	B	T0_LPS.vs.T0_RPMI	MVK	BodyMassIndex	ieu-b-40	304	0.000603361	2.24454e-05	0.879159	0.0326177	0.0875973
response	B	T0_LPS.vs.T0_RPMI	MYB	BodyMassIndex	ieu-b-40	462	0.904445	0.0455564	0.0441586	0.00222063	0.00361955
response	B	T0_LPS.vs.T0_RPMI	MYL5	BodyMassIndex	ieu-b-40	152	0.967399	0.0134085	0.0175826	0.000242334	0.00136803
response	B	T0_LPS.vs.T0_RPMI	MYL6B	BodyMassIndex	ieu-b-40	222	1.48934e-08	3.01501e-10	0.899871	0.018135	0.0819939
response	B	T0_LPS.vs.T0_RPMI	MYLIP	BodyMassIndex	ieu-b-40	318	0.608048	0.0232046	0.324907	0.0123678	0.0314734
response	B	T0_LPS.vs.T0_RPMI	MYLK-AS1	BodyMassIndex	ieu-b-40	322	6.93792e-07	2.52922e-08	0.863146	0.0313604	0.105493
response	B	T0_LPS.vs.T0_RPMI	MYO1F	BodyMassIndex	ieu-b-40	364	0.590567	0.0220721	0.343872	0.0128213	0.0306671
response	B	T0_LPS.vs.T0_RPMI	MYO1G	BodyMassIndex	ieu-b-40	320	1.21539e-07	3.91618e-09	0.89923	0.0289028	0.071867
response	B	T0_LPS.vs.T0_RPMI	N4BP2L1	BodyMassIndex	ieu-b-40	538	1.25026e-14	8.87381e-16	0.833071	0.0590201	0.107909
response	B	T0_LPS.vs.T0_RPMI	N4BP2L2-IT2	BodyMassIndex	ieu-b-40	517	1.18835e-14	8.3316e-16	0.792482	0.0554091	0.152108
response	B	T0_LPS.vs.T0_RPMI	NAA15	BodyMassIndex	ieu-b-40	332	6.37845e-06	2.29991e-07	0.902396	0.032473	0.0651245
response	B	T0_LPS.vs.T0_RPMI	NAA38	BodyMassIndex	ieu-b-40	351	0.240483	0.0103304	0.66863	0.0286705	0.0518869
response	B	T0_LPS.vs.T0_RPMI	NAA50	BodyMassIndex	ieu-b-40	429	0.855945	0.0438864	0.0852028	0.00435795	0.0106082
response	B	T0_LPS.vs.T0_RPMI	NAB2	BodyMassIndex	ieu-b-40	229	1.61486e-08	5.60021e-10	0.902012	0.0312144	0.0667731
response	B	T0_LPS.vs.T0_RPMI	NACC1	BodyMassIndex	ieu-b-40	275	9.63089e-05	2.45339e-06	0.901865	0.0228991	0.0751375
response	B	T0_LPS.vs.T0_RPMI	NAF1	BodyMassIndex	ieu-b-40	284	0.348892	0.0216659	0.53988	0.03347	0.0560919
response	B	T0_LPS.vs.T0_RPMI	NAIF1	BodyMassIndex	ieu-b-40	325	0.00128179	4.82929e-05	0.782335	0.0292884	0.187046
response	B	T0_LPS.vs.T0_RPMI	NAP1L4	BodyMassIndex	ieu-b-40	395	0.322307	0.0125712	0.581148	0.0226056	0.0613686
response	B	T0_LPS.vs.T0_RPMI	NAT9	BodyMassIndex	ieu-b-40	328	0.0289545	0.00114282	0.860513	0.0338886	0.075501
response	B	T0_LPS.vs.T0_RPMI	NAXE	BodyMassIndex	ieu-b-40	386	1.94612e-07	7.40384e-09	0.884451	0.0335661	0.0819822
response	B	T0_LPS.vs.T0_RPMI	NBAS	BodyMassIndex	ieu-b-40	706	0.112199	0.0157674	0.681441	0.0956687	0.0949241
response	B	T0_LPS.vs.T0_RPMI	NBEAL2	BodyMassIndex	ieu-b-40	141	0.000868917	1.51522e-05	0.912824	0.0158474	0.0704447
response	B	T0_LPS.vs.T0_RPMI	NBPF19	BodyMassIndex	ieu-b-40	68	0.912369	0.00749958	0.0704676	0.000570143	0.00909322
response	B	T0_LPS.vs.T0_RPMI	NBR1	BodyMassIndex	ieu-b-40	302	0.119833	0.00412898	0.711985	0.0243925	0.13966
response	B	T0_LPS.vs.T0_RPMI	NCAPH2	BodyMassIndex	ieu-b-40	208	0.532273	0.0116913	0.414737	0.00907744	0.0322206
response	B	T0_LPS.vs.T0_RPMI	NCBP3	BodyMassIndex	ieu-b-40	374	0.0297293	0.000995141	0.850574	0.0283813	0.0903203
response	B	T0_LPS.vs.T0_RPMI	NCEH1	BodyMassIndex	ieu-b-40	206	0.499597	0.0142919	0.433352	0.0123564	0.040403
response	B	T0_LPS.vs.T0_RPMI	NCF4	BodyMassIndex	ieu-b-40	498	0.0139049	0.000698705	0.869246	0.043606	0.0725445
response	B	T0_LPS.vs.T0_RPMI	NCK2	BodyMassIndex	ieu-b-40	597	1.15325e-11	6.64393e-13	0.871214	0.0501122	0.0786738
response	B	T0_LPS.vs.T0_RPMI	NCL	BodyMassIndex	ieu-b-40	261	0.645075	0.015262	0.306111	0.00721602	0.0263355
response	B	T0_LPS.vs.T0_RPMI	NCOA7	BodyMassIndex	ieu-b-40	501	3.16963e-05	1.72779e-06	0.885599	0.0482084	0.0661588
response	B	T0_LPS.vs.T0_RPMI	NCOR2	BodyMassIndex	ieu-b-40	488	7.72025e-06	6.06648e-07	0.845732	0.0663687	0.087891
response	B	T0_LPS.vs.T0_RPMI	NDEL1	BodyMassIndex	ieu-b-40	365	0.452141	0.0163445	0.441924	0.0159015	0.0736886
response	B	T0_LPS.vs.T0_RPMI	NDRG3	BodyMassIndex	ieu-b-40	385	0.615925	0.0226406	0.31917	0.0117017	0.0305619
response	B	T0_LPS.vs.T0_RPMI	NDUFAF7	BodyMassIndex	ieu-b-40	441	0.0040333	0.000209643	0.872114	0.0452525	0.0783909
response	B	T0_LPS.vs.T0_RPMI	NDUFB3	BodyMassIndex	ieu-b-40	322	0.420624	0.0132971	0.509384	0.0160625	0.0406325
response	B	T0_LPS.vs.T0_RPMI	NDUFB7	BodyMassIndex	ieu-b-40	269	0.802782	0.0328036	0.131837	0.00535993	0.0272176
response	B	T0_LPS.vs.T0_RPMI	NDUFB8	BodyMassIndex	ieu-b-40	332	0.000238516	7.36537e-06	0.896662	0.0276135	0.0754782
response	B	T0_LPS.vs.T0_RPMI	NDUFB9	BodyMassIndex	ieu-b-40	391	0.0599521	0.00377378	0.821153	0.0516254	0.0634959
[truncated: 238,417+ more rows]
