# Supplementary material for: Unveiling genetic signatures of immune response in immune-related diseases through single-cell eQTL analysis across diverse conditions
Source: Nat Commun. 2025 Aug 4;16:7134. doi: 10.1038/s41467-025-61192-4 (PMC12322060; doi:10.1038/s41467-025-61192-4)
Supplement: Supplementary file 7 — Supplementary Data 5 [file 41467_2025_61192_MOESM7_ESM.xlsx]

## Sheet: table_S5
GWAS CHR F SNP BP P TOTAL NSIG S05 S01 S001 S0001 SP2
2013_CoronaryHeartDisease_ieu-a-7 9 1 rs2891168 22098620 2.29e-98 169 0 0 0 0 169 rs2157716(1)	rs7041637(1)	rs3731257(1)	rs2518723(1)	rs61271866(1)	rs3218020(1)	rs3218012(1)	rs3218009(1)	rs3217992(1)	rs1063192(1)	rs2069418(1)	rs573687(1)	rs13298881(1)	rs545226(1)	rs10811640(1)	rs10757263(1)	rs10811641(1)	rs1101330(1)	rs1101329(1)	rs62556546(1)	rs2106120(1)	rs2106119(1)	rs643319(1)	rs7044859(1)	rs523096(1)	rs62556547(1)	rs518394(1)	rs10757264(1)	rs490005(1)	rs597816(1)	rs568447(1)	rs567453(1)	rs581876(1)	rs10965212(1)	rs504318(1)	rs496892(1)	rs10811643(1)	rs10811644(1)	rs7035484(1)	rs10738604(1)	rs615552(1)	rs613312(1)	rs543830(1)	rs1591136(1)	rs599452(1)	rs62560774(1)	rs7049105(1)	rs679038(1)	rs10965215(1)	rs564398(1)
2013_CoronaryHeartDisease_ieu-a-7 6 1 rs9349379 12903725 1.81e-42 274 0 0 54 11 209 rs2327616(1)	rs13217579(1)	rs6916397(1)	rs6916418(1)	rs6916421(1)	rs6922482(1)	rs12202891(1)	rs1572000(1)	rs10948235(1)	rs950720(1)	rs1412749(1)	rs6941422(1)	rs6941624(1)	rs7757205(1)	rs7758513(1)	rs11758650(1)	rs11753864(1)	rs9463106(1)	rs6922969(1)	rs6938417(1)	rs1572002(1)	rs9381391(1)	rs9463110(1)	rs7760140(1)	rs9296464(1)	rs12524974(1)	rs2327617(1)	rs10948244(1)	rs9472551(1)	rs10948247(1)	rs1412751(1)	rs944766(1)	rs883947(1)	rs944767(1)	rs2015764(1)	rs1412752(1)	rs6458460(1)	rs6458461(1)	rs9472558(1)	rs2095123(1)	rs2327619(1)	rs7747656(1)	rs1412753(1)	rs4714866(1)	rs4714868(1)	rs10807323(1)	rs6924150(1)	rs4714870(1)	rs7757835(1)	rs7757858(1)
2013_CoronaryHeartDisease_ieu-a-7 6 1 rs55730499 160584578 5.39e-39 149 0 0 11 20 118 rs4123902(1)	rs3119304(1)	rs3101822(1)	rs3127604(1)	rs3101820(1)	rs10945655(1)	rs10945656(1)	rs12204445(1)	rs12204502(1)	rs3127592(1)	rs3127593(1)	rs3103353(1)	rs3127594(1)	rs3103352(1)	rs10755577(1)	rs3127575(1)	rs4646239(1)	rs12205178(1)	rs77373737(1)	rs11753349(1)	rs10945657(1)	rs3119308(1)	rs10945658(1)	rs9766047(1)	rs3127573(1)	rs3127572(1)	rs76182445(1)	rs3119309(1)	rs7756836(1)	rs7757336(1)	rs3119310(1)	rs3119311(1)	rs3127578(1)	rs3127587(1)	rs3127586(1)	rs3125060(1)	rs56378129(1)	rs12193418(1)	rs12206585(1)	rs12203303(1)	rs12194962(1)	rs11755806(1)	rs78801493(1)	rs77410834(1)	rs2183470(1)	rs3103351(1)	rs3127581(1)	rs3106163(1)	rs3120151(1)	rs3127582(1)
2013_CoronaryHeartDisease_ieu-a-7 1 1 rs7528419 109274570 1.97e-23 73 0 9 24 1 39 rs4970824(1)	rs4970829(1)	rs61799425(1)	rs35271870(1)	rs12081530(1)	rs34293021(1)	rs61799430(1)	rs688386(1)	rs585362(1)	rs10858082(1)	rs12746961(1)	rs12731760(1)	rs4970833(1)	rs66795935(1)	rs1337248(1)	rs6698843(1)	rs6689614(1)	rs6657811(1)	rs3895559(1)	rs4970834(1)	rs611917(1)	rs11102967(1)	rs12740374(1)	rs660240(1)	rs629301(1)	rs646776(1)	rs3902354(1)	rs67269326(1)	rs55882046(1)	rs11577931(1)	rs583104(1)	rs602633(1)	rs4970836(1)	rs4970837(1)	rs1277930(1)	rs599839(1)	rs35358959(1)	rs657420(1)	rs672569(1)	rs141844707(1)	rs115967373(1)	rs17584208(1)	rs17645031(1)	rs41306199(1)	rs604349(1)	rs55660224(1)	rs56218586(1)	rs143248105(1)	rs114191770(1)	rs116611120(1)
2013_CoronaryHeartDisease_ieu-a-7 2 1 rs115654617 203029276 3.12e-18 518 23 2 33 52 408 rs72926905(1)	rs72926907(1)	rs113251403(1)	rs72926913(1)	rs3959829(1)	rs111481730(1)	rs2351165(1)	rs111625492(1)	rs6435157(1)	rs6715275(1)	rs1344629(1)	rs72926946(1)	rs1971739(1)	rs1971740(1)	rs1544913(1)	rs72926952(1)	rs72926957(1)	rs10189685(1)	rs72926961(1)	rs10208580(1)	rs190303734(1)	rs56003568(1)	rs72926966(1)	rs113867238(1)	rs7581601(1)	rs35202091(1)	rs72926976(1)	rs72926986(1)	rs6435161(1)	rs72926990(1)	rs72927001(1)	rs113138131(1)	rs7568438(1)	rs112884371(1)	rs72928925(1)	rs6748088(1)	rs1039968(1)	rs72928934(1)	rs72928949(1)	rs2162495(1)	rs72928971(1)	rs7566220(1)	rs72930744(1)	rs7589458(1)	rs72930772(1)	rs111485191(1)	rs7598328(1)	rs72932707(1)	rs72932709(1)	rs4675290(1)
2013_CoronaryHeartDisease_ieu-a-7 15 1 rs4468572 78832133 4.44e-16 504 135 12 12 30 315 rs11633178(1)	rs11634351(1)	rs2170311(1)	rs11638830(1)	rs12899135(1)	rs1996371(1)	rs6495314(1)	rs4420500(1)	rs11639372(1)	rs12902602(1)	rs1021071(1)	rs11072785(1)	rs11857532(1)	rs4886579(1)	rs4886580(1)	rs72743199(1)	rs4887077(1)	rs12901913(1)	rs11638372(1)	rs922692(1)	rs11072790(1)	rs12910627(1)	rs11072791(1)	rs11072792(1)	rs11634543(1)	rs11638490(1)	rs76919723(1)	rs8038543(1)	rs11629637(1)	rs3829786(1)	rs3813565(1)	rs35583595(1)	rs34563625(1)	rs2869554(1)	rs4886582(1)	rs4886583(1)	rs4886584(1)	rs34225855(1)	rs8027972(1)	rs1825082(1)	rs1825083(1)	rs1825084(1)	rs1825085(1)	rs11639049(1)	rs11639166(1)	rs11639181(1)	rs11639375(1)	rs11639347(1)	rs2869561(1)	rs4887083(1)
2013_CoronaryHeartDisease_ieu-a-7 21 1 rs28451064 34221526 1.33e-15 135 3 0 31 24 77 rs62213695(1)	rs8134966(1)	rs79196774(1)	rs11910160(1)	rs7276739(1)	rs79545715(1)	rs9979847(1)	rs9980151(1)	rs9305545(1)	rs9976596(1)	rs2834414(1)	rs9982601(1)	rs9980618(1)	rs60687229(1)	rs2834419(1)	rs4816477(1)	rs4816478(1)	rs2834420(1)	rs9977419(1)	rs9977093(1)	rs4816479(1)	rs8131284(1)	rs12482595(1)	rs8128251(1)	rs146711790(1)	rs7282240(1)	rs9305546(1)	rs7279799(1)	rs9977553(1)	rs743338(1)	rs9978407(1)	rs7281592(1)	rs1547378(1)	rs7278204(1)	rs7279006(1)	rs8131303(1)	rs2834423(1)	rs2834425(1)	rs28593428(1)	rs73203255(1)	rs973754(1)	rs7280612(1)	rs6517221(1)	rs7278845(1)	rs8128873(1)	rs7283231(1)	rs9983490(1)	rs2252828(1)	rs2834429(1)	rs2834430(1)
2013_CoronaryHeartDisease_ieu-a-7 19 1 rs56289821 11077571 4.44e-15 226 4 9 5 2 206 rs117786851(1)	rs11880613(1)	rs76186695(1)	rs73007575(1)	rs11881315(1)	rs17265047(1)	rs1109375(1)	rs1109376(1)	rs8108854(1)	rs8111962(1)	rs3826804(1)	rs2287029(1)	rs58707334(1)	rs67417605(1)	rs2229920(1)	rs73007593(1)	rs73007599(1)	rs17001002(1)	rs11881156(1)	rs140493437(1)	rs149855882(1)	rs11881438(1)	rs11878377(1)	rs67987899(1)	rs12978549(1)	rs4318317(1)	rs35443547(1)	rs7260254(1)	rs78980630(1)	rs117569851(1)	rs112438892(1)	rs7256879(1)	rs1971038(1)	rs1971039(1)	rs1541595(1)	rs34837445(1)	rs4804544(1)	rs1549926(1)	rs8105092(1)	rs74179956(1)	rs34857893(1)	rs892011(1)	rs2304089(1)	rs2304088(1)	rs2053065(1)	rs2053064(1)	rs17850995(1)	rs12985197(1)	rs4804548(1)	rs74179958(1)
2013_CoronaryHeartDisease_ieu-a-7 10 1 rs1870634 43985363 5.55e-15 271 24 7 25 21 194 rs1254853(1)	rs1254847(1)	rs1254848(1)	rs4948582(1)	rs4948583(1)	rs10899953(1)	rs1254849(1)	rs4948792(1)	rs10793509(1)	rs2798996(1)	rs11238782(1)	rs11238783(1)	rs2798998(1)	rs1380838(1)	rs11528455(1)	rs1254860(1)	rs898551(1)	rs7067919(1)	rs2764793(1)	rs2764794(1)	rs2764795(1)	rs2764796(1)	rs7088951(1)	rs10899954(1)	rs11238788(1)	rs7924201(1)	rs1977341(1)	rs1262195(1)	rs898549(1)	rs66887775(1)	rs1613279(1)	rs1613984(1)	rs1749800(1)	rs10899955(1)	rs11238790(1)	rs1147904(1)	rs1147905(1)	rs10899956(1)	rs1147907(1)	rs1147908(1)	rs1147909(1)	rs1460542(1)	rs4948800(1)	rs12359058(1)	rs2085797(1)	rs10899957(1)	rs10899958(1)	rs1254672(1)	rs1254673(1)	rs1254674(1)
2013_CoronaryHeartDisease_ieu-a-7 1 1 rs9970807 56499992 5e-14 129 11 29 15 11 63 rs2184104(1)	rs12736058(1)	rs6693179(1)	rs6684929(1)	rs6421496(1)	rs1889145(1)	rs6688564(1)	rs6691109(1)	rs2151391(1)	rs9803955(1)	rs11206813(1)	rs6687307(1)	rs1964940(1)	rs6698602(1)	rs11206815(1)	rs6682251(1)	rs6421497(1)	rs7539463(1)	rs6588633(1)	rs7522127(1)	rs4912286(1)	rs2780869(1)	rs2780857(1)	rs2780866(1)	rs2780292(1)	rs7368386(1)	rs7365290(1)	rs7365293(1)	rs7527084(1)	rs7513178(1)	rs7535319(1)	rs1261410(1)	rs1271160(1)	rs7525346(1)	rs7513411(1)	rs10888971(1)	rs10888972(1)	rs6670090(1)	rs11206820(1)	rs6588634(1)	rs1815487(1)	rs6588635(1)	rs11206824(1)	rs11206826(1)	rs72664303(1)	rs10888973(1)	rs72664304(1)	rs55694910(1)	rs4628(1)	rs17114036(1)
2013_CoronaryHeartDisease_ieu-a-7 9 1 rs3731239 21974219 7.55e-14 32 22 6 3 0 1 rs67226702(1)	rs3731211(1)	rs3731201(1)	rs7036656(1)
2013_CoronaryHeartDisease_ieu-a-7 10 1 rs1746050 44281740 6.28e-13 352 0 6 17 33 296 rs2624679(1)	rs174849(1)	rs2047008(1)	rs268274(1)	rs7901877(1)	rs138779660(1)	rs10899989(1)	rs11598966(1)	rs142539486(1)	rs10899991(1)	rs2862835(1)	rs10899992(1)	rs2035416(1)	rs3900567(1)	rs10899993(1)	rs10899994(1)	rs61855737(1)	rs11238884(1)	rs12359898(1)	rs11238888(1)	rs7092358(1)	rs2802486(1)	rs11238889(1)	rs11238890(1)	rs11238891(1)	rs11238892(1)	rs2624676(1)	rs11238894(1)	rs3892077(1)	rs1704228(1)	rs1680635(1)	rs2802484(1)	rs2804038(1)	rs2802482(1)	rs1680636(1)	rs11594667(1)	rs1704223(1)	rs2624681(1)	rs2664860(1)	rs1615053(1)	rs2624682(1)	rs1704226(1)	rs11238898(1)	rs2624683(1)	rs61855739(1)	rs1545845(1)	rs61855740(1)	rs2804036(1)	rs2246891(1)	rs11595159(1)
2013_CoronaryHeartDisease_ieu-a-7 1 1 rs67180937 222650401 1.01e-12 331 0 20 58 88 165 rs9441828(1)	rs4846382(1)	rs9441911(1)	rs4328077(1)	rs35222569(1)	rs34630232(1)	rs35750438(1)	rs17463740(1)	rs78105327(1)	rs76742867(1)	rs9441829(1)	rs11487854(1)	rs73122816(1)	rs4481859(1)	rs17163217(1)	rs10495194(1)	rs1134898(1)	rs34478208(1)	rs74148133(1)	rs73122823(1)	rs11485179(1)	rs73122834(1)	rs73122837(1)	rs34851670(1)	rs4846766(1)	rs78750183(1)	rs34609915(1)	rs2936038(1)	rs3002151(1)	rs1909192(1)	rs3002124(1)	rs2936036(1)	rs3002128(1)	rs2936033(1)	rs1982983(1)	rs17163273(1)	rs73122849(1)	rs73122850(1)	rs75861333(1)	rs3816991(1)	rs2936030(1)	rs3008645(1)	rs3008647(1)	rs73122857(1)	rs2006790(1)	rs1024065(1)	rs4525045(1)	rs74148140(1)	rs2936027(1)	rs17464857(1)
2013_CoronaryHeartDisease_ieu-a-7 10 1 rs1412444 89243170 5.15e-12 40 1 5 2 8 24 rs10749600(1)	rs2071510(1)	rs2071509(1)	rs7094730(1)	rs11203041(1)	rs11203042(1)	rs11203043(1)	rs6586176(1)	rs1041390(1)	rs1041389(1)	rs1041388(1)	rs885561(1)	rs951647(1)	rs12257915(1)	rs1576818(1)	rs1576817(1)	rs1412445(1)	rs1332329(1)	rs2246949(1)	rs2246942(1)	rs2246941(1)	rs2246833(1)	rs2246828(1)	rs1051338(1)	rs2250781(1)	rs2250645(1)	rs2250644(1)	rs2250398(1)	rs2243548(1)	rs2243547(1)	rs1332328(1)	rs1332327(1)	rs1332326(1)	rs2266008(1)
2013_CoronaryHeartDisease_ieu-a-7 6 1 rs9457995 160681611 1.66e-11 246 113 2 25 37 69 rs381194(1)	rs547176(1)	rs535567(1)	rs379678(1)	rs316174(1)	rs506799(1)	rs634916(1)	rs555754(1)	rs668871(1)	rs474513(1)	rs539298(1)	rs655185(1)	rs541091(1)	rs501470(1)	rs505870(1)	rs506823(1)	rs639426(1)	rs509707(1)	rs637614(1)	rs539958(1)	rs624319(1)	rs609562(1)	rs486339(1)	rs487060(1)	rs487152(1)	rs416879(1)	rs695174(1)	rs518295(1)	rs519118(1)	rs543159(1)	rs675162(1)	rs673736(1)	rs641990(1)	rs9364552(1)	rs3127574(1)	rs6923921(1)	rs6905958(1)	rs3123633(1)	rs3123634(1)	rs4709425(1)	rs4235926(1)	rs1317652(1)	rs884742(1)	rs2313453(1)	rs2136676(1)	rs3105748(1)	rs4709426(1)	rs2872317(1)	rs3105749(1)	rs3105752(1)
2013_CoronaryHeartDisease_ieu-a-7 6 1 rs12202017 133852013 1.98e-11 175 69 33 8 4 61 rs12204363(1)	rs17062853(1)	rs12203224(1)	rs12206782(1)	rs12193307(1)	rs1208256(1)	rs4895987(1)	rs12196907(1)	rs1208259(1)	rs1414668(1)	rs1209415(1)	rs6909803(1)	rs1763943(1)	rs1414670(1)	rs11154744(1)	rs4895989(1)	rs4895990(1)	rs4895991(1)	rs4895992(1)	rs1855895(1)	rs4895994(1)	rs1853437(1)	rs4895387(1)	rs11154745(1)	rs6569906(1)	rs17062904(1)	rs1208264(1)	rs4895999(1)	rs4895388(1)	rs12193973(1)	rs1763938(1)	rs6906375(1)	rs2876224(1)	rs1746016(1)	rs11154750(1)	rs4895389(1)	rs1535615(1)	rs1969783(1)	rs1966248(1)	rs9285476(1)	rs9375986(1)	rs6903612(1)	rs1535616(1)	rs1029212(1)	rs7752775(1)	rs78195170(1)	rs34523729(1)	rs2105092(1)	rs1832181(1)	rs10457618(1)
2013_CoronaryHeartDisease_ieu-a-7 10 1 rs2487928 30034963 4.41e-11 91 6 16 5 1 63 rs7917431(1)	rs6481652(1)	rs12251253(1)	rs1774240(1)	rs12779954(1)	rs12780390(1)	rs61841111(1)	rs11007851(1)	rs10826747(1)	rs1774241(1)	rs1832864(1)	rs4749520(1)	rs4749521(1)	rs11815283(1)	rs1418275(1)	rs1418276(1)	rs1418277(1)	rs1418278(1)	rs10826749(1)	rs11815861(1)	rs11815882(1)	rs9787674(1)	rs12259037(1)	rs17294968(1)	rs2487926(1)	rs61841112(1)	rs2505132(1)	rs1063205(1)	rs2478839(1)	rs7071535(1)	rs2014144(1)	rs2487927(1)	rs4572040(1)	rs61841113(1)	rs11007864(1)	rs55885169(1)	rs12784436(1)	rs2185724(1)	rs3739996(1)	rs9337951(1)	rs7920682(1)	rs7920686(1)	rs2478835(1)	rs10826751(1)	rs1887318(1)	rs2066332(1)	rs2066333(1)	rs2066334(1)	rs11007869(1)	rs10826753(1)
2013_CoronaryHeartDisease_ieu-a-7 9 1 rs635634 133279427 4.47e-11 55 2 8 14 5 26 rs7868232(1)	rs35434910(1)	rs13295207(1)	rs11791611(1)	rs11244033(1)	rs11794634(1)	rs7873416(1)	rs7873522(1)	rs8176731(1)	rs8176720(1)	rs630014(1)	rs616154(1)	rs559723(1)	rs600038(1)	rs651007(1)	rs11244061(1)	rs579459(1)	rs495828(1)	rs7030248(1)	rs633862(1)	rs558240(1)	rs176694(1)	rs11244084(1)	rs28658542(1)	rs28538967(1)	rs56343119(1)	rs3758348(1)	rs28602591(1)	rs17474001(1)	rs76238963(1)	rs41302673(1)	rs41296107(1)	rs28645493(1)	rs28446901(1)	rs28602660(1)	rs36222279(1)	rs3124766(1)	rs4962153(1)	rs739468(1)	rs3124764(1)	rs41302667(1)	rs3094379(1)	rs3124761(1)	rs7864157(1)	rs79918022(1)
2013_CoronaryHeartDisease_ieu-a-7 7 1 rs11556924 130023656 5.34e-11 102 4 19 56 18 5 rs4731639(1)	rs13221038(1)	rs11768743(1)	rs62489409(1)	rs62489410(1)	rs78643103(1)	rs12533403(1)	rs62489411(1)	rs13223703(1)	rs4731641(1)	rs4262274(1)	rs12533842(1)	rs13238082(1)	rs12536542(1)	rs28562931(1)	rs12234448(1)	rs35411860(1)	rs28637481(1)	rs10255216(1)	rs28441458(1)	rs11761607(1)	rs10270853(1)	rs10954256(1)	rs6948695(1)	rs6970886(1)	rs11769085(1)	rs12216661(1)	rs62491268(1)	rs11771081(1)	rs35374412(1)	rs12113749(1)	rs10265116(1)	rs7781012(1)	rs6947804(1)	rs2242487(1)	rs2242488(1)	rs10277907(1)	rs10278150(1)	rs11762946(1)	rs10281547(1)	rs34173553(1)	rs4507692(1)	rs111489627(1)	rs12706910(1)	rs13226729(1)	rs12706911(1)	rs34706862(1)	rs10046539(1)	rs13228705(1)	rs58428125(1)
2013_CoronaryHeartDisease_ieu-a-7 12 1 rs2681472 89615182 6.17e-11 142 1 4 17 16 104 rs74777962(1)	rs10454007(1)	rs4842651(1)	rs11105273(1)	rs12230394(1)	rs12578201(1)	rs11105282(1)	rs10858848(1)	rs11105286(1)	rs8181784(1)	rs11105287(1)	rs10777162(1)	rs10777163(1)	rs10858851(1)	rs10858852(1)	rs4842653(1)	rs4842654(1)	rs10858854(1)	rs10858855(1)	rs9795772(1)	rs11105290(1)	rs145485557(1)	rs11105291(1)	rs10858859(1)	rs10858860(1)	rs10858861(1)	rs10858862(1)	rs10858864(1)	rs10858865(1)	rs10858867(1)	rs10858869(1)	rs3803128(1)	rs10506972(1)	rs12228177(1)	rs10858871(1)	rs10858872(1)	rs11105298(1)	rs112511312(1)	rs11105299(1)	rs4842488(1)	rs10858877(1)	rs10858878(1)	rs6538189(1)	rs6538190(1)	rs10858879(1)	rs1008764(1)	rs11105302(1)	rs10858881(1)	rs10858885(1)	rs11105305(1)
2013_CoronaryHeartDisease_ieu-a-7 11 1 rs2128739 103802549 7.05e-11 455 98 87 135 86 49 rs72978729(1)	rs10488757(1)	rs72978740(1)	rs12574181(1)	rs72978795(1)	rs7114490(1)	rs2060752(1)	rs6591038(1)	rs1917460(1)	rs1917458(1)	rs7933396(1)	rs6591039(1)	rs7122530(1)	rs7111998(1)	rs7108725(1)	rs11225956(1)	rs11225957(1)	rs12361700(1)	rs72980718(1)	rs2408748(1)	rs2408749(1)	rs10488753(1)	rs10895499(1)	rs12420952(1)	rs11225958(1)	rs10895500(1)	rs10488752(1)	rs7928224(1)	rs12576674(1)	rs7946169(1)	rs7946179(1)	rs2198118(1)	rs7946292(1)	rs2198116(1)	rs72980745(1)	rs1917465(1)	rs1917466(1)	rs881353(1)	rs881352(1)	rs881351(1)	rs1917467(1)	rs12289627(1)	rs12291087(1)	rs1868868(1)	rs7933450(1)	rs4429029(1)	rs7123091(1)	rs7123117(1)	rs7123362(1)	rs7103487(1)
2013_CoronaryHeartDisease_ieu-a-7 19 1 rs4420638 44919689 7.07e-11 40 16 0 3 3 18 rs12972156(1)	rs12972970(1)	rs34342646(1)	rs283811(1)	rs283815(1)	rs6857(1)	rs71352238(1)	rs184017(1)	rs2075650(1)	rs157581(1)	rs34095326(1)	rs34404554(1)	rs11556505(1)	rs157582(1)	rs59007384(1)	rs10119(1)	rs769449(1)	rs10414043(1)	rs12721046(1)	rs56131196(1)	rs814573(1)	rs111789331(1)	rs66626994(1)	rs60049679(1)
2013_CoronaryHeartDisease_ieu-a-7 7 1 rs2107595 19009765 8.05e-11 63 21 4 9 14 15 rs11984041(1)	rs12670036(1)	rs7788833(1)	rs7788972(1)	rs10227612(1)	rs2074633(1)	rs2526630(1)	rs7812296(1)	rs2023938(1)	rs2023937(1)	rs7798197(1)	rs433(1)	rs2526629(1)	rs2023936(1)	rs7791226(1)	rs7807970(1)	rs28688791(1)	rs7792656(1)	rs10241964(1)	rs28727433(1)	rs10245779(1)	rs2526622(1)	rs2526620(1)	rs2526619(1)	rs2717369(1)	rs1548577(1)	rs1029510(1)	rs10260515(1)	rs2717368(1)	rs2892912(1)	rs57301765(1)	rs10255384(1)	rs12530920(1)	rs2717334(1)	rs7783974(1)	rs7784712(1)	rs2906044(1)	rs59111453(1)
2013_CoronaryHeartDisease_ieu-a-7 19 1 rs7412 44908822 8.17e-11 20 11 6 0 0 3 rs72654473(1)	rs445925(1)	rs390082(1)
2013_CoronaryHeartDisease_ieu-a-7 13 1 rs11838776 110388334 1.83e-10 151 84 33 16 8 10 rs4771666(1)	rs12867262(1)	rs12323265(1)	rs928111(1)	rs1888003(1)	rs9521724(1)	rs9559782(1)	rs4773173(1)	rs952359(1)	rs750598(1)	rs750597(1)	rs11838637(1)	rs9521730(1)	rs9521731(1)	rs9583489(1)	rs9555695(1)	rs9515199(1)	rs9521732(1)	rs9521733(1)	rs2391825(1)	rs9515200(1)	rs9521734(1)	rs9521735(1)	rs61963197(1)	rs9521739(1)	rs4771674(1)	rs9588151(1)	rs1999013(1)	rs9515201(1)	rs4773174(1)	rs55940034(1)	rs9515203(1)	rs1927355(1)	rs9521751(1)
2013_CoronaryHeartDisease_ieu-a-7 12 1 rs11065979 111621753 1.93e-10 521 25 28 111 173 184 rs11065822(1)	rs59214806(1)	rs2097658(1)	rs2078851(1)	rs6490025(1)	rs4766453(1)	rs2339717(1)	rs6490029(1)	rs916682(1)	rs2339718(1)	rs2009170(1)	rs3858704(1)	rs4766566(1)	rs1265564(1)	rs1265565(1)	rs1265566(1)	rs6490048(1)	rs1362006(1)	rs3843673(1)	rs3847952(1)	rs7970490(1)	rs4766505(1)	rs7136685(1)	rs7137093(1)	rs4523744(1)	rs4512914(1)	rs3847953(1)	rs6490055(1)	rs6490060(1)	rs1965012(1)	rs10774619(1)	rs7297186(1)	rs7978923(1)	rs28844095(1)	rs11065875(1)	rs6490072(1)	rs3803167(1)	rs7398833(1)	rs7978701(1)	rs6490077(1)	rs7961572(1)	rs874286(1)	rs10849938(1)	rs3809272(1)	rs1814246(1)	rs933399(1)	rs7398796(1)	rs10849941(1)	rs10849942(1)	rs11065884(1)
2013_CoronaryHeartDisease_ieu-a-7 2 1 rs7568458 85561052 3.62e-10 224 59 13 30 27 95 rs72838574(1)	rs11695848(1)	rs72838575(1)	rs35619560(1)	rs76792713(1)	rs12616455(1)	rs7577642(1)	rs10196372(1)	rs960066(1)	rs4268923(1)	rs4286278(1)	rs7585235(1)	rs7585678(1)	rs13017730(1)	rs1867881(1)	rs1470500(1)	rs7558184(1)	rs139082193(1)	rs112147438(1)	rs7593195(1)	rs72844410(1)	rs72844411(1)	rs72844414(1)	rs56015515(1)	rs72844419(1)	rs72844420(1)	rs6750610(1)	rs111680529(1)	rs62164837(1)	rs2166531(1)	rs2166530(1)	rs6738009(1)	rs6709288(1)	rs7587923(1)	rs140242727(1)	rs7591175(1)	rs2044476(1)	rs2044475(1)	rs34488525(1)	rs9751370(1)	rs13411109(1)	rs2166529(1)	rs2886722(1)	rs7579665(1)	rs28404046(1)	rs60012532(1)	rs11895341(1)	rs11895399(1)	rs11895401(1)	rs13394343(1)
2013_CoronaryHeartDisease_ieu-a-7 19 1 rs12979495 10853956 4.73e-10 204 1 5 55 33 110 rs28860769(1)	rs3087969(1)	rs8109681(1)	rs8109412(1)	rs8108741(1)	rs8110055(1)	rs1036230(1)	rs2360742(1)	rs4548995(1)	rs8105546(1)	rs10414622(1)	rs12710257(1)	rs12972963(1)	rs2288904(1)	rs1560711(1)	rs1560710(1)	rs1560709(1)	rs9797861(1)	rs62129986(1)	rs62129987(1)	rs3843750(1)	rs3843751(1)	rs3859514(1)	rs1560708(1)	rs1560707(1)	rs1811376(1)	rs10405617(1)	rs1053007(1)	rs10948(1)	rs1975163(1)	rs10405536(1)	rs10408721(1)	rs10407349(1)	rs11085743(1)	rs10415961(1)	rs10416125(1)	rs4804514(1)	rs3810155(1)	rs3810154(1)	rs7250071(1)	rs10417412(1)	rs6511707(1)	rs2360944(1)	rs7248558(1)	rs7248205(1)	rs10407692(1)	rs2060236(1)	rs2043304(1)	rs10419865(1)	rs4435370(1)
2013_CoronaryHeartDisease_ieu-a-7 15 1 rs7177201 78773038 8.77e-10 175 46 23 33 12 61 rs12914822(1)	rs12901971(1)	rs12902294(1)	rs8023822(1)	rs12594247(1)	rs12915669(1)	rs4887074(1)	rs11072774(1)	rs12912524(1)	rs12595350(1)	rs7163204(1)	rs7164665(1)	rs12148319(1)	rs12594550(1)	rs8032156(1)	rs11072783(1)	rs11072784(1)	rs62010525(1)	rs76507625(1)	rs8032552(1)	rs11072787(1)	rs8043123(1)	rs57260218(1)	rs28661610(1)	rs62010552(1)	rs1114829(1)	rs8039600(1)	rs7163236(1)	rs6495317(1)	rs6495318(1)	rs72625802(1)	rs2869552(1)	rs7170552(1)	rs7170563(1)	rs12442575(1)	rs12907178(1)	rs12907739(1)	rs12907511(1)	rs11633519(1)	rs12899940(1)	rs62010554(1)	rs12592823(1)	rs11629824(1)	rs11634628(1)	rs11072793(1)	rs11072794(1)	rs9888691(1)	rs4887078(1)	rs2869553(1)	rs7497171(1)
2013_CoronaryHeartDisease_ieu-a-7 4 1 rs4593108 147359849 8.82e-10 207 118 5 6 33 45 rs35813581(1)	rs4399964(1)	rs1828034(1)	rs34712672(1)	rs28627143(1)	rs34059257(1)	rs4835074(1)	rs9995182(1)	rs12644017(1)	rs11731329(1)	rs6857197(1)	rs78381016(1)	rs2714888(1)	rs2303839(1)	rs1346598(1)	rs10519886(1)	rs1429133(1)	rs1346600(1)	rs1864247(1)	rs1864248(1)	rs2714900(1)	rs2435094(1)	rs1429134(1)	rs2562869(1)	rs2562870(1)	rs2714901(1)	rs2562871(1)	rs12498595(1)	rs2562873(1)	rs2562874(1)	rs2435095(1)	rs1366689(1)	rs2562875(1)	rs2562876(1)	rs11737107(1)	rs2714905(1)	rs2562877(1)	rs2562878(1)	rs2562879(1)	rs2562880(1)	rs1429112(1)	rs1816280(1)	rs2562882(1)	rs1560226(1)	rs1975060(1)	rs2163012(1)	rs934146(1)	rs75521941(1)	rs7668383(1)	rs13120678(1)
2013_CoronaryHeartDisease_ieu-a-7 7 1 rs3918226 150993088 1.69e-09 28 8 12 8 0 0 rs1549758(1)	rs1799983(1)	rs753482(1)	rs743506(1)	rs743507(1)	rs891512(1)	rs1808593(1)	rs2256314(1)
2013_CoronaryHeartDisease_ieu-a-7 6 1 rs6905073 160646860 1.91e-09 136 65 1 2 1 67 rs1567441(1)	rs9365171(1)	rs9346820(1)	rs9346821(1)	rs6938647(1)	rs7739883(1)	rs9365174(1)	rs7750229(1)	rs6906412(1)	rs9457943(1)	rs6455688(1)	rs6923877(1)	rs9347418(1)	rs7775704(1)	rs6910635(1)	rs9346824(1)	rs9355295(1)	rs6939089(1)	rs6903340(1)	rs6455689(1)	rs7765781(1)	rs7765803(1)	rs7771801(1)	rs4073498(1)	rs3902910(1)	rs7450279(1)	rs7453899(1)	rs9457946(1)	rs9456551(1)	rs6927129(1)	rs34600300(1)	rs6921516(1)	rs9456552(1)	rs6913833(1)	rs7771129(1)	rs7752408(1)	rs13192132(1)	rs6455691(1)	rs6455692(1)	rs6415085(1)	rs7769720(1)	rs9365179(1)	rs6902102(1)	rs6455693(1)	rs6932014(1)	rs6455695(1)	rs6937879(1)	rs9355813(1)	rs9355814(1)	rs6919497(1)
2013_CoronaryHeartDisease_ieu-a-7 13 1 rs4773141 110302006 2.14e-09 39 0 9 8 9 13 rs74124096(1)	rs6492255(1)	rs12431029(1)	rs4773140(1)	rs80280017(1)	rs9521686(1)	rs78310134(1)	rs12875702(1)	rs12858728(1)	rs12859913(1)	rs9521687(1)	rs72655742(1)	rs12429386(1)	rs12427430(1)	rs12429420(1)	rs35466678(1)	rs7327528(1)	rs76536922(1)	rs4773143(1)	rs4773144(1)	rs7986871(1)	rs7986000(1)	rs3809346(1)	rs6492259(1)	rs6492260(1)	rs2391824(1)	rs1360154(1)	rs58045791(1)	rs72655747(1)	rs7334306(1)
2013_CoronaryHeartDisease_ieu-a-7 1 1 rs6689306 154423470 2.6e-09 228 89 5 49 30 55 rs7525477(1)	rs4601580(1)	rs11265611(1)	rs4133213(1)	rs6684439(1)	rs12118721(1)	rs12118770(1)	rs12117832(1)	rs10908836(1)	rs10908837(1)	rs10908838(1)	rs4845618(1)	rs6687726(1)	rs6427658(1)	rs6694817(1)	rs7549250(1)	rs7549338(1)	rs7553796(1)	rs56383622(1)	rs4845619(1)	rs59632925(1)	rs4845620(1)	rs7518199(1)	rs7521458(1)	rs4845371(1)	rs6667434(1)	rs4845621(1)	rs4553185(1)	rs4845622(1)	rs4393147(1)	rs4453032(1)	rs6664201(1)	rs4845372(1)	rs4845623(1)	rs12753254(1)	rs12730036(1)	rs11265612(1)	rs4845373(1)	rs6683206(1)	rs11265613(1)	rs4576655(1)	rs4537545(1)	rs6686750(1)	rs61812598(1)	rs7512646(1)	rs7529229(1)	rs12403159(1)	rs4845625(1)	rs12129500(1)	rs7536152(1)
2013_CoronaryHeartDisease_ieu-a-7 2 1 rs17678683 144528992 3e-09 22 2 4 5 2 9 rs1035822(1)	rs6705150(1)	rs12691694(1)	rs16823835(1)	rs4662375(1)	rs11681490(1)	rs4564722(1)	rs10173242(1)	rs13034331(1)	rs13034360(1)	rs17740744(1)	rs35766785(1)	rs34586719(1)	rs12996668(1)	rs16823846(1)	rs13018460(1)
2013_CoronaryHeartDisease_ieu-a-7 3 1 rs1199338 138368625 3.9e-09 186 1 12 64 19 90 rs13095374(1)	rs13059110(1)	rs3856633(1)	rs3732840(1)	rs6805348(1)	rs7637162(1)	rs3856636(1)	rs7638688(1)	rs9867678(1)	rs4678406(1)	rs9289556(1)	rs13087441(1)	rs4678407(1)	rs11710280(1)	rs9815238(1)	rs6802211(1)	rs6807945(1)	rs4678408(1)	rs6766859(1)	rs35219044(1)	rs6439804(1)	rs6439805(1)	rs6439806(1)	rs4678409(1)	rs2054468(1)	rs2169973(1)	rs9825697(1)	rs4678410(1)	rs67559768(1)	rs9854465(1)	rs9834911(1)	rs7637666(1)	rs7615658(1)	rs6769236(1)	rs6769261(1)	rs6782449(1)	rs6784989(1)	rs9845672(1)	rs9846198(1)	rs9846223(1)	rs1904349(1)	rs3755751(1)	rs6790398(1)	rs11713141(1)	rs1002766(1)	rs13324341(1)	rs1564408(1)	rs1564407(1)	rs3773759(1)	rs7639850(1)
2013_CoronaryHeartDisease_ieu-a-7 15 1 rs56062135 67163292 4.52e-09 40 2 1 14 6 17 rs17293443(1)	rs750766(1)	rs72743459(1)	rs2289263(1)	rs72743461(1)	rs1866316(1)	rs17293632(1)	rs17227883(1)	rs8024330(1)	rs11630297(1)	rs10152307(1)	rs10152544(1)	rs744910(1)	rs731874(1)	rs11634793(1)	rs28434383(1)	rs56375023(1)	rs8032739(1)	rs2033784(1)	rs17228058(1)	rs7173698(1)	rs7174445(1)	rs10152987(1)	rs9920190(1)	rs7164786(1)	rs35738694(1)	rs11852653(1)	rs17228212(1)	rs28360855(1)	rs7179840(1)	rs7183244(1)	rs16950687(1)	rs72743477(1)	rs72743482(1)	rs2278546(1)	rs17294280(1)	rs117009032(1)
2013_CoronaryHeartDisease_ieu-a-7 10 1 rs11191416 102845159 4.65e-09 414 18 1 43 163 189 rs4919644(1)	rs3740416(1)	rs45597333(1)	rs3740409(1)	rs11191296(1)	rs4919647(1)	rs2902544(1)	rs12774693(1)	rs10786670(1)	rs4919649(1)	rs4919650(1)	rs4919652(1)	rs2145307(1)	rs4919656(1)	rs10786674(1)	rs17114641(1)	rs10883731(1)	rs2031604(1)	rs9665626(1)	rs11191323(1)	rs12220810(1)	rs10883735(1)	rs11191337(1)	rs10883737(1)	rs7094188(1)	rs10883740(1)	rs7094614(1)	rs77630251(1)	rs729025(1)	rs11191343(1)	rs3824756(1)	rs3934495(1)	rs4919666(1)	rs74558061(1)	rs7086898(1)	rs17114803(1)	rs10786700(1)	rs4917979(1)	rs2298278(1)	rs17114808(1)	rs17114810(1)	rs11818043(1)	rs11191355(1)	rs11191356(1)	rs12573474(1)	rs10883757(1)	rs5011218(1)	rs11191359(1)	rs4146429(1)	rs4146428(1)
2013_CoronaryHeartDisease_ieu-a-7 4 1 rs72689147 155718736 6.07e-09 112 24 6 18 8 56 rs7658967(1)	rs12641763(1)	rs2340991(1)	rs12513261(1)	rs28531888(1)	rs13131930(1)	rs13132319(1)	rs4691055(1)	rs6839022(1)	rs7688323(1)	rs2306557(1)	rs13143871(1)	rs72685791(1)	rs11737895(1)	rs34914832(1)	rs72685797(1)	rs11725969(1)	rs13113690(1)	rs12504357(1)	rs72687508(1)	rs3796592(1)	rs3796590(1)	rs56329057(1)	rs17033388(1)	rs2242296(1)	rs7692387(1)	rs4691869(1)	rs3796587(1)	rs3796586(1)	rs2306556(1)	rs6827908(1)	rs3796585(1)	rs12643599(1)	rs3796584(1)	rs6812618(1)	rs6838927(1)	rs6838956(1)	rs3796582(1)	rs3796581(1)	rs2306555(1)	rs67168236(1)	rs55673113(1)	rs9993460(1)	rs10029150(1)	rs13139313(1)	rs13139571(1)	rs13139616(1)	rs28409115(1)	rs11724647(1)	rs1384623(1)
2013_CoronaryHeartDisease_ieu-a-7 12 1 rs11066188 112172910 6.72e-09 74 20 12 28 6 8 rs10850003(1)	rs6489828(1)	rs17630235(1)	rs10161225(1)	rs7295628(1)	rs7956202(1)	rs1005902(1)	rs7966422(1)	rs7953257(1)	rs2285810(1)	rs7977534(1)	rs10850024(1)	rs10850031(1)	rs1468253(1)	rs7979545(1)	rs7974383(1)	rs7978523(1)	rs7970939(1)	rs7959696(1)	rs10850034(1)	rs7311681(1)	rs10850036(1)	rs11066283(1)	rs11066284(1)	rs2233861(1)	rs3759377(1)	rs7300285(1)	rs11066301(1)	rs11066309(1)	rs11614544(1)	rs11066320(1)	rs11066322(1)	rs7978851(1)	rs73209633(1)	rs3741983(1)	rs7953150(1)	rs2051801(1)	rs6489848(1)	rs7138688(1)	rs11066353(1)	rs233724(1)	rs61942273(1)
2013_CoronaryHeartDisease_ieu-a-7 6 1 rs624249 160258368 6.82e-09 246 39 17 140 43 7 rs3861973(1)	rs590726(1)	rs605564(1)	rs477674(1)	rs4629714(1)	rs2481032(1)	rs2619264(1)	rs2634654(1)	rs2774218(1)	rs610206(1)	rs595374(1)	rs3798160(1)	rs2928034(1)	rs315999(1)	rs316001(1)	rs316003(1)	rs316004(1)	rs316005(1)	rs316006(1)	rs479078(1)	rs515140(1)	rs2928036(1)	rs543435(1)	rs582158(1)	rs34360089(1)	rs9457875(1)	rs625438(1)	rs315979(1)	rs315980(1)	rs315981(1)	rs315982(1)	rs315983(1)	rs657051(1)	rs2448295(1)	rs315984(1)	rs315985(1)	rs315988(1)	rs315989(1)	rs315990(1)	rs17588242(1)	rs315993(1)	rs315994(1)	rs315995(1)	rs617217(1)	rs791579(1)	rs791577(1)	rs316022(1)	rs577940(1)	rs615056(1)	rs614564(1)
2013_CoronaryHeartDisease_ieu-a-7 11 1 rs10840293 9729649 1.28e-08 436 29 80 201 83 43 rs7107252(1)	rs10840265(1)	rs10840266(1)	rs11042452(1)	rs11042454(1)	rs10840276(1)	rs11042458(1)	rs10840278(1)	rs10840279(1)	rs10770052(1)	rs737617(1)	rs2082807(1)	rs10770053(1)	rs12291809(1)	rs10770057(1)	rs11042476(1)	rs12283521(1)	rs34043654(1)	rs11042480(1)	rs10840290(1)	rs12271923(1)	rs12280169(1)	rs79219146(1)	rs12272045(1)	rs12272046(1)	rs12272107(1)	rs12280320(1)	rs12272277(1)	rs10840291(1)	rs10840292(1)	rs7935643(1)	rs7938818(1)	rs7949818(1)	rs2572946(1)	rs2572945(1)	rs2572944(1)	rs2572943(1)	rs60466677(1)	rs11042481(1)	rs11042482(1)	rs11042483(1)	rs2252446(1)	rs2252354(1)	rs2336805(1)	rs2645025(1)	rs2572935(1)	rs4910491(1)	rs2572934(1)	rs1390684(1)	rs1390683(1)
2013_CoronaryHeartDisease_ieu-a-7 14 1 rs10139550 99679373 1.38e-08 143 87 1 6 13 36 rs12893887(1)	rs10149871(1)	rs12431602(1)	rs7146731(1)	rs9788497(1)	rs10139462(1)	rs4905878(1)	rs35911833(1)	rs12880985(1)	rs28391527(1)	rs4990377(1)	rs2400762(1)	rs10145905(1)	rs7140490(1)	rs7342498(1)	rs12589575(1)	rs36033161(1)	rs12897285(1)	rs7145262(1)	rs4624107(1)	rs34668196(1)	rs17562391(1)	rs2895811(1)	rs11626111(1)	rs12436072(1)	rs8014986(1)	rs9324011(1)	rs1958320(1)	rs11160538(1)	rs7158073(1)	rs8003602(1)	rs3783320(1)	rs7157609(1)	rs61984440(1)	rs7144398(1)	rs3742375(1)	rs943883(1)	rs754203(1)	rs4900442(1)	rs28787321(1)	rs10137574(1)	rs3742376(1)	rs4905880(1)	rs4905881(1)	rs7148158(1)	rs12435918(1)	rs2146238(1)	rs4905882(1)	rs11624593(1)	rs10145696(1)
2013_CoronaryHeartDisease_ieu-a-7 2 1 rs16986953 19742712 1.45e-08 56 26 20 2 1 7 rs12621411(1)	rs896802(1)	rs10190661(1)	rs896804(1)	rs10194361(1)	rs7605550(1)	rs58469978(1)	rs2123536(1)	rs13415690(1)	rs56848929(1)
2013_CoronaryHeartDisease_ieu-a-7 6 1 rs56336142 39166323 1.85e-08 143 26 26 31 32 28 rs10807200(1)	rs10807201(1)	rs9470971(1)	rs9470972(1)	rs9470973(1)	rs6905394(1)	rs9470974(1)	rs9470975(1)	rs9470976(1)	rs59712603(1)	rs9462477(1)	rs9462478(1)	rs4714214(1)	rs4711577(1)	rs4714215(1)	rs111519304(1)	rs12660727(1)	rs179269(1)	rs10947781(1)	rs9470977(1)	rs9470978(1)	rs9470980(1)	rs6940100(1)	rs6917162(1)	rs2081924(1)	rs1864058(1)	rs1864057(1)	rs6908859(1)	rs4714216(1)	rs6935135(1)	rs228815(1)	rs6940305(1)	rs6458095(1)	rs228816(1)	rs4714217(1)	rs228817(1)	rs7349859(1)	rs1820722(1)	rs1820721(1)	rs228821(1)	rs2115201(1)	rs6458097(1)	rs6458098(1)	rs7773695(1)	rs7773267(1)	rs56384501(1)	rs1366323(1)	rs55789965(1)	rs1544935(1)	rs11960976(1)
2013_CoronaryHeartDisease_ieu-a-7 1 1 rs11206510 55030366 2.34e-08 44 27 11 0 1 5 rs12117661(1)	rs11588151(1)	rs34232196(1)	rs3976734(1)	rs187607506(1)	rs12748266(1)
2013_CoronaryHeartDisease_ieu-a-7 9 1 rs1855185 22073997 2.71e-08 0 0 0 0 0 0 NONE
2013_CoronaryHeartDisease_ieu-a-7 2 1 rs515135 21063185 3.09e-08 454 143 1 25 69 216 rs143375141(1)	rs147436013(1)	rs145755563(1)	rs79490663(1)	rs72788558(1)	rs72788559(1)	rs11124924(1)	rs72780134(1)	rs2854725(1)	rs12720820(1)	rs12713956(1)	rs3791981(1)	rs12714102(1)	rs570877(1)	rs550619(1)	rs579826(1)	rs531819(1)	rs12714264(1)	rs1800481(1)	rs585967(1)	rs1713222(1)	rs34722314(1)	rs35913552(1)	rs7575840(1)	rs13011615(1)	rs6548010(1)	rs6548011(1)	rs934198(1)	rs6726115(1)	rs481069(1)	rs1367115(1)	rs7566030(1)	rs7590135(1)	rs62122514(1)	rs563290(1)	rs562338(1)	rs581411(1)	rs580889(1)	rs548145(1)	rs668948(1)	rs11693545(1)	rs4665492(1)	rs541041(1)	rs62122515(1)	rs62122516(1)	rs1367113(1)	rs11693760(1)	rs11693775(1)	rs1897083(1)	rs478588(1)
2013_CoronaryHeartDisease_ieu-a-7 19 1 rs6511721 11095899 3.1e-08 78 1 1 29 41 6 rs12983082(1)	rs10422256(1)	rs17248819(1)	rs892116(1)	rs12710260(1)	rs1003723(1)	rs5930(1)	rs1569372(1)	rs9789328(1)	rs1962352(1)	rs2738445(1)	rs2738446(1)	rs2738447(1)	rs1799898(1)	rs688(1)	rs28786710(1)	rs2738448(1)	rs2569550(1)	rs2738449(1)	rs2738450(1)	rs2738452(1)	rs2915967(1)	rs35878749(1)	rs34444274(1)	rs9789302(1)	rs9789303(1)	rs34554139(1)	rs12609673(1)	rs12611067(1)	rs5925(1)	rs2738453(1)	rs11667264(1)	rs67475684(1)	rs5927(1)	rs17248931(1)	rs8106324(1)	rs75090161(1)	rs17242586(1)	rs73017023(1)	rs73017025(1)	rs4804144(1)	rs4804145(1)	rs137999989(1)	rs2569540(1)	rs12459476(1)	rs68141833(1)	rs6413504(1)	rs1433099(1)	rs7258146(1)	rs7254521(1)
2013_CoronaryHeartDisease_ieu-a-7 18 1 rs663129 60171168 3.2e-08 260 17 6 13 104 120 rs72989246(1)	rs3897644(1)	rs4121765(1)	rs9959028(1)	rs11664406(1)	rs4940925(1)	rs4940926(1)	rs4940927(1)	rs68191244(1)	rs8085349(1)	rs7228430(1)	rs7234273(1)	rs7228753(1)	rs7233720(1)	rs7238389(1)	rs7234864(1)	rs7240152(1)	rs7238484(1)	rs12966111(1)	rs9964646(1)	rs4479345(1)	rs36030660(1)	rs1942867(1)	rs12957506(1)	rs7232886(1)	rs7231154(1)	rs7241535(1)	rs11664369(1)	rs11664212(1)	rs11664327(1)	rs7231987(1)	rs12963533(1)	rs36190479(1)	rs1942866(1)	rs72982930(1)	rs8086627(1)	rs7240566(1)	rs11520442(1)	rs55645784(1)	rs1942863(1)	rs72982934(1)	rs8092496(1)	rs17066562(1)	rs35578933(1)	rs17066564(1)	rs12957347(1)	rs4299252(1)	rs8091524(1)	rs7237076(1)	rs8084085(1)
2013_CoronaryHeartDisease_ieu-a-7 13 1 rs11617955 110165755 3.55e-08 18 4 0 4 9 1 rs2000660(1)	rs12875271(1)	rs656533(1)	rs686090(1)	rs13260(1)	rs650724(1)	rs56281756(1)	rs59504364(1)	rs35185062(1)	rs1470427(1)	rs1470425(1)	rs9588107(1)	rs12866570(1)	rs638634(1)
2013_CoronaryHeartDisease_ieu-a-7 15 1 rs8042271 89030987 3.68e-08 74 26 0 1 0 47 rs28687065(1)	rs1985691(1)	rs28731436(1)	rs28735097(1)	rs12592098(1)	rs734780(1)	rs1807214(1)	rs8037001(1)	rs735837(1)	rs735836(1)	rs730657(1)	rs9672658(1)	rs34166180(1)	rs4932206(1)	rs4932207(1)	rs4932463(1)	rs4932208(1)	rs8041298(1)	rs28737395(1)	rs7162610(1)	rs12437794(1)	rs7169670(1)	rs1550476(1)	rs745386(1)	rs2003967(1)	rs8023801(1)	rs2083457(1)	rs2083458(1)	rs2083459(1)	rs2083460(1)	rs7162318(1)	rs7162326(1)	rs56015348(1)	rs28569174(1)	rs28547445(1)	rs8029102(1)	rs8035408(1)	rs8041247(1)	rs8035119(1)	rs8037109(1)	rs6496549(1)	rs7182131(1)	rs7182265(1)	rs7182288(1)	rs12593383(1)	rs7164299(1)	rs2351254(1)	rs28701165(1)
2013_CoronaryHeartDisease_ieu-a-7 4 1 rs17087335 56972417 4.59e-08 259 80 63 43 24 49 rs704637(1)	rs781561(1)	rs12648788(1)	rs59708338(1)	rs62308104(1)	rs7684253(1)	rs4412049(1)	rs144667610(1)	rs59713092(1)	rs9637714(1)	rs9637715(1)	rs13133982(1)	rs73165958(1)	rs78643778(1)	rs12504759(1)	rs58548607(1)	rs60796028(1)	rs67043033(1)	rs73165962(1)	rs73165963(1)	rs56162812(1)	rs10017024(1)	rs4566710(1)	rs4616820(1)	rs4371672(1)	rs6554395(1)	rs872779(1)	rs2002154(1)	rs2002155(1)	rs7670313(1)	rs2170074(1)	rs2170073(1)	rs10026372(1)	rs13150434(1)	rs10012574(1)	rs9685436(1)	rs4339274(1)	rs899631(1)	rs899630(1)	rs60399011(1)	rs7667744(1)	rs73165969(1)	rs7663843(1)	rs4560472(1)	rs9683445(1)	rs2899081(1)	rs13109322(1)	rs2412771(1)	rs4865165(1)	rs55762216(1)
2013_CoronaryHeartDisease_ieu-a-7 2 1 rs10174652 203562617 4.66e-08 10 5 0 0 0 5 rs2443798(1)	rs10176600(1)	rs73060663(1)	rs62182813(1)	rs78617107(1)
2013_CoronaryHeartDisease_ieu-a-7 15 1 rs2521501 90894158 5.01e-08 65 10 4 7 1 43 rs11855381(1)	rs7166599(1)	rs4932370(1)	rs4932371(1)	rs7168951(1)	rs7167085(1)	rs4932177(1)	rs4932372(1)	rs7497418(1)	rs8029440(1)	rs3759929(1)	rs4932178(1)	rs17514846(1)	rs8032315(1)	rs8027450(1)	rs12917264(1)	rs2071410(1)	rs1573643(1)	rs1573644(1)	rs8039305(1)	rs6224(1)	rs6227(1)	rs4702(1)	rs12906125(1)	rs35346340(1)	rs2071382(1)	rs11539637(1)	rs7183988(1)	rs7177338(1)	rs1894400(1)	rs1894401(1)	rs7497304(1)	rs4932373(1)	rs2071384(1)	rs4932179(1)	rs4932374(1)	rs144979467(1)	rs4548831(1)	rs4533264(1)	rs4932376(1)	rs12909124(1)	rs11638635(1)	rs8182016(1)	rs1029420(1)	rs2677737(1)	rs2521500(1)	rs2677738(1)	rs2677739(1)	rs2521499(1)	rs2521498(1)
2013_CoronaryHeartDisease_ieu-a-7 21 1 rs4817639 34308001 5.39e-08 11 8 2 0 0 1 rs7282881(1)
2013_CoronaryHeartDisease_ieu-a-7 6 1 rs2327433 133893089 6.52e-08 56 0 4 28 5 19 rs117315448(1)	rs17478367(1)	rs2209044(1)	rs961550(1)	rs62424063(1)	rs112834727(1)	rs17478975(1)	rs79168405(1)	rs78236963(1)	rs112062276(1)	rs1208276(1)	rs1208277(1)	rs1211699(1)	rs6900327(1)	rs1126391(1)	rs1208270(1)	rs1208271(1)	rs1208272(1)	rs1208274(1)	rs1208275(1)	rs1208229(1)	rs1208231(1)	rs1208232(1)	rs1763935(1)	rs151260498(1)	rs1208261(1)	rs74541475(1)	rs1414669(1)	rs1572425(1)	rs2327431(1)	rs9389113(1)	rs9402546(1)	rs6569916(1)	rs7766238(1)	rs4896011(1)	rs6932322(1)	rs9402547(1)	rs9389114(1)	rs7774514(1)	rs4896012(1)	rs693702(1)	rs2327434(1)	rs328455(1)	rs328456(1)	rs9493756(1)	rs149418(1)	rs162183(1)	rs162184(1)	rs162186(1)	rs162187(1)
2013_CoronaryHeartDisease_ieu-a-7 17 1 rs112533887 60929785 1.03e-07 453 13 15 53 167 205 rs4365351(1)	rs11869733(1)	rs11655916(1)	rs11655927(1)	rs11655867(1)	rs8077981(1)	rs11657147(1)	rs11657383(1)	rs11657387(1)	rs11652905(1)	rs11658304(1)	rs7211975(1)	rs11658334(1)	rs11658417(1)	rs11654158(1)	rs11079401(1)	rs11650231(1)	rs12942217(1)	rs11650334(1)	rs11650440(1)	rs11650490(1)	rs11655451(1)	rs11650525(1)	rs11650496(1)	rs12941656(1)	rs11650474(1)	rs12941690(1)	rs12941726(1)	rs12950432(1)	rs7406656(1)	rs7503760(1)	rs7503598(1)	rs11079402(1)	rs7503657(1)	rs11079403(1)	rs12601554(1)	rs12601568(1)	rs7501556(1)	rs12943486(1)	rs12943499(1)	rs12945107(1)	rs12952601(1)	rs10853020(1)	rs11649895(1)	rs11654344(1)	rs10853021(1)	rs10853022(1)	rs11654435(1)	rs12935962(1)	rs12936675(1)
2013_CoronaryHeartDisease_ieu-a-7 6 1 rs9381634 13022496 1.14e-07 117 111 0 1 3 2 rs9381653(1)	rs12207703(1)	rs62388202(1)	rs9349459(1)	rs6925345(1)	rs7773701(1)
2013_CoronaryHeartDisease_ieu-a-7 6 1 rs62389460 13098070 1.3e-07 118 61 2 7 39 9 rs62386823(1)	rs4711897(1)	rs35241555(1)	rs4715045(1)	rs35713382(1)	rs28360598(1)	rs35684248(1)	rs11759412(1)	rs4331981(1)	rs4236098(1)	rs4129937(1)	rs9349439(1)	rs9381635(1)	rs9395336(1)	rs4132045(1)	rs9367308(1)	rs9381638(1)	rs4715065(1)	rs9349440(1)	rs9369762(1)	rs6907651(1)	rs6912487(1)	rs6936052(1)	rs4715068(1)	rs4715069(1)	rs4616991(1)	rs4131857(1)	rs7775901(1)	rs7755806(1)	rs4715077(1)	rs6920793(1)	rs4130157(1)	rs4715088(1)	rs4329096(1)	rs6458624(1)	rs4389765(1)	rs6918053(1)	rs7775760(1)	rs4273676(1)	rs4715100(1)	rs4715101(1)	rs4537139(1)	rs1937774(1)	rs11757001(1)	rs13215098(1)	rs1937772(1)	rs1937773(1)	rs17375084(1)	rs35654535(1)	rs7762786(1)
2013_CoronaryHeartDisease_ieu-a-7 2 1 rs2552527 217823873 1.31e-07 75 17 9 11 13 25 rs4674215(1)	rs3791979(1)	rs3088214(1)	rs1063281(1)	rs61741262(1)	rs2552520(1)	rs2571461(1)	rs35136714(1)	rs12998823(1)	rs918949(1)	rs918950(1)	rs1035672(1)	rs1035673(1)	rs11692329(1)	rs1991161(1)	rs13026442(1)	rs11695740(1)	rs2161967(1)	rs2161969(1)	rs41383244(1)	rs35955543(1)	rs4674216(1)	rs4674217(1)	rs12476660(1)	rs12694422(1)	rs3796026(1)	rs2571445(1)	rs2571442(1)	rs34144104(1)	rs12466972(1)	rs2571434(1)	rs13022333(1)	rs11897815(1)	rs4674218(1)	rs2571435(1)	rs2571438(1)	rs16858298(1)	rs4674219(1)	rs10165160(1)	rs3796028(1)	rs10168611(1)	rs10168454(1)	rs2571443(1)	rs2571444(1)	rs16858320(1)	rs1008835(1)	rs73992637(1)	rs34466485(1)	rs1122987(1)
2013_CoronaryHeartDisease_ieu-a-7 2 1 rs4076834 43854488 1.35e-07 85 67 0 0 0 18 rs56266464(1)	rs114938914(1)	rs111617668(1)	rs79835740(1)	rs3923912(1)	rs77725792(1)	rs115445558(1)	rs6756629(1)	rs11887534(1)	rs75331444(1)	rs41360247(1)	rs4953023(1)	rs76866386(1)	rs56132765(1)	rs72875462(1)	rs9753033(1)	rs4507142(1)	rs4614977(1)
2013_CoronaryHeartDisease_ieu-a-7 4 1 rs17612742 147493499 1.61e-07 128 50 4 45 5 24 rs80010398(1)	rs56218504(1)	rs61540138(1)	rs1429120(1)	rs6849837(1)	rs58735500(1)	rs9993943(1)	rs17023251(1)	rs142922139(1)	rs114882656(1)	rs139241483(1)	rs55655023(1)	rs72955609(1)	rs77028772(1)	rs17612693(1)	rs80157433(1)	rs61075980(1)	rs75697049(1)	rs59415853(1)	rs55965782(1)	rs56024659(1)	rs73855809(1)	rs73855810(1)	rs146510206(1)	rs6823438(1)	rs6537481(1)	rs73855814(1)	rs7659823(1)	rs9991584(1)	rs72957606(1)	rs10305838(1)	rs10305839(1)	rs6842241(1)	rs6841581(1)	rs1801708(1)	rs6855875(1)	rs4835083(1)	rs4835084(1)	rs984457(1)	rs984458(1)	rs56015601(1)	rs10305860(1)	rs9308218(1)	rs10305862(1)	rs6841473(1)	rs6823537(1)	rs702757(1)	rs4835410(1)	rs7663891(1)	rs952402(1)
2013_CoronaryHeartDisease_ieu-a-7 4 1 rs11723436 119980181 1.68e-07 220 30 70 76 4 40 rs11733668(1)	rs6534152(1)	rs7688133(1)	rs62321226(1)	rs56170963(1)	rs4640656(1)	rs4314267(1)	rs4368584(1)	rs12649960(1)	rs58504887(1)	rs62319675(1)	rs57440540(1)	rs62319688(1)	rs66515322(1)	rs57830771(1)	rs62319691(1)	rs28605137(1)	rs4834821(1)	rs2221353(1)	rs13146176(1)	rs1393966(1)	rs7660190(1)	rs13110069(1)	rs13118314(1)	rs13124017(1)	rs12511339(1)	rs13138488(1)	rs10446727(1)	rs10446728(1)	rs13132107(1)	rs9790431(1)	rs11723972(1)	rs4411968(1)	rs4348076(1)	rs7659369(1)	rs13130426(1)	rs11098551(1)	rs7667585(1)	rs12506247(1)	rs4834824(1)	rs4834825(1)	rs10018121(1)	rs13119564(1)	rs12508689(1)	rs13134259(1)	rs13135303(1)	rs13134965(1)	rs13110689(1)	rs13142217(1)	rs2160499(1)
2013_CoronaryHeartDisease_ieu-a-7 17 1 rs9896535 2229911 1.71e-07 441 109 28 8 46 250 rs8065350(1)	rs12602492(1)	rs7213049(1)	rs7225843(1)	rs6503245(1)	rs4061660(1)	rs9914577(1)	rs9914578(1)	rs9904872(1)	rs9915112(1)	rs10459917(1)	rs8082647(1)	rs62067978(1)	rs3760232(1)	rs3760231(1)	rs2641436(1)	rs2760744(1)	rs2760743(1)	rs2641439(1)	rs2641438(1)	rs2760742(1)	rs2641437(1)	rs2760741(1)	rs2760740(1)	rs8081921(1)	rs7220358(1)	rs7225168(1)	rs2984940(1)	rs2984939(1)	rs2957926(1)	rs2760739(1)	rs2760738(1)	rs2760737(1)	rs56092218(1)	rs189381738(1)	rs2131703(1)	rs2131702(1)	rs2172593(1)	rs2641440(1)	rs2760734(1)	rs2760751(1)	rs2760750(1)	rs2476355(1)	rs2984943(1)	rs2984942(1)	rs8067895(1)	rs2641431(1)	rs923862(1)	rs923863(1)	rs923864(1)
2013_CoronaryHeartDisease_ieu-a-7 19 1 rs405509 44905579 1.74e-07 46 28 7 6 5 0 rs157585(1)	rs157588(1)	rs157590(1)	rs2238681(1)	rs8106922(1)	rs1160985(1)	rs760136(1)	rs741780(1)	rs1038025(1)	rs1038026(1)	rs7259620(1)
2013_CoronaryHeartDisease_ieu-a-7 3 1 rs748431 14886570 2.14e-07 247 31 2 145 23 46 rs829189(1)	rs829190(1)	rs844176(1)	rs1687287(1)	rs1687289(1)	rs294601(1)	rs60155001(1)	rs2342881(1)	rs73028182(1)	rs10510432(1)	rs60388387(1)	rs744892(1)	rs13070730(1)	rs9837816(1)	rs1490615(1)	rs1077535(1)	rs1077534(1)	rs4685215(1)	rs55851388(1)	rs6766170(1)	rs7613427(1)	rs6442479(1)	rs7638578(1)	rs75311302(1)	rs79789143(1)	rs76278089(1)	rs75289087(1)	rs35390297(1)	rs1689581(1)	rs12635985(1)	rs59741040(1)	rs60573957(1)	rs747623(1)	rs747624(1)	rs747625(1)	rs1687327(1)	rs3887276(1)	rs902451(1)	rs4395384(1)	rs1389300(1)	rs1389301(1)	rs1388043(1)	rs1689524(1)	rs1687325(1)	rs1689525(1)	rs1687296(1)	rs34319137(1)	rs6789597(1)	rs6789614(1)	rs1689526(1)
2013_CoronaryHeartDisease_ieu-a-7 19 1 rs15052 41307470 2.21e-07 31 13 0 1 0 17 rs186235601(1)	rs4803447(1)	rs12459929(1)	rs73043273(1)	rs8109440(1)	rs55841050(1)	rs137991784(1)	rs139833223(1)	rs17251589(1)	rs144025261(1)	rs12459996(1)	rs55994820(1)	rs73045223(1)	rs73045226(1)	rs12461203(1)	rs73045231(1)	rs73045269(1)	rs56254331(1)
2013_CoronaryHeartDisease_ieu-a-7 6 1 rs783175 160750632 3e-07 404 298 33 46 6 21 rs4252066(1)	rs4252090(1)	rs4252096(1)	rs62439804(1)	rs4252107(1)	rs4252109(1)	rs783147(1)	rs13231(1)	rs4252117(1)	rs4252120(1)	rs9458016(1)	rs4709460(1)	rs9456578(1)	rs4709461(1)	rs9458017(1)	rs4252125(1)	rs4252126(1)	rs4252130(1)	rs4252134(1)	rs9458019(1)	rs4252135(1)	rs9458020(1)	rs56093624(1)	rs1406892(1)	rs3757017(1)	rs2859879(1)	rs4252165(1)	rs783184(1)	rs783181(1)	rs28402939(1)	rs117016680(1)	rs1084655(1)	rs783164(1)	rs783161(1)	rs783160(1)	rs1830524(1)	rs1247554(1)	rs1652499(1)	rs1652500(1)	rs1782629(1)	rs1611873(1)	rs1740445(1)	rs1740444(1)	rs1782627(1)	rs1652485(1)	rs1782600(1)	rs1652488(1)	rs1652490(1)	rs1620875(1)	rs1740436(1)
2013_CoronaryHeartDisease_ieu-a-7 19 1 rs4804573 11166556 3.08e-07 45 20 13 2 1 9 rs74180170(1)	rs56237989(1)	rs11671872(1)	rs12984037(1)	rs11668537(1)	rs11671372(1)	rs76213248(1)	rs7260306(1)	rs79050709(1)	rs10469364(1)	rs11668313(1)	rs4804572(1)
2013_CoronaryHeartDisease_ieu-a-7 17 1 rs35895680 48982960 3.76e-07 347 7 5 56 59 220 rs4328488(1)	rs869492(1)	rs12603429(1)	rs7219021(1)	rs72831853(1)	rs11657371(1)	rs7217007(1)	rs57185954(1)	rs11652858(1)	rs111532206(1)	rs11654075(1)	rs2032844(1)	rs2032843(1)	rs11868085(1)	rs4553671(1)	rs66866087(1)	rs9913867(1)	rs67355007(1)	rs68169424(1)	rs12150249(1)	rs11657940(1)	rs7216911(1)	rs7217983(1)	rs12150380(1)	rs11079835(1)	rs7208921(1)	rs7209065(1)	rs7207283(1)	rs7207304(1)	rs7213379(1)	rs7208664(1)	rs7209437(1)	rs7208848(1)	rs7207969(1)	rs68012338(1)	rs56144347(1)	rs9915337(1)	rs575556(1)	rs7215901(1)	rs7206962(1)	rs11653214(1)	rs9912856(1)	rs10468570(1)	rs10468517(1)	rs7209108(1)	rs9906942(1)	rs3901705(1)	rs3848457(1)	rs9897440(1)	rs3887854(1)
2013_CoronaryHeartDisease_ieu-a-7 3 1 rs12897 172398112 4.33e-07 105 52 40 10 0 3 rs502170(1)	rs559529(1)	rs556368(1)	rs590374(1)	rs609424(1)	rs28572256(1)	rs1720228(1)	rs9821189(1)	rs1285082(1)	rs1285081(1)	rs9859248(1)	rs35263143(1)	rs62281182(1)
2013_CoronaryHeartDisease_ieu-a-7 11 1 rs12788925 102931118 4.69e-07 110 23 23 32 24 8 rs662558(1)	rs114176245(1)	rs17361668(1)	rs615098(1)	rs626750(1)	rs72981675(1)	rs72981680(1)	rs72981683(1)	rs72981684(1)	rs673163(1)	rs586701(1)	rs737693(1)	rs72981698(1)	rs72983508(1)	rs644885(1)	rs72983513(1)	rs654600(1)	rs660599(1)	rs674546(1)	rs28381684(1)	rs17368582(1)	rs17368659(1)	rs608194(1)	rs2276109(1)	rs17368814(1)	rs11225445(1)	rs117862972(1)	rs7103921(1)	rs9666046(1)	rs2005108(1)	rs2011681(1)	rs4434970(1)	rs1940938(1)	rs150986675(1)	rs10458948(1)	rs34100496(1)	rs72983581(1)	rs11225478(1)	rs2096766(1)	rs2096767(1)	rs2096768(1)	rs56960239(1)	rs72985551(1)	rs1892971(1)	rs17297226(1)	rs12146550(1)	rs12146552(1)	rs2212437(1)	rs12792912(1)	rs56950749(1)
2013_CoronaryHeartDisease_ieu-a-7 19 1 rs8108632 41348629 4.76e-07 145 0 2 28 82 33 rs12461895(1)	rs10416269(1)	rs7408955(1)	rs1549934(1)	rs4803455(1)	rs10406816(1)	rs1989457(1)	rs2288874(1)	rs2288873(1)	rs2241717(1)	rs7258445(1)	rs2241715(1)	rs12462166(1)	rs12983775(1)	rs1800470(1)	rs1800469(1)	rs4803457(1)	rs2317130(1)	rs11666933(1)	rs11668109(1)	rs1982072(1)	rs11670143(1)	rs4803458(1)	rs11083616(1)	rs11083617(1)	rs2241714(1)	rs2241713(1)	rs2241712(1)	rs1549933(1)	rs1025497(1)	rs1963413(1)	rs9797885(1)	rs4803459(1)	rs75041078(1)	rs8108357(1)	rs34503210(1)	rs7260340(1)	rs11670739(1)	rs1046909(1)	rs1529717(1)	rs2317131(1)	rs1077856(1)	rs13345590(1)	rs8105450(1)	rs7255918(1)	rs4605279(1)	rs3745292(1)	rs11880674(1)	rs7259900(1)	rs12602(1)
2013_CoronaryHeartDisease_ieu-a-7 6 1 rs1342206 22593447 4.81e-07 324 162 79 14 21 48 rs9466374(1)	rs4711012(1)	rs7772181(1)	rs13214499(1)	rs34930763(1)	rs13196055(1)	rs7770180(1)	rs6922960(1)	rs6900627(1)	rs11751669(1)	rs3734215(1)	rs3734214(1)	rs6908475(1)	rs13211568(1)	rs13211957(1)	rs13212447(1)	rs12662891(1)	rs7742025(1)	rs13198323(1)	rs13198355(1)	rs13199041(1)	rs12111199(1)	rs12111204(1)	rs13207207(1)	rs10946567(1)	rs6935379(1)	rs6908600(1)	rs6931450(1)	rs4711020(1)	rs13202434(1)	rs13210010(1)	rs12524244(1)	rs13200143(1)	rs1954272(1)	rs7773580(1)	rs11759879(1)	rs5010014(1)	rs1342207(1)	rs1418312(1)	rs7757111(1)	rs765782(1)	rs4712698(1)	rs4712699(1)	rs1418311(1)	rs13200219(1)	rs13220769(1)	rs2294822(1)	rs13209127(1)	rs2294825(1)	rs2294828(1)
2013_CoronaryHeartDisease_ieu-a-7 10 1 rs11238956 44254406 5.09e-07 26 6 5 11 1 3 rs2802477(1)	rs2505747(1)	rs647419(1)	rs1436927(1)	rs1746054(1)	rs809602(1)	rs1089042(1)	rs1657342(1)	rs800321(1)	rs800322(1)	rs800323(1)	rs800325(1)	rs811649(1)	rs800326(1)	rs1147885(1)
2013_CoronaryHeartDisease_ieu-a-7 9 1 rs10965228 22082381 5.1e-07 5 5 0 0 0 0 NONE
2013_CoronaryHeartDisease_ieu-a-7 13 1 rs1924981 28448508 5.11e-07 136 20 25 23 34 34 rs9508017(1)	rs7995976(1)	rs6491275(1)	rs61950227(1)	rs12584016(1)	rs9513094(1)	rs9551462(1)	rs3751395(1)	rs3751397(1)	rs7337610(1)	rs17086617(1)	rs2296284(1)	rs7983774(1)	rs9513095(1)	rs9551466(1)	rs1555641(1)	rs9319428(1)	rs9319429(1)	rs9513097(1)	rs9508023(1)	rs7992068(1)	rs9508025(1)	rs9508026(1)	rs9508027(1)	rs8002951(1)	rs9513105(1)	rs9508029(1)	rs9513106(1)	rs9513107(1)	rs6491284(1)	rs7328903(1)	rs9508032(1)	rs9513109(1)	rs9508033(1)	rs9508034(1)	rs9513110(1)	rs722503(1)	rs8002446(1)	rs9513111(1)	rs9513112(1)	rs2147564(1)	rs2281827(1)	rs3794405(1)	rs7324510(1)	rs9513113(1)	rs9513114(1)	rs9508035(1)	rs8001784(1)	rs2296285(1)	rs9513115(1)
2013_CoronaryHeartDisease_ieu-a-7 2 1 rs17517928 215426636 5.14e-07 161 117 7 17 14 6 rs17456054(1)	rs1968510(1)	rs62202764(1)	rs62183108(1)	rs62183109(1)	rs17516906(1)	rs17457391(1)	rs17458018(1)	rs1250248(1)	rs16854041(1)	rs13423742(1)	rs56137176(1)	rs62181365(1)	rs1837121(1)	rs7609476(1)	rs1250239(1)	rs1250240(1)	rs1250241(1)	rs1250242(1)	rs1250244(1)	rs1250247(1)	rs1250258(1)	rs1250259(1)	rs7562601(1)	rs1250229(1)	rs1250231(1)	rs1250232(1)	rs55942719(1)	rs7423688(1)	rs34570017(1)	rs1250236(1)	rs1250237(1)	rs62181368(1)	rs6753702(1)	rs17459063(1)	rs34957948(1)	rs13023321(1)
2013_CoronaryHeartDisease_ieu-a-7 3 1 rs7623687 49411133 5.22e-07 308 12 35 92 39 130 rs73082331(1)	rs73082337(1)	rs78807522(1)	rs73082357(1)	rs73082363(1)	rs34290943(1)	rs34759087(1)	rs13078949(1)	rs6774721(1)	rs4563439(1)	rs13086611(1)	rs62259939(1)	rs17080528(1)	rs17650792(1)	rs13090388(1)	rs11711536(1)	rs1050450(1)	rs1800668(1)	rs3811699(1)	rs1987628(1)	rs67485053(1)	rs2878298(1)	rs148734725(1)	rs7373849(1)	rs34588335(1)	rs13087851(1)	rs17595772(1)	rs7621003(1)	rs6809216(1)	rs7623659(1)	rs2117939(1)	rs7648841(1)	rs6446264(1)	rs4955412(1)	rs62259942(1)	rs35169793(1)	rs6797765(1)	rs6793308(1)	rs7631908(1)	rs111903592(1)	rs4855843(1)	rs7643586(1)	rs11716974(1)	rs73088122(1)	rs4855842(1)	rs9878943(1)	rs34937635(1)	rs111533129(1)	rs55957735(1)	rs9871380(1)
2013_CoronaryHeartDisease_ieu-a-7 22 1 rs9608859 30271288 5.36e-07 176 46 25 87 16 2 rs2267153(1)	rs3761427(1)	rs11089441(1)	rs9608855(1)	rs1476576(1)	rs10854598(1)	rs11705378(1)	rs6006426(1)	rs6006427(1)	rs11704358(1)	rs12484252(1)	rs5763928(1)	rs56300819(1)	rs5753058(1)	rs5763932(1)	rs55979575(1)	rs1079227(1)	rs4823089(1)	rs17656850(1)	rs737948(1)	rs7287175(1)	rs5753060(1)	rs5753061(1)	rs28360656(1)	rs5749062(1)	rs13053595(1)	rs737751(1)	rs737750(1)	rs5753069(1)	rs5753070(1)	rs5753073(1)	rs5749063(1)	rs2240420(1)	rs17657174(1)	rs2229807(1)	rs13056326(1)	rs17730485(1)	rs740220(1)	rs17730538(1)	rs13057861(1)	rs5749067(1)	rs5753078(1)	rs2074733(1)	rs5753082(1)	rs4390846(1)	rs4820005(1)	rs4820006(1)	rs4820007(1)	rs7288947(1)	rs11913885(1)
2013_CoronaryHeartDisease_ieu-a-7 12 1 rs10841443 20067099 5.81e-07 360 158 49 49 78 26 rs10770588(1)	rs7358636(1)	rs10770589(1)	rs10743348(1)	rs2728624(1)	rs10841427(1)	rs2728622(1)	rs2728621(1)	rs12231460(1)	rs2728620(1)	rs10770591(1)	rs2728618(1)	rs11044977(1)	rs7961111(1)	rs4762911(1)	rs2078339(1)	rs2417836(1)	rs4595618(1)	rs10219487(1)	rs7980458(1)	rs7965640(1)	rs2728614(1)	rs12367552(1)	rs2579287(1)	rs11044981(1)	rs10770595(1)	rs7972834(1)	rs7972957(1)	rs7973599(1)	rs7973748(1)	rs7960456(1)	rs10841430(1)	rs10841431(1)	rs4762912(1)	rs4762913(1)	rs4762914(1)	rs4762915(1)	rs10770597(1)	rs10770598(1)	rs10770599(1)	rs10770600(1)	rs7980996(1)	rs7967625(1)	rs7952935(1)	rs7980948(1)	rs7952739(1)	rs2728608(1)	rs3983568(1)	rs10732530(1)	rs10505843(1)
2013_CoronaryHeartDisease_ieu-a-7 8 1 rs2001846 125466208 5.93e-07 101 36 13 3 5 44 rs2980885(1)	rs6999569(1)	rs2980856(1)	rs2954017(1)	rs2954018(1)	rs2980855(1)	rs2980854(1)	rs2954019(1)	rs2001945(1)	rs2980853(1)	rs2001845(1)	rs2001844(1)	rs6982636(1)	rs6982502(1)	rs2980886(1)	rs4871603(1)	rs2980882(1)	rs2980880(1)	rs2980879(1)	rs2980876(1)	rs2980875(1)	rs2954020(1)	rs2954021(1)	rs2954022(1)	rs4336630(1)	rs2954025(1)	rs2954026(1)	rs2980862(1)	rs2954027(1)	rs2954028(1)	rs2980860(1)	rs7828113(1)	rs7846466(1)	rs17321515(1)	rs2980867(1)	rs2980868(1)	rs2980869(1)	rs2980871(1)	rs2954029(1)	rs2954030(1)	rs2954031(1)	rs2954032(1)	rs2954033(1)	rs10808546(1)	rs2980859(1)	rs4351435(1)	rs28601761(1)	rs2980858(1)	rs112875651(1)	rs2980888(1)
2013_CoronaryHeartDisease_ieu-a-7 4 1 rs4691707 155520162 5.95e-07 240 107 20 14 22 77 rs78857453(1)	rs12512201(1)	rs962491(1)	rs28437901(1)	rs61655692(1)	rs12504110(1)	rs11100001(1)	rs28509460(1)	rs12643194(1)	rs12650306(1)	rs4690974(1)	rs6536072(1)	rs4691666(1)	rs7442312(1)	rs7683728(1)	rs4691670(1)	rs6820343(1)	rs1155422(1)	rs13140296(1)	rs7662563(1)	rs717695(1)	rs6810761(1)	rs6837085(1)	rs6536076(1)	rs12646335(1)	rs10213478(1)	rs10029651(1)	rs2880099(1)	rs2341599(1)	rs7440763(1)	rs7440928(1)	rs908585(1)	rs1517288(1)	rs7435973(1)	rs13118820(1)	rs13126083(1)	rs1517294(1)	rs13133534(1)	rs10029530(1)	rs13147331(1)	rs7440252(1)	rs13124618(1)	rs1400622(1)	rs956974(1)	rs7660191(1)	rs13122696(1)	rs6858731(1)	rs6810470(1)	rs11733025(1)	rs17312460(1)
2013_CoronaryHeartDisease_ieu-a-7 2 1 rs4245791 43847292 6.14e-07 93 74 5 0 9 5 rs4299376(1)	rs6544713(1)	rs4148215(1)	rs4148216(1)	rs4603816(1)	rs6740545(1)	rs6544716(1)	rs6755809(1)	rs6544717(1)	rs4952688(1)	rs35206901(1)	rs4953026(1)	rs4148217(1)	rs4148218(1)
2013_CoronaryHeartDisease_ieu-a-7 9 1 rs10818576 121650669 7.23e-07 50 11 4 12 9 14 rs1571802(1)	rs74813528(1)	rs78424955(1)	rs113692313(1)	rs584985(1)	rs2777311(1)	rs2777310(1)	rs2797348(1)	rs12352132(1)	rs62575880(1)	rs2777308(1)	rs1768732(1)	rs62572786(1)	rs7465724(1)	rs12344043(1)	rs62572787(1)	rs12553641(1)	rs74971632(1)	rs12554639(1)	rs12554667(1)	rs10818577(1)	rs10818578(1)	rs10818579(1)	rs10818580(1)	rs10985343(1)	rs10985344(1)	rs62572789(1)	rs12380555(1)	rs10985347(1)	rs10985348(1)	rs885150(1)	rs4837886(1)	rs10818583(1)	rs7025486(1)	rs10985349(1)
2013_CoronaryHeartDisease_ieu-a-7 14 1 rs3752958 99716350 7.98e-07 24 3 3 5 3 10 rs12882487(1)	rs12590687(1)	rs34518442(1)	rs28811042(1)	rs12587879(1)	rs9788569(1)	rs71422782(1)	rs34146338(1)	rs35826699(1)	rs11623755(1)	rs35752324(1)	rs77467832(1)	rs8019753(1)	rs7148504(1)	rs2295911(1)	rs7151522(1)	rs7151887(1)	rs34640436(1)
2013_CoronaryHeartDisease_ieu-a-7 1 1 rs28470722 37921055 9.84e-07 319 173 51 21 24 50 rs35148989(1)	rs12044682(1)	rs12022363(1)	rs12025519(1)	rs11582766(1)	rs71642605(1)	rs12030690(1)	rs12563037(1)	rs72661832(1)	rs2291297(1)	rs28411034(1)	rs3748682(1)	rs12751325(1)	rs9729719(1)	rs3891572(1)	rs28625842(1)	rs11485996(1)	rs12729989(1)	rs28525112(1)	rs12734823(1)	rs11485997(1)	rs4607835(1)	rs4585948(1)	rs9701812(1)	rs28420383(1)	rs12742756(1)	rs12728438(1)	rs9700081(1)	rs2127647(1)	rs35978921(1)	rs12752271(1)	rs36084352(1)	rs28658085(1)	rs28739509(1)	rs28469609(1)	rs28766116(1)	rs28885132(1)	rs11485999(1)	rs35129114(1)	rs9729284(1)	rs61776678(1)	rs35347111(1)	rs76762310(1)	rs28705798(1)	rs34354043(1)	rs34655914(1)	rs35267671(1)	rs17465420(1)	rs28605759(1)	rs28493395(1)
2013_CoronaryHeartDisease_ieu-a-7 12 1 rs2244608 120979185 1.02e-06 335 66 162 38 35 34 rs494632(1)	rs534415(1)	rs1718180(1)	rs660549(1)	rs11065307(1)	rs61946382(1)	rs11065324(1)	rs2701184(1)	rs7980311(1)	rs61946383(1)	rs1696390(1)	rs61946384(1)	rs7967190(1)	rs4767941(1)	rs11065332(1)	rs61946385(1)	rs77741769(1)	rs61946386(1)	rs3999421(1)	rs10849819(1)	rs2133638(1)	rs2004910(1)	rs7969196(1)	rs1077195(1)	rs2649999(1)	rs12821745(1)	rs11065358(1)	rs113082037(1)	rs1696359(1)	rs2650000(1)	rs2178463(1)	rs2701194(1)	rs2701175(1)	rs11065365(1)	rs1732391(1)	rs6489786(1)	rs7954039(1)	rs7954331(1)	rs7966322(1)	rs7953249(1)	rs7135337(1)	rs1920792(1)	rs2251468(1)	rs10774579(1)	rs2393792(1)	rs2243616(1)	rs148608463(1)	rs142632970(1)	rs2255531(1)	rs7139079(1)
2013_CoronaryHeartDisease_ieu-a-7 1 1 rs11810571 151789832 1.03e-06 141 74 10 7 24 26 rs12564097(1)	rs12035531(1)	rs1970568(1)	rs11587006(1)	rs1879533(1)	rs2489890(1)	rs1196467(1)	rs11576810(1)	rs11586446(1)	rs12141652(1)	rs12122917(1)	rs13376155(1)	rs61815078(1)	rs7007(1)	rs17568246(1)	rs1196456(1)	rs6664467(1)	rs11204884(1)	rs6673002(1)	rs3790514(1)	rs1054479(1)	rs6683364(1)	rs6673917(1)	rs7542898(1)	rs6681093(1)	rs7416415(1)	rs4845570(1)	rs4845356(1)	rs6694952(1)	rs10788809(1)	rs3811414(1)	rs3811415(1)	rs1521185(1)	rs4845575(1)	rs4618976(1)	rs4504897(1)	rs11204892(1)	rs6659705(1)	rs11586946(1)	rs11585294(1)	rs4845579(1)	rs11588634(1)	rs11588258(1)	rs2280471(1)	rs12145375(1)	rs3790515(1)	rs11204894(1)	rs11582525(1)	rs7540799(1)	rs4845602(1)
2013_CoronaryHeartDisease_ieu-a-7 4 1 rs12509595 80261400 1.03e-06 32 3 8 10 1 10 rs1902859(1)	rs17004846(1)	rs13149993(1)	rs72656599(1)	rs2903657(1)	rs1458038(1)	rs11099097(1)	rs989509(1)	rs989508(1)	rs2867733(1)	rs11099098(1)	rs1458025(1)	rs13125101(1)	rs1379707(1)	rs12054583(1)	rs72658333(1)	rs16998073(1)	rs3806752(1)	rs35954793(1)	rs36034102(1)	rs3733336(1)
2013_CoronaryHeartDisease_ieu-a-7 6 1 rs9486719 96612248 1.1e-06 365 18 41 98 44 164 rs2223239(1)	rs2815293(1)	rs1076630(1)	rs2205759(1)	rs2205760(1)	rs1983551(1)	rs2472926(1)	rs2254574(1)	rs2499787(1)	rs2205754(1)	rs1009597(1)	rs1009596(1)	rs2092094(1)	rs2103539(1)	rs2499789(1)	rs2472875(1)	rs2499790(1)	rs2472876(1)	rs2499792(1)	rs2499793(1)	rs2499796(1)	rs2499797(1)	rs2049927(1)	rs976356(1)	rs976357(1)	rs9399923(1)	rs2499799(1)	rs4839683(1)	rs6924957(1)	rs4839826(1)	rs9399930(1)	rs2499801(1)	rs760619(1)	rs7770889(1)	rs2472880(1)	rs13208321(1)	rs2499804(1)	rs6568392(1)	rs2472881(1)	rs4839828(1)	rs2472882(1)	rs2472883(1)	rs2472884(1)	rs2499807(1)	rs1303852(1)	rs2205755(1)	rs2472886(1)	rs9320127(1)	rs2472887(1)	rs2472888(1)
2013_CoronaryHeartDisease_ieu-a-7 8 1 rs17411031 19994799 1.17e-06 333 22 30 99 72 110 rs62496677(1)	rs6981571(1)	rs11986182(1)	rs74549553(1)	rs4922113(1)	rs75070501(1)	rs17410407(1)	rs77829308(1)	rs73607783(1)	rs79341217(1)	rs74974359(1)	rs10503666(1)	rs17482310(1)	rs79396901(1)	rs138094414(1)	rs112861901(1)	rs12550077(1)	rs17482386(1)	rs76085257(1)	rs73597688(1)	rs73597690(1)	rs12543154(1)	rs73597699(1)	rs1441771(1)	rs77032723(1)	rs60526148(1)	rs3988301(1)	rs28834434(1)	rs4466415(1)	rs77899453(1)	rs7816032(1)	rs139001474(1)	rs149764042(1)	rs150331294(1)	rs145353248(1)	rs3779787(1)	rs112127208(1)	rs3779788(1)	rs56321069(1)	rs8176337(1)	rs74304285(1)	rs113023641(1)	rs343(1)	rs254(1)	rs255(1)	rs256(1)	rs263(1)	rs264(1)	rs269(1)	rs271(1)
2013_CoronaryHeartDisease_ieu-a-7 9 1 rs7045889 22133252 1.18e-06 19 8 2 7 2 0 rs1889086(1)	rs2891169(1)	rs10217762(1)	rs10757283(1)	rs7019437(1)	rs12555274(1)	rs7018475(1)	rs10757284(1)	rs4977761(1)
2013_CoronaryHeartDisease_ieu-a-7 16 1 rs7188857 75269546 1.21e-06 539 82 3 13 76 365 rs72802342(1)	rs55993634(1)	rs72802352(1)	rs889512(1)	rs9936550(1)	rs72802357(1)	rs72802358(1)	rs77258096(1)	rs9921930(1)	rs9921586(1)	rs9924354(1)	rs66502159(1)	rs72802365(1)	rs9927309(1)	rs9940370(1)	rs66535165(1)	rs67478528(1)	rs7202877(1)	rs7195852(1)	rs7202844(1)	rs7202858(1)	rs6564232(1)	rs6564233(1)	rs7197746(1)	rs7197389(1)	rs60470336(1)	rs72802372(1)	rs66881382(1)	rs72802375(1)	rs111852127(1)	rs61634868(1)	rs59409959(1)	rs184458383(1)	rs6564234(1)	rs6564235(1)	rs111869668(1)	rs6564236(1)	rs6564237(1)	rs2870463(1)	rs66473537(1)	rs8052763(1)	rs8053595(1)	rs8054218(1)	rs8056814(1)	rs2287990(1)	rs13331385(1)	rs28690217(1)	rs17673983(1)	rs3743613(1)	rs2278020(1)
2013_CoronaryHeartDisease_ieu-a-7 11 1 rs1351525 13280001 1.26e-06 237 21 34 70 20 92 rs10766059(1)	rs12808129(1)	rs877822(1)	rs35424804(1)	rs7104311(1)	rs7107711(1)	rs7112233(1)	rs1384018(1)	rs1079764(1)	rs1384017(1)	rs1384016(1)	rs11022717(1)	rs6486109(1)	rs1351522(1)	rs1351521(1)	rs1351520(1)	rs4757133(1)	rs1481881(1)	rs1481880(1)	rs11825452(1)	rs10832006(1)	rs11825504(1)	rs11825506(1)	rs34588274(1)	rs35681858(1)	rs10832007(1)	rs11605518(1)	rs11022721(1)	rs11022722(1)	rs11022723(1)	rs986721(1)	rs6486110(1)	rs986720(1)	rs1481879(1)	rs1481877(1)	rs1481876(1)	rs4756761(1)	rs4756762(1)	rs4757134(1)	rs11022725(1)	rs11022726(1)	rs747601(1)	rs11603808(1)	rs4372426(1)	rs9783306(1)	rs55957464(1)	rs10766064(1)	rs10766065(1)	rs10766066(1)	rs7120247(1)
2013_CoronaryHeartDisease_ieu-a-7 19 1 rs8104311 15871950 1.26e-06 502 180 38 128 67 89 rs62104683(1)	rs57092853(1)	rs56108924(1)	rs55829253(1)	rs62104727(1)	rs3764557(1)	rs57643617(1)	rs62104731(1)	rs72995321(1)	rs62104732(1)	rs56294401(1)	rs55782900(1)	rs56378626(1)	rs7249737(1)	rs62106064(1)	rs62106066(1)	rs72995356(1)	rs62106067(1)	rs62106068(1)	rs62106069(1)	rs62106070(1)	rs62106071(1)	rs72995364(1)	rs72995365(1)	rs58011696(1)	rs61490492(1)	rs56845473(1)	rs58011464(1)	rs55908984(1)	rs61332015(1)	rs73003222(1)	rs55653781(1)	rs62106085(1)	rs73003233(1)	rs76906992(1)	rs62106088(1)	rs62106089(1)	rs62106090(1)	rs62106091(1)	rs79109819(1)	rs62106092(1)	rs62106093(1)	rs62106094(1)	rs62106095(1)	rs62106096(1)	rs56209253(1)	rs62106098(1)	rs79937340(1)	rs11085996(1)	rs11085997(1)
2013_CoronaryHeartDisease_ieu-a-7 10 1 rs7082705 80411100 1.33e-06 522 235 66 21 133 67 rs3748242(1)	rs12763624(1)	rs11201950(1)	rs11591611(1)	rs9645553(1)	rs2789642(1)	rs11596730(1)	rs7900214(1)	rs61862368(1)	rs56236678(1)	rs2259619(1)	rs1298908(1)	rs2573326(1)	rs3862532(1)	rs10788541(1)	rs946893(1)	rs3120976(1)	rs7923366(1)	rs9420349(1)	rs10749550(1)	rs2993763(1)	rs2994388(1)	rs10788545(1)	rs10887711(1)	rs10788546(1)	rs9285726(1)	rs2236568(1)	rs873395(1)	rs4934028(1)	rs1143694(1)	rs2282367(1)	rs1417219(1)	rs756208(1)	rs9421464(1)	rs2236569(1)	rs1890578(1)	rs2342813(1)	rs10749551(1)	rs9420359(1)	rs2185427(1)	rs4934038(1)	rs1340385(1)	rs10736339(1)	rs1856773(1)	rs10736340(1)	rs10736341(1)	rs1934146(1)	rs2994389(1)	rs1290317(1)	rs2486304(1)
2013_CoronaryHeartDisease_ieu-a-7 3 1 rs73222236 136169800 1.41e-06 726 133 162 212 110 109 rs1356664(1)	rs1014312(1)	rs1401545(1)	rs6803679(1)	rs9819988(1)	rs9837855(1)	rs9852406(1)	rs6773469(1)	rs9876837(1)	rs6802139(1)	rs55678980(1)	rs13322891(1)	rs9824558(1)	rs7609938(1)	rs9877722(1)	rs9813082(1)	rs56308637(1)	rs6779603(1)	rs9829329(1)	rs9829476(1)	rs9870581(1)	rs9833799(1)	rs9833699(1)	rs9834624(1)	rs9854494(1)	rs9875948(1)	rs9839259(1)	rs16843509(1)	rs13434196(1)	rs9844478(1)	rs9864656(1)	rs9864775(1)	rs9849088(1)	rs56807950(1)	rs59063369(1)	rs4718(1)	rs870812(1)	rs908825(1)	rs1568349(1)	rs1568350(1)	rs10512981(1)	rs7640153(1)	rs7638129(1)	rs7626676(1)	rs35722356(1)	rs13095193(1)	rs2204259(1)	rs66544356(1)	rs28855968(1)	rs28875187(1)
2013_CoronaryHeartDisease_ieu-a-7 6 1 rs688359 160044259 1.43e-06 18 0 2 12 3 1 rs3798188(1)	rs9456496(1)	rs9456497(1)	rs2277071(1)	rs68168937(1)	rs113681589(1)	rs61268266(1)	rs4709390(1)	rs1570070(1)	rs2297357(1)	rs4709391(1)	rs1036951(1)	rs4709392(1)	rs3777414(1)	rs8191772(1)	rs3798185(1)
2013_CoronaryHeartDisease_ieu-a-7 15 1 rs62013185 78893195 1.45e-06 162 27 31 30 19 55 rs56343754(1)	rs75267298(1)	rs8042187(1)	rs8025870(1)	rs8026077(1)	rs62011055(1)	rs4778738(1)	rs4778740(1)	rs62011056(1)	rs59312571(1)	rs56281795(1)	rs8031280(1)	rs62013160(1)	rs4624135(1)	rs59735519(1)	rs56272008(1)	rs8029496(1)	rs8028352(1)	rs8032867(1)	rs8039144(1)	rs76675237(1)	rs74733276(1)	rs8027635(1)	rs115957851(1)	rs16970194(1)	rs8037651(1)	rs56687292(1)	rs7179763(1)	rs10519215(1)	rs12440205(1)	rs12443105(1)	rs12050510(1)	rs12050511(1)	rs62013184(1)	rs1836556(1)	rs1435163(1)	rs10519216(1)	rs75732182(1)	rs10519217(1)	rs10444811(1)	rs12438433(1)	rs10519219(1)	rs4622479(1)	rs11857042(1)	rs62013186(1)	rs7171539(1)	rs74783630(1)	rs16970223(1)	rs74248601(1)	rs16970227(1)
2013_CoronaryHeartDisease_ieu-a-7 2 1 rs13384504 145050946 1.47e-06 327 102 87 28 53 57 rs17479267(1)	rs6754982(1)	rs17407414(1)	rs2118775(1)	rs6430071(1)	rs62169571(1)	rs35684585(1)	rs34528635(1)	rs6729614(1)	rs974755(1)	rs17407477(1)	rs786268(1)	rs786267(1)	rs786266(1)	rs786264(1)	rs786263(1)	rs148912137(1)	rs786279(1)	rs786280(1)	rs796797(1)	rs706626(1)	rs786270(1)	rs786271(1)	rs13009019(1)	rs786272(1)	rs786273(1)	rs9646680(1)	rs786274(1)	rs2918596(1)	rs2579022(1)	rs2579023(1)	rs813684(1)	rs812530(1)	rs786218(1)	rs58117425(1)	rs786223(1)	rs706627(1)	rs786224(1)	rs786226(1)	rs786227(1)	rs786228(1)	rs786229(1)	rs786256(1)	rs786255(1)	rs1371044(1)	rs786253(1)	rs786252(1)	rs786251(1)	rs786250(1)	rs1968527(1)
2013_CoronaryHeartDisease_ieu-a-7 17 1 rs72823056 42413908 1.5e-06 208 70 61 46 12 19 rs2074159(1)	rs35370188(1)	rs35493105(1)	rs2158067(1)	rs12600570(1)	rs12952244(1)	rs118012571(1)	rs2128786(1)	rs2883456(1)	rs11653437(1)	rs1129422(1)	rs709631(1)	rs8078850(1)	rs12453307(1)	rs963986(1)	rs963987(1)	rs963988(1)	rs4365333(1)	rs72823047(1)	rs111550283(1)	rs12150088(1)	rs34154026(1)	rs7222712(1)	rs56364076(1)	rs72823055(1)	rs1968866(1)	rs12600758(1)	rs2062213(1)	rs4796652(1)	rs151285077(1)	rs8068844(1)	rs8065702(1)	rs11656652(1)	rs7224135(1)	rs1032071(1)	rs1032072(1)	rs8072755(1)	rs58747199(1)	rs72823071(1)	rs12601228(1)	rs8082535(1)	rs1905338(1)	rs1905339(1)	rs8074296(1)	rs12603814(1)	rs2128785(1)	rs8071329(1)	rs11079045(1)	rs4796657(1)	rs2883457(1)
2013_CoronaryHeartDisease_ieu-a-7 13 1 rs9532984 42060557 1.62e-06 223 89 74 34 18 8 rs4942087(1)	rs2166624(1)	rs9525560(1)	rs2324846(1)	rs12184664(1)	rs2166625(1)	rs11620516(1)	rs9532968(1)	rs7994233(1)	rs7319942(1)	rs7325933(1)	rs6561025(1)	rs9532969(1)	rs7139837(1)	rs6561026(1)	rs2324847(1)	rs7325017(1)	rs7332244(1)	rs9532973(1)	rs10507505(1)	rs67325575(1)	rs11617973(1)	rs77829057(1)	rs67485343(1)	rs7982746(1)	rs9525562(1)	rs67521376(1)	rs73468973(1)	rs138808588(1)	rs67646181(1)	rs9532978(1)	rs61732602(1)	rs67733486(1)	rs73187207(1)	rs7319315(1)	rs9525563(1)	rs2324850(1)	rs68004929(1)	rs11620075(1)	rs7337582(1)	rs67272128(1)	rs9594667(1)	rs9525564(1)	rs9594668(1)	rs9594669(1)	rs6561029(1)	rs9594670(1)	rs9562371(1)	rs4942088(1)	rs4942089(1)
2013_CoronaryHeartDisease_ieu-a-7 2 1 rs7581542 202267214 1.75e-06 236 73 57 54 46 6 rs13413158(1)	rs13416785(1)	rs10197514(1)	rs13009414(1)	rs17386619(1)	rs11690066(1)	rs4673227(1)	rs4673229(1)	rs2049190(1)	rs2049189(1)	rs6435130(1)	rs13413165(1)	rs34949776(1)	rs1521884(1)	rs10166356(1)	rs10204998(1)	rs4513273(1)	rs7593110(1)	rs12693959(1)	rs2177084(1)	rs10174937(1)	rs6714212(1)	rs11895283(1)	rs12693960(1)	rs35632316(1)	rs4560092(1)	rs71425924(1)	rs13031047(1)	rs12988414(1)	rs13015146(1)	rs11674358(1)	rs12995639(1)	rs11690318(1)	rs12693962(1)	rs12693963(1)	rs3181155(1)	rs12987670(1)	rs6717044(1)	rs12986895(1)	rs35532362(1)	rs36053358(1)	rs59920888(1)	rs62196472(1)	rs10185956(1)	rs3769816(1)	rs34679304(1)	rs4675272(1)	rs6742786(1)	rs11898121(1)	rs7599392(1)
2013_CoronaryHeartDisease_ieu-a-7 5 1 rs10071096 4012580 2.06e-06 270 63 13 6 100 88 rs72729470(1)	rs11748824(1)	rs11739178(1)	rs11745500(1)	rs10064638(1)	rs13178917(1)	rs7727202(1)	rs6555240(1)	rs6555241(1)	rs7732134(1)	rs10079900(1)	rs13188941(1)	rs10475249(1)	rs28618140(1)	rs7704336(1)	rs10035880(1)	rs10035883(1)	rs11738929(1)	rs10038800(1)	rs10068959(1)	rs10069010(1)	rs10069086(1)	rs10063823(1)	rs10064077(1)	rs10064084(1)	rs3943033(1)	rs10056229(1)	rs521666(1)	rs2131593(1)	rs10058448(1)	rs645402(1)	rs540937(1)	rs660733(1)	rs675556(1)	rs507661(1)	rs484160(1)	rs689043(1)	rs568692(1)	rs581569(1)	rs570723(1)	rs491368(1)	rs17717616(1)	rs535792(1)	rs598815(1)	rs4702334(1)	rs937219(1)	rs2018939(1)	rs903085(1)	rs937218(1)	rs488021(1)
2013_CoronaryHeartDisease_ieu-a-7 16 1 rs7500448 83012185 2.11e-06 173 66 38 43 26 0 rs2325692(1)	rs17744703(1)	rs4782739(1)	rs4782740(1)	rs4782741(1)	rs17744760(1)	rs72790195(1)	rs72790196(1)	rs72790197(1)	rs72790199(1)	rs72790200(1)	rs17744784(1)	rs4783302(1)	rs4783303(1)	rs72790201(1)	rs72792103(1)	rs72792104(1)	rs72792105(1)	rs59583540(1)	rs17682957(1)	rs60675007(1)	rs59129184(1)	rs61417277(1)	rs61502045(1)	rs10492869(1)	rs72792114(1)	rs16959013(1)	rs72792116(1)	rs72792119(1)	rs72792120(1)	rs8061888(1)	rs72792123(1)	rs72792124(1)	rs72792125(1)	rs72792127(1)	rs72792128(1)	rs72792129(1)	rs72792132(1)	rs72792133(1)	rs4783304(1)	rs7193416(1)	rs4783305(1)	rs7200520(1)	rs7198797(1)	rs72792157(1)	rs72794136(1)	rs11644965(1)	rs9934506(1)	rs6565101(1)	rs72794172(1)
2013_CoronaryHeartDisease_ieu-a-7 9 1 rs28557075 22066573 2.2e-06 15 0 1 10 3 1 rs12349081(1)	rs62556541(1)	rs12335859(1)	rs9657608(1)	rs717326(1)	rs77560034(1)	rs3088440(1)	rs3217986(1)	rs10217269(1)	rs12352425(1)	rs62560775(1)	rs77283072(1)	rs1011970(1)	rs16905599(1)
2013_CoronaryHeartDisease_ieu-a-7 14 1 rs10873275 75064757 2.23e-06 454 188 17 14 82 153 rs2359193(1)	rs2268615(1)	rs741095(1)	rs2005863(1)	rs11621866(1)	rs11850328(1)	rs11625758(1)	rs12879725(1)	rs8005138(1)	rs10162358(1)	rs6574203(1)	rs8006147(1)	rs2159904(1)	rs1860935(1)	rs174994(1)	rs174995(1)	rs174997(1)	rs174998(1)	rs174999(1)	rs175000(1)	rs175001(1)	rs175002(1)	rs12880739(1)	rs12894709(1)	rs4903273(1)	rs2012627(1)	rs175006(1)	rs12882664(1)	rs10131894(1)	rs91144(1)	rs6574205(1)	rs175012(1)	rs8013780(1)	rs175014(1)	rs175015(1)	rs175016(1)	rs12588981(1)	rs12882111(1)	rs175034(1)	rs175035(1)	rs175036(1)	rs175037(1)	rs12889133(1)	rs175039(1)	rs175040(1)	rs175042(1)	rs12894419(1)	rs175043(1)	rs175044(1)	rs175045(1)
2013_CoronaryHeartDisease_ieu-a-7 15 1 rs17581137 95603185 2.23e-06 81 45 1 7 7 21 rs41374846(1)	rs59125351(1)	rs6496126(1)	rs2397810(1)	rs10520790(1)	rs55804812(1)	rs16975389(1)	rs16975396(1)	rs4544201(1)	rs4628911(1)	rs6496128(1)	rs8029996(1)	rs4551988(1)	rs58878263(1)	rs8040665(1)	rs8039789(1)	rs8040168(1)	rs17504029(1)	rs16975446(1)	rs4433763(1)	rs4321146(1)	rs3996842(1)	rs2397804(1)	rs2006950(1)	rs4622461(1)	rs4441220(1)	rs13379752(1)	rs62020537(1)	rs62020538(1)	rs115899894(1)	rs72764075(1)	rs62020539(1)	rs17506039(1)	rs2584229(1)	rs2575425(1)
2013_CoronaryHeartDisease_ieu-a-7 6 1 rs3106166 160417329 2.39e-06 157 138 16 1 0 2 rs622217(1)	rs520829(1)	rs10755578(1)
2013_CoronaryHeartDisease_ieu-a-7 3 1 rs17843797 124734175 2.43e-06 130 77 28 3 8 14 rs3772800(1)	rs17282057(1)	rs62265615(1)	rs17843768(1)	rs2279199(1)	rs4678145(1)	rs17282064(1)	rs149468457(1)	rs140431012(1)	rs965063(1)	rs17282078(1)	rs621209(1)	rs62265637(1)	rs702035(1)	rs62265639(1)	rs17282085(1)	rs2619330(1)	rs2650067(1)	rs62265641(1)	rs4678165(1)	rs4678166(1)	rs3755710(1)	rs4678167(1)	rs66464554(1)	rs6438855(1)
2013_CoronaryHeartDisease_ieu-a-7 1 1 rs2789422 159922298 2.46e-06 25 0 6 9 9 1 rs2840595(1)	rs2789423(1)	rs2252815(1)	rs11265297(1)	rs55633025(1)	rs6427499(1)	rs7551141(1)	rs7513326(1)	rs1934075(1)	rs10752633(1)	rs13052(1)	rs1934074(1)	rs3747615(1)	rs7543462(1)	rs3827531(1)	rs12139175(1)	rs1320566(1)	rs10797054(1)	rs1320568(1)
2013_CoronaryHeartDisease_ieu-a-7 13 1 rs9583531 110732814 2.49e-06 166 9 58 19 50 30 rs61970494(1)	rs61970496(1)	rs61970542(1)	rs61970543(1)	rs428440(1)	rs451270(1)	rs9588217(1)	rs61970544(1)	rs61970545(1)	rs57095243(1)	rs61970547(1)	rs7336158(1)	rs11842232(1)	rs59788073(1)	rs74125033(1)	rs61971610(1)	rs61971611(1)	rs80030913(1)	rs78646508(1)	rs79483970(1)	rs76166228(1)	rs34523940(1)	rs9515270(1)	rs6492302(1)	rs7319459(1)	rs7318291(1)	rs9521905(1)	rs61971615(1)	rs9555724(1)	rs754599(1)	rs6492303(1)	rs6492304(1)	rs7986286(1)	rs9521906(1)	rs3818496(1)	rs3809344(1)	rs9301476(1)	rs4773240(1)	rs6492305(1)	rs6492306(1)	rs7984468(1)	rs9521909(1)	rs9521910(1)	rs4773241(1)	rs2391866(1)	rs4771707(1)	rs12875067(1)	rs1441042(1)	rs2289461(1)	rs71445078(1)
2013_CoronaryHeartDisease_ieu-a-7 12 1 rs12826942 42402498 2.62e-06 310 152 34 92 12 20 rs34825621(1)	rs10880220(1)	rs10880221(1)	rs1920687(1)	rs34629101(1)	rs11181289(1)	rs12372597(1)	rs6582375(1)	rs1920685(1)	rs11181304(1)	rs4534650(1)	rs11181308(1)	rs17224156(1)	rs10880230(1)	rs12831750(1)	rs4581518(1)	rs7969415(1)	rs35088976(1)	rs7957213(1)	rs3229(1)	rs2406565(1)	rs17666080(1)	rs17801478(1)	rs17801484(1)	rs35806565(1)	rs7312933(1)	rs11181328(1)	rs7977365(1)	rs7975932(1)	rs7135484(1)	rs12372623(1)	rs7965392(1)	rs7974476(1)	rs12827742(1)	rs10880256(1)	rs7957471(1)	rs10880258(1)	rs17592014(1)	rs2406567(1)	rs2406568(1)	rs1059360(1)	rs10880259(1)	rs10880260(1)	rs112891322(1)	rs12371615(1)	rs11181364(1)	rs71453336(1)	rs10880261(1)	rs7138877(1)	rs10785333(1)
2013_CoronaryHeartDisease_ieu-a-7 11 1 rs7941600 9258737 2.76e-06 183 91 2 41 13 36 rs7929797(1)	rs7395330(1)	rs4061964(1)	rs10732200(1)	rs11042174(1)	rs2647530(1)	rs963167(1)	rs2647532(1)	rs2647534(1)	rs2742472(1)	rs7129383(1)	rs11605982(1)	rs11605542(1)	rs2742468(1)	rs2742558(1)	rs1121629(1)	rs75216303(1)	rs11042188(1)	rs12290916(1)	rs56216908(1)	rs61877785(1)	rs1353729(1)	rs16906742(1)	rs56077948(1)	rs883550(1)	rs2291839(1)	rs12286943(1)	rs7930192(1)	rs7925418(1)	rs956517(1)	rs12099067(1)	rs11042210(1)	rs11042214(1)	rs1027511(1)	rs1027510(1)	rs11042219(1)	rs12577661(1)	rs11608172(1)	rs35955530(1)	rs952374(1)	rs12296016(1)	rs7104221(1)	rs2873070(1)	rs61877814(1)	rs61877902(1)	rs12289113(1)	rs7924664(1)	rs11042227(1)	rs34729888(1)	rs12295767(1)
2013_CoronaryHeartDisease_ieu-a-7 19 1 rs1964272 45687010 2.92e-06 230 93 51 50 16 20 rs10426693(1)	rs35816837(1)	rs10420309(1)	rs28433019(1)	rs28473282(1)	rs4803843(1)	rs62111720(1)	rs62111721(1)	rs55914970(1)	rs10408179(1)	rs10406431(1)	rs10407429(1)	rs7507893(1)	rs7507912(1)	rs56179409(1)	rs4994277(1)	rs4802269(1)	rs4802270(1)	rs9749225(1)	rs2238691(1)	rs4803846(1)	rs11672660(1)	rs34783010(1)	rs1800437(1)	rs10423928(1)	rs10404234(1)	rs2878163(1)	rs7253390(1)	rs10403723(1)	rs28396273(1)	rs11879227(1)	rs2110574(1)	rs10413338(1)	rs36040835(1)	rs2287019(1)	rs7256920(1)	rs62111730(1)	rs17850756(1)	rs12975617(1)	rs34568773(1)	rs6509233(1)	rs4803849(1)	rs11083780(1)	rs8100587(1)	rs3760842(1)	rs35302007(1)	rs7256524(1)	rs36120341(1)	rs9807819(1)	rs116959973(1)
2013_CoronaryHeartDisease_ieu-a-7 6 1 rs194937 81732305 3.11e-06 78 10 13 3 7 45 rs194884(1)	rs194886(1)	rs194887(1)	rs194889(1)	rs194890(1)	rs194892(1)	rs194894(1)	rs194895(1)	rs194896(1)	rs194897(1)	rs194898(1)	rs194901(1)	rs194902(1)	rs194903(1)	rs194904(1)	rs194906(1)	rs194907(1)	rs194908(1)	rs194910(1)	rs194911(1)	rs194912(1)	rs1359017(1)	rs976443(1)	rs194913(1)	rs194915(1)	rs194916(1)	rs194917(1)	rs194919(1)	rs194920(1)	rs194921(1)	rs194922(1)	rs194924(1)	rs194925(1)	rs194926(1)	rs194927(1)	rs194928(1)	rs194929(1)	rs194930(1)	rs194931(1)	rs194934(1)	rs194936(1)	rs194939(1)	rs194940(1)	rs194941(1)	rs194943(1)	rs117665398(1)	rs915125(1)	rs12524255(1)	rs9361858(1)	rs171835(1)
2013_CoronaryHeartDisease_ieu-a-7 15 1 rs11073826 89028193 3.24e-06 76 74 1 0 1 0 rs72759036(1)
2013_CoronaryHeartDisease_ieu-a-7 6 1 rs2153219 149434559 3.28e-06 249 26 39 74 79 31 rs575924(1)	rs577849(1)	rs492461(1)	rs643921(1)	rs527010(1)	rs643868(1)	rs527079(1)	rs799389(1)	rs576897(1)	rs632262(1)	rs576227(1)	rs530516(1)	rs532563(1)	rs532577(1)	rs545863(1)	rs560917(1)	rs543973(1)	rs562677(1)	rs543910(1)	rs542194(1)	rs652070(1)	rs702359(1)	rs482388(1)	rs541155(1)	rs485360(1)	rs4424115(1)	rs9404027(1)	rs545750(1)	rs9377208(1)	rs479676(1)	rs573148(1)	rs9498320(1)	rs576871(1)	rs1348802(1)	rs564405(1)	rs1900300(1)	rs474369(1)	rs472620(1)	rs577001(1)	rs4895787(1)	rs532250(1)	rs480526(1)	rs514839(1)	rs11155641(1)	rs511105(1)	rs481769(1)	rs478767(1)	rs490529(1)	rs559052(1)	rs501926(1)
2013_CoronaryHeartDisease_ieu-a-7 21 1 rs11911017 29195620 3.29e-06 198 74 19 40 8 57 rs17785879(1)	rs73186056(1)	rs147840916(1)	rs12152032(1)	rs73190106(1)	rs62223965(1)	rs74336947(1)	rs62223968(1)	rs76383944(1)	rs62224010(1)	rs62224011(1)	rs62224012(1)	rs62224013(1)	rs62224015(1)	rs62224016(1)	rs75939569(1)	rs74585891(1)	rs62224019(1)	rs62224020(1)	rs1475587(1)	rs149203645(1)	rs62224022(1)	rs62224023(1)	rs113515348(1)	rs73192185(1)	rs17813106(1)	rs12627426(1)	rs73192202(1)	rs2832218(1)	rs2832226(1)	rs2832227(1)	rs1999322(1)	rs1999323(1)	rs2832228(1)	rs73193808(1)	rs2065272(1)	rs8130307(1)	rs2832230(1)	rs2254955(1)	rs2832231(1)	rs2065273(1)	rs57834242(1)	rs2255319(1)	rs56968346(1)	rs2471928(1)	rs974918(1)	rs974919(1)	rs2832232(1)	rs2150402(1)	rs2471951(1)
2013_CoronaryHeartDisease_ieu-a-7 4 1 rs1873197 38909974 3.32e-06 128 99 19 3 1 6 rs75983064(1)	rs16994919(1)	rs16994921(1)	rs112040197(1)	rs116205103(1)	rs4240248(1)	rs28445734(1)	rs11930832(1)	rs146738814(1)	rs111582405(1)
2013_CoronaryHeartDisease_ieu-a-7 17 1 rs4796663 42448547 3.65e-06 292 42 115 32 87 16 rs2883233(1)	rs34527783(1)	rs12938957(1)	rs72823064(1)	rs78594996(1)	rs35510462(1)	rs12948909(1)	rs12938856(1)	rs12938897(1)	rs11867405(1)	rs11871801(1)	rs8081779(1)	rs8064439(1)	rs57307201(1)	rs34610643(1)	rs8068008(1)	rs34967087(1)	rs7223784(1)	rs12936165(1)	rs35272895(1)	rs57203370(1)	rs7213500(1)	rs56001200(1)	rs12936869(1)	rs35261210(1)	rs71367913(1)	rs6503704(1)	rs12951549(1)	rs12943498(1)	rs12951640(1)	rs35111218(1)	rs2170711(1)	rs36005199(1)	rs62075803(1)	rs77538818(1)	rs62075806(1)	rs62075807(1)	rs72823081(1)	rs55674565(1)	rs62075809(1)	rs12451403(1)	rs2301647(1)	rs34460267(1)	rs1032070(1)	rs8075855(1)	rs8080310(1)	rs34807589(1)	rs12453975(1)	rs8069972(1)	rs72826906(1)
2013_CoronaryHeartDisease_ieu-a-7 3 1 rs433903 154262341 3.66e-06 835 149 179 197 132 178 rs6782180(1)	rs150058378(1)	rs10935956(1)	rs61793989(1)	rs11716078(1)	rs11715543(1)	rs61793990(1)	rs61793992(1)	rs61793993(1)	rs61793994(1)	rs11709160(1)	rs11922747(1)	rs1112993(1)	rs1112992(1)	rs149777184(1)	rs140633505(1)	rs11926000(1)	rs10935957(1)	rs61794035(1)	rs61794038(1)	rs1404285(1)	rs57823133(1)	rs73153940(1)	rs10935958(1)	rs11929471(1)	rs11925488(1)	rs61344287(1)	rs56393618(1)	rs11925205(1)	rs55906927(1)	rs10935959(1)	rs17815430(1)	rs787815(1)	rs787814(1)	rs787812(1)	rs787811(1)	rs701264(1)	rs696868(1)	rs696869(1)	rs59969432(1)	rs6781145(1)	rs7641229(1)	rs10513453(1)	rs11718225(1)	rs61790899(1)	rs77613511(1)	rs61790900(1)	rs11925052(1)	rs61790904(1)	rs73153972(1)
2013_CoronaryHeartDisease_ieu-a-7 12 1 rs11170820 54120131 3.66e-06 29 0 8 5 12 4 rs1133773(1)	rs7137258(1)	rs11170817(1)	rs6580974(1)	rs7970400(1)	rs12306172(1)	rs11170827(1)	rs10876540(1)	rs7135445(1)	rs7136158(1)	rs12229805(1)	rs77463592(1)	rs77685403(1)	rs35786993(1)	rs12319266(1)	rs12322894(1)	rs12304920(1)	rs12311240(1)	rs12299550(1)	rs11170837(1)	rs3136396(1)
2013_CoronaryHeartDisease_ieu-a-7 16 1 rs9929108 75209240 3.66e-06 253 152 12 15 39 35 rs8049981(1)	rs8054998(1)	rs8056772(1)	rs112865005(1)	rs12935326(1)	rs56095863(1)	rs55811729(1)	rs56177985(1)	rs8047814(1)	rs8062379(1)	rs6564229(1)	rs7194705(1)	rs9928736(1)	rs9935849(1)	rs12919410(1)	rs9940364(1)	rs7184944(1)	rs9928561(1)	rs9937988(1)	rs66799070(1)	rs9797071(1)	rs4243110(1)	rs6564238(1)	rs11864719(1)	rs11538269(1)	rs5842(1)	rs8062565(1)	rs7197999(1)	rs1862737(1)	rs11640470(1)	rs7195324(1)	rs999674(1)	rs999675(1)	rs1001861(1)	rs11645016(1)	rs11641308(1)	rs9922008(1)	rs11644592(1)	rs166013(1)	rs11149831(1)	rs11639783(1)	rs59347518(1)	rs6564261(1)	rs8057084(1)	rs34539062(1)	rs17696831(1)	rs12918797(1)	rs12918974(1)	rs12932606(1)	rs4888430(1)
2013_CoronaryHeartDisease_ieu-a-7 4 1 rs11099493 81665896 3.81e-06 87 43 16 25 3 0 rs72649254(1)	rs13130202(1)	rs56113928(1)	rs3934642(1)	rs11099495(1)	rs6535271(1)	rs12512896(1)	rs9996469(1)	rs62319432(1)	rs7670311(1)	rs6828293(1)	rs6847285(1)	rs4401444(1)	rs4635807(1)	rs13144763(1)	rs6815101(1)	rs13109770(1)	rs12507597(1)	rs13116901(1)	rs11938234(1)	rs11933634(1)	rs13124001(1)	rs6535274(1)	rs10020406(1)	rs10020475(1)	rs11729817(1)	rs13126703(1)	rs11930304(1)
2013_CoronaryHeartDisease_ieu-a-7 6 1 rs57349798 37518276 3.91e-06 216 69 57 67 20 3 rs13203701(1)	rs2284922(1)	rs11755329(1)	rs2173313(1)	rs12209775(1)	rs6929029(1)	rs12174106(1)	rs11753198(1)	rs4714061(1)	rs9368998(1)	rs9366931(1)	rs9380663(1)	rs9394433(1)	rs9368999(1)	rs62406508(1)	rs9369000(1)	rs9380664(1)	rs2776896(1)	rs4714064(1)	rs4714065(1)	rs6929182(1)	rs9380665(1)	rs12200715(1)	rs10456090(1)	rs10456091(1)	rs2776904(1)	rs2776905(1)	rs2646930(1)	rs2646929(1)	rs9369002(1)	rs7738346(1)	rs12206401(1)	rs12193131(1)	rs2776913(1)	rs2776917(1)	rs4714066(1)	rs2395671(1)	rs2776880(1)	rs1391345(1)	rs2646933(1)	rs62406510(1)	rs9380673(1)	rs2270687(1)	rs12200378(1)	rs2395672(1)	rs62408367(1)	rs10947673(1)	rs11756241(1)	rs1874736(1)	rs4714068(1)
2013_CoronaryHeartDisease_ieu-a-7 6 1 rs1412748 12756426 3.99e-06 27 3 9 9 4 2 rs9472419(1)	rs9472422(1)	rs9472428(1)	rs570295(1)	rs510620(1)	rs509746(1)	rs9472446(1)	rs9463072(1)	rs476337(1)	rs868483(1)	rs6458438(1)	rs6458439(1)	rs997711(1)	rs1412747(1)	rs9369560(1)
2013_CoronaryHeartDisease_ieu-a-7 20 1 rs6129767 41193692 3.99e-06 333 60 170 86 10 7 rs6129731(1)	rs6129733(1)	rs6129734(1)	rs79839855(1)	rs74787454(1)	rs6093428(1)	rs1997833(1)	rs17178803(1)	rs6016511(1)	rs6129752(1)	rs6124312(1)	rs7270832(1)	rs78668007(1)	rs6129753(1)	rs6124317(1)	rs6129758(1)	rs6129760(1)	rs17179419(1)	rs35202283(1)	rs3795131(1)	rs34830405(1)	rs6093446(1)	rs12624863(1)	rs12625708(1)	rs2072881(1)	rs34887308(1)	rs34454281(1)	rs909708(1)	rs2235360(1)	rs6129765(1)	rs77132203(1)	rs6124325(1)	rs79488172(1)	rs76515276(1)	rs79617376(1)	rs75429296(1)	rs6129766(1)	rs139610642(1)	rs117435282(1)	rs6124328(1)	rs79529251(1)	rs6124329(1)	rs118116797(1)	rs141462830(1)	rs149329228(1)	rs117705946(1)	rs2866373(1)	rs78892644(1)	rs6124331(1)	rs77119833(1)
2013_CoronaryHeartDisease_ieu-a-7 20 1 rs763475 42336011 4.19e-06 22 11 2 8 1 0 rs62208716(1)	rs12479825(1)	rs16986764(1)	rs62208717(1)	rs6030128(1)	rs4635580(1)	rs62208720(1)	rs62208722(1)	rs17173353(1)
2013_CoronaryHeartDisease_ieu-a-7 12 1 rs4842680 89722585 4.39e-06 59 36 4 8 10 1 rs10506974(1)	rs34217226(1)	rs11612498(1)	rs12812760(1)	rs61926784(1)	rs35274227(1)	rs12369944(1)	rs36089488(1)	rs11105389(1)	rs2162042(1)	rs78474196(1)	rs79716343(1)	rs80175901(1)	rs11837487(1)	rs112126511(1)	rs75138673(1)	rs17782913(1)	rs113099564(1)	rs11105404(1)
2013_CoronaryHeartDisease_ieu-a-7 5 1 rs288187 108008725 4.42e-06 268 47 31 139 37 14 rs7719708(1)	rs6882731(1)	rs1946610(1)	rs4091222(1)	rs7716454(1)	rs3925679(1)	rs1036212(1)	rs6886275(1)	rs2116823(1)	rs7721143(1)	rs867912(1)	rs10477882(1)	rs7707026(1)	rs8180405(1)	rs56201157(1)	rs7444532(1)	rs2916577(1)	rs172305(1)	rs176385(1)	rs288194(1)	rs288193(1)	rs17160804(1)	rs188275(1)	rs288191(1)	rs288190(1)	rs288188(1)	rs288186(1)	rs288184(1)	rs288183(1)	rs288181(1)	rs288180(1)	rs288178(1)	rs288177(1)	rs288175(1)	rs288173(1)	rs365981(1)	rs406139(1)	rs288172(1)	rs288171(1)	rs288170(1)	rs288169(1)	rs288168(1)	rs288164(1)	rs288161(1)	rs288160(1)	rs288159(1)	rs288157(1)	rs288154(1)	rs288152(1)	rs288151(1)
2013_CoronaryHeartDisease_ieu-a-7 13 1 rs3783113 110182399 4.45e-06 136 30 43 18 13 32 rs1192202(1)	rs12868126(1)	rs2289800(1)	rs2289799(1)	rs1000989(1)	rs1000990(1)	rs1562174(1)	rs874203(1)	rs874204(1)	rs1891964(1)	rs16975472(1)	rs2005447(1)	rs1975514(1)	rs1562173(1)	rs503053(1)	rs2131939(1)	rs9521632(1)	rs9521633(1)	rs9515160(1)	rs9515161(1)	rs16975491(1)	rs16975492(1)	rs9521634(1)	rs9521635(1)	rs9521636(1)	rs9521637(1)	rs3783111(1)	rs7329411(1)	rs72654112(1)	rs2278673(1)	rs9588108(1)	rs9588109(1)	rs2391815(1)	rs2391816(1)	rs2172725(1)	rs2131938(1)	rs2131937(1)	rs7325512(1)	rs7326444(1)	rs2305080(1)	rs9521638(1)	rs2391817(1)	rs1977892(1)	rs1977893(1)	rs9521641(1)	rs3783107(1)	rs3783106(1)	rs3783105(1)	rs7330851(1)	rs9515163(1)
2013_CoronaryHeartDisease_ieu-a-7 4 1 rs35879803 145861685 4.74e-06 115 40 6 13 22 34 rs11100900(1)	rs4591626(1)	rs6419330(1)	rs9308196(1)	rs10010535(1)	rs17020615(1)	rs11100901(1)	rs17745264(1)	rs17745315(1)	rs12648228(1)	rs17020662(1)	rs17020674(1)	rs60275471(1)	rs6847076(1)	rs13114536(1)	rs13109172(1)	rs10004823(1)	rs13134624(1)	rs13133304(1)	rs4835259(1)	rs12650043(1)	rs12646870(1)	rs988163(1)	rs4345206(1)	rs34221205(1)	rs28484966(1)	rs61190530(1)	rs28610095(1)	rs28672829(1)	rs4544728(1)	rs28702961(1)	rs7687625(1)	rs67165848(1)	rs13121212(1)	rs17303543(1)	rs13120596(1)	rs13128681(1)	rs55805504(1)	rs59003981(1)	rs10519748(1)	rs12499988(1)	rs34981026(1)	rs13124853(1)	rs55721955(1)	rs55741325(1)	rs1507928(1)	rs1507929(1)	rs72723900(1)	rs11100902(1)	rs33934805(1)
2013_CoronaryHeartDisease_ieu-a-7 1 1 rs2843152 2314131 4.78e-06 62 22 2 8 20 10 rs12731820(1)	rs36043745(1)	rs903920(1)	rs903919(1)	rs2172900(1)	rs2132303(1)	rs884940(1)	rs903617(1)	rs2643886(1)	rs2645091(1)	rs12743493(1)	rs903918(1)	rs2643888(1)	rs2843161(1)	rs10797419(1)	rs903618(1)	rs1496555(1)	rs2643904(1)	rs2173049(1)	rs2843156(1)	rs2843155(1)	rs2843153(1)	rs2643902(1)	rs2843151(1)	rs959528(1)	rs61762079(1)	rs2643903(1)	rs2645076(1)	rs2643905(1)	rs2645077(1)	rs12081179(1)	rs12082516(1)	rs74046969(1)	rs12080256(1)	rs11806567(1)	rs72920928(1)	rs36096196(1)	rs35513983(1)
2013_CoronaryHeartDisease_ieu-a-7 3 1 rs73078357 48658401 4.81e-06 22 9 3 2 1 7 rs6442126(1)	rs11710798(1)	rs73078304(1)	rs9917656(1)	rs73078305(1)	rs35761247(1)	rs73078367(1)	rs188551769(1)	rs3172494(1)	rs73080339(1)
2013_CoronaryHeartDisease_ieu-a-7 1 1 rs35465346 21806025 4.82e-06 165 30 14 120 1 0 rs6693446(1)	rs61776007(1)	rs829377(1)	rs829379(1)	rs67177030(1)	rs67730681(1)	rs67902363(1)	rs112993160(1)	rs17457316(1)	rs72660368(1)	rs17457434(1)	rs829385(1)	rs17457537(1)	rs80245516(1)	rs41265993(1)	rs333172(1)	rs67385166(1)	rs72660381(1)	rs10157937(1)	rs56332388(1)	rs56116547(1)	rs6426724(1)	rs499361(1)	rs487529(1)	rs11807258(1)	rs11807309(1)	rs547709(1)	rs7541528(1)	rs3215(1)	rs333176(1)	rs333177(1)	rs333178(1)	rs9287039(1)	rs333179(1)	rs333180(1)	rs58820853(1)	rs1632697(1)	rs565029(1)	rs2930012(1)	rs333189(1)	rs333190(1)	rs333192(1)	rs333193(1)	rs333194(1)	rs333196(1)	rs333197(1)	rs333198(1)	rs333199(1)	rs333201(1)	rs333202(1)
2013_CoronaryHeartDisease_ieu-a-7 11 1 rs12801636 65623846 5.21e-06 218 53 10 63 52 40 rs10896018(1)	rs4601790(1)	rs61893788(1)	rs948578(1)	rs749112(1)	rs12419237(1)	rs7116712(1)	rs7130955(1)	rs2306361(1)	rs1078457(1)	rs2004649(1)	rs12790427(1)	rs61744384(1)	rs1144789(1)	rs11227241(1)	rs4930295(1)	rs66864335(1)	rs7114037(1)	rs2306362(1)	rs2306363(1)	rs3782086(1)	rs12420618(1)	rs2075660(1)	rs746429(1)	rs7119750(1)	rs11227247(1)	rs11568300(1)	rs2306365(1)	rs4930158(1)	rs10791822(1)	rs7101916(1)	rs10896028(1)	rs1962691(1)	rs12419110(1)	rs28464085(1)	rs12289836(1)	rs7924510(1)	rs56115979(1)	rs35927673(1)	rs3862385(1)	rs7947604(1)	rs60626743(1)	rs113623061(1)	rs12794436(1)	rs12421369(1)	rs36113281(1)	rs12418630(1)	rs12418683(1)	rs11227251(1)	rs76397528(1)
2013_CoronaryHeartDisease_ieu-a-7 1 1 rs41279716 109270888 5.23e-06 17 11 0 5 0 1 rs4268379(1)	rs579947(1)	rs586254(1)	rs11102965(1)	rs10776804(1)	rs17035665(1)
2013_CoronaryHeartDisease_ieu-a-7 2 1 rs6728593 21350216 5.35e-06 2 1 0 1 0 0 rs1510606(1)
2013_CoronaryHeartDisease_ieu-a-7 6 1 rs9379774 25596815 5.6e-06 219 55 101 17 13 33 rs443641(1)	rs2762357(1)	rs453181(1)	rs301388(1)	rs301377(1)	rs301376(1)	rs441472(1)	rs184202(1)	rs212939(1)	rs212940(1)	rs485567(1)	rs212927(1)	rs212928(1)	rs212929(1)	rs150533(1)	rs212931(1)	rs212932(1)	rs212935(1)	rs212937(1)	rs1410443(1)	rs6927384(1)	rs56285037(1)	rs6931843(1)	rs10456322(1)	rs10456323(1)	rs12192331(1)	rs6902158(1)	rs72839082(1)	rs9348685(1)	rs7742338(1)	rs72839085(1)	rs3804123(1)	rs72839087(1)	rs3827502(1)	rs56383372(1)	rs12207791(1)	rs12192342(1)	rs114864537(1)	rs12207668(1)	rs28393611(1)	rs72839088(1)	rs72839089(1)	rs7739289(1)	rs7738866(1)	rs55633691(1)	rs55883446(1)	rs6918563(1)	rs12201249(1)	rs9467544(1)	rs72840515(1)
2013_CoronaryHeartDisease_ieu-a-7 1 1 rs2820315 201903136 6.08e-06 131 44 34 8 20 25 rs623025(1)	rs2644123(1)	rs2678209(1)	rs12119128(1)	rs2820289(1)	rs2678210(1)	rs2644109(1)	rs10920259(1)	rs2678204(1)	rs2820295(1)	rs2494114(1)	rs2644111(1)	rs2644112(1)	rs2644119(1)	rs2459761(1)	rs903678(1)	rs2644122(1)	rs10800792(1)	rs2820316(1)	rs3951628(1)	rs2644107(1)	rs1400875(1)	rs11577900(1)	rs2678208(1)	rs2172935(1)	rs2132363(1)	rs2254614(1)	rs2494115(1)	rs2820309(1)	rs2820311(1)	rs8024(1)	rs1517810(1)	rs2644134(1)	rs2644135(1)	rs2250377(1)	rs8028(1)	rs2820313(1)	rs2820314(1)	rs2820317(1)	rs2820318(1)	rs2820319(1)	rs2820321(1)	rs2820322(1)	rs2644121(1)	rs2819346(1)	rs2820323(1)	rs2819347(1)	rs2819348(1)	rs2819349(1)	rs2819351(1)
2013_CoronaryHeartDisease_ieu-a-7 7 1 rs68170813 107619276 6.26e-06 470 12 14 60 345 39 rs6960148(1)	rs10253172(1)	rs10253291(1)	rs3729876(1)	rs3729877(1)	rs6947857(1)	rs6946931(1)	rs975935(1)	rs6977868(1)	rs11767623(1)	rs12705405(1)	rs3779500(1)	rs6466160(1)	rs1981696(1)	rs257371(1)	rs257372(1)	rs257373(1)	rs257375(1)	rs257377(1)	rs257378(1)	rs257379(1)	rs257381(1)	rs257382(1)	rs257385(1)	rs257386(1)	rs257387(1)	rs62483623(1)	rs61014091(1)	rs4730222(1)	rs12536574(1)	rs11762152(1)	rs137879642(1)	rs111865019(1)	rs113069325(1)	rs77185844(1)	rs4730223(1)	rs75007274(1)	rs76933738(1)	rs77727587(1)	rs77150993(1)	rs6947675(1)	rs6951639(1)	rs34021916(1)	rs75035695(1)	rs4730224(1)	rs17427123(1)	rs78267892(1)	rs74983157(1)	rs17427158(1)	rs111450405(1)
2013_CoronaryHeartDisease_ieu-a-7 7 1 rs4719608 20252511 6.44e-06 175 37 21 38 50 29 rs73084520(1)	rs17142596(1)	rs6966545(1)	rs55685511(1)	rs73262423(1)	rs6954393(1)	rs73262424(1)	rs17142604(1)	rs10486387(1)	rs56396007(1)	rs10486388(1)	rs4721892(1)	rs4721893(1)	rs4719609(1)	rs4719610(1)	rs58891666(1)	rs56296231(1)	rs17142613(1)	rs17142615(1)	rs17142618(1)	rs11974512(1)	rs11974513(1)	rs17142623(1)	rs11763270(1)	rs6968652(1)	rs6948702(1)	rs73262442(1)	rs6949337(1)	rs6969849(1)	rs17142636(1)	rs10486389(1)	rs7792963(1)	rs7793178(1)	rs7780283(1)	rs17142639(1)	rs8180806(1)	rs8180712(1)	rs17142641(1)	rs73262454(1)	rs17142646(1)	rs4141115(1)	rs2057992(1)	rs2057991(1)	rs2057989(1)	rs6461483(1)	rs6461484(1)	rs7807492(1)	rs73683122(1)	rs77807870(1)	rs3114426(1)
2013_CoronaryHeartDisease_ieu-a-7 9 1 rs11523031 21843843 6.64e-06 443 301 51 65 20 6 rs1377197(1)	rs1869204(1)	rs10117244(1)	rs10965102(1)	rs10811586(1)	rs7029579(1)	rs10965106(1)	rs10811588(1)	rs896655(1)	rs10811590(1)	rs7865028(1)	rs10123637(1)	rs7855525(1)	rs10125220(1)	rs10114758(1)	rs10116517(1)	rs2383185(1)	rs10811597(1)	rs10965116(1)	rs10811598(1)	rs10965117(1)	rs13298275(1)	rs10811603(1)	rs62559378(1)	rs1335503(1)	rs10811608(1)	rs12555601(1)	rs10757244(1)	rs1414243(1)	rs2165409(1)	rs1561650(1)	rs1414253(1)	rs1414254(1)	rs1335510(1)	rs1335511(1)	rs4265275(1)	rs7038523(1)	rs7033879(1)	rs7029036(1)	rs10121899(1)	rs1341866(1)	rs10965128(1)	rs7863942(1)	rs1345024(1)	rs1345023(1)	rs1345020(1)	rs7049092(1)	rs7022754(1)	rs10965133(1)	rs10965134(1)
2013_CoronaryHeartDisease_ieu-a-7 13 1 rs9591012 32484196 7.13e-06 494 160 51 57 177 49 rs499966(1)	rs497255(1)	rs2761364(1)	rs2761365(1)	rs2761366(1)	rs772646(1)	rs1207948(1)	rs2022381(1)	rs9591001(1)	rs9595595(1)	rs11839309(1)	rs9595617(1)	rs9595624(1)	rs9595628(1)	rs9595630(1)	rs35555940(1)	rs9315167(1)	rs2010997(1)	rs743760(1)	rs34916533(1)	rs9337(1)	rs35193668(1)	rs2239748(1)	rs9595795(1)	rs4941612(1)	rs7998440(1)	rs8000071(1)	rs7991314(1)	rs7984903(1)	rs7328733(1)	rs7328939(1)	rs10083285(1)	rs7335710(1)	rs7318297(1)	rs35817718(1)	rs112588700(1)	rs12323184(1)	rs12323094(1)	rs12323101(1)	rs7999125(1)	rs12429688(1)	rs718444(1)	rs7332115(1)	rs7332763(1)	rs9591134(1)	rs9591136(1)	rs9591137(1)	rs9595847(1)	rs9595850(1)	rs11616287(1)
2013_CoronaryHeartDisease_ieu-a-7 8 1 rs56356271 100310230 7.32e-06 328 232 13 14 62 7 rs11775440(1)	rs3779810(1)	rs7924(1)	rs72677917(1)	rs10504995(1)	rs16898015(1)	rs56321830(1)	rs11775395(1)	rs4521730(1)	rs10464841(1)	rs11785765(1)	rs17420284(1)	rs11780842(1)	rs62532709(1)	rs7822587(1)	rs62532711(1)	rs55667926(1)	rs56098747(1)	rs55912949(1)	rs55684749(1)	rs3802149(1)	rs884698(1)	rs62532718(1)	rs10504996(1)	rs17335870(1)	rs17335911(1)	rs56109104(1)	rs55662685(1)	rs1971305(1)	rs62532721(1)	rs11775692(1)	rs11775662(1)	rs56107131(1)	rs2201553(1)	rs56060035(1)	rs7816209(1)	rs7816720(1)	rs112073604(1)	rs67958909(1)	rs62532724(1)	rs61050730(1)	rs7837396(1)	rs62532740(1)	rs11784839(1)	rs7823014(1)	rs17336058(1)	rs17336201(1)	rs17421246(1)	rs17422137(1)	rs62514974(1)
2013_CoronaryHeartDisease_ieu-a-7 8 1 rs113756303 26245256 7.38e-06 139 27 29 50 33 0 rs6557894(1)	rs6996845(1)	rs6986899(1)	rs34946550(1)	rs76196745(1)	rs76488475(1)	rs11988982(1)	rs28499045(1)	rs78710182(1)	rs76831578(1)	rs4363204(1)	rs4342606(1)	rs4454281(1)	rs4272387(1)	rs4592040(1)	rs4446749(1)	rs4609199(1)	rs4439139(1)	rs4466404(1)	rs4529472(1)	rs4570165(1)	rs11135924(1)	rs11135925(1)	rs12676108(1)	rs11995268(1)	rs6985233(1)	rs6985383(1)	rs9314320(1)	rs7010472(1)	rs6989856(1)	rs2624116(1)	rs2624115(1)	rs2704063(1)	rs1842729(1)	rs12548903(1)	rs2704067(1)	rs2624114(1)	rs1482218(1)	rs4452799(1)	rs57747703(1)	rs62492358(1)	rs2624113(1)	rs2170485(1)	rs11135927(1)	rs6557901(1)	rs6557902(1)	rs6996634(1)	rs7014084(1)	rs13256137(1)	rs11774718(1)
2013_CoronaryHeartDisease_ieu-a-7 12 1 rs77215829 112180542 7.39e-06 283 4 48 115 115 1 rs75480510(1)	rs77422707(1)	rs12579954(1)	rs60505450(1)	rs111707684(1)	rs57502306(1)	rs35662477(1)	rs77211491(1)	rs16941724(1)	rs77030808(1)	rs12580246(1)	rs75797656(1)	rs78729142(1)	rs12580175(1)	rs61012856(1)	rs79976090(1)	rs58742238(1)	rs79926521(1)	rs59131168(1)	rs12582100(1)	rs77809791(1)	rs61941292(1)	rs12578195(1)	rs12579799(1)	rs12423689(1)	rs12423699(1)	rs12426312(1)	rs80104974(1)	rs78745958(1)	rs11066117(1)	rs7134638(1)	rs57929857(1)	rs11066118(1)	rs11066119(1)	rs11066120(1)	rs7312472(1)	rs57439171(1)	rs7316650(1)	rs7313773(1)	rs12426505(1)	rs12423960(1)	rs12425329(1)	rs28525994(1)	rs10849992(1)	rs7310545(1)	rs7296841(1)	rs7314232(1)	rs11066126(1)	rs60998439(1)	rs12319718(1)
2013_CoronaryHeartDisease_ieu-a-7 3 1 rs62253653 52979251 7.53e-06 414 235 57 66 22 34 rs2008680(1)	rs3821831(1)	rs12638195(1)	rs62253602(1)	rs62253603(1)	rs62253604(1)	rs62253605(1)	rs62253606(1)	rs36051354(1)	rs62253608(1)	rs62253649(1)	rs57916015(1)	rs35671032(1)	rs73087044(1)	rs11130333(1)	rs62253656(1)	rs11130335(1)	rs2564936(1)	rs12053904(1)	rs2115779(1)	rs2336720(1)	rs2336721(1)	rs56384586(1)	rs9823865(1)	rs56026870(1)	rs2581793(1)	rs12715455(1)	rs2564917(1)	rs2581795(1)	rs1529544(1)	rs56129941(1)	rs56155510(1)	rs62255890(1)	rs55962821(1)	rs4687694(1)	rs12635933(1)	rs17304694(1)	rs55796351(1)	rs2581778(1)	rs2244552(1)	rs12633064(1)	rs62255895(1)	rs9847710(1)	rs62255897(1)	rs62255898(1)	rs73079924(1)	rs2564956(1)	rs2581817(1)	rs6808387(1)	rs6781896(1)
2013_CoronaryHeartDisease_ieu-a-7 20 1 rs13734 17614084 7.65e-06 65 3 17 20 18 7 rs6080736(1)	rs4813271(1)	rs2236249(1)	rs6034857(1)	rs6044891(1)	rs4814626(1)	rs6044895(1)	rs6034859(1)	rs6034860(1)	rs2093246(1)	rs1051238(1)	rs6044904(1)	rs6136147(1)	rs6136148(1)	rs12480819(1)	rs12480846(1)	rs4814628(1)	rs1885082(1)	rs6136149(1)	rs7261001(1)	rs1132274(1)	rs12479820(1)	rs2236250(1)	rs2236251(1)	rs911345(1)	rs911347(1)	rs2236252(1)	rs4814630(1)	rs911349(1)	rs12480826(1)	rs12479750(1)	rs6080750(1)	rs1054787(1)	rs6599(1)	rs1052965(1)	rs2236253(1)	rs11087217(1)	rs12480119(1)	rs11087218(1)	rs7261614(1)	rs2236254(1)	rs2295672(1)	rs3790327(1)	rs3790326(1)	rs73092284(1)
2013_CoronaryHeartDisease_ieu-a-7 19 1 rs12980942 41326326 8.02e-06 104 14 3 27 24 36 rs7256873(1)	rs3786556(1)	rs2304235(1)	rs12982872(1)	rs3786555(1)	rs12972779(1)	rs12983027(1)	rs11880729(1)	rs34772093(1)	rs12977563(1)	rs11879429(1)	rs11879435(1)	rs35310790(1)	rs2304232(1)	rs2304231(1)	rs35546772(1)	rs4591267(1)	rs1946613(1)	rs3760660(1)	rs3816052(1)	rs2304230(1)	rs10410836(1)	rs12972949(1)	rs66724427(1)	rs149293272(1)	rs8103839(1)	rs3745295(1)	rs7256416(1)	rs7257583(1)	rs7257825(1)	rs7256856(1)	rs35812313(1)	rs67744888(1)	rs8105901(1)	rs12975920(1)	rs77658816(1)	rs12327659(1)	rs10421990(1)	rs3752705(1)	rs12974420(1)	rs2053086(1)	rs12976536(1)	rs12985339(1)	rs12980480(1)	rs11879562(1)	rs7258749(1)	rs13345456(1)	rs12974323(1)	rs7248164(1)	rs11881953(1)
2013_CoronaryHeartDisease_ieu-a-7 19 1 rs28736584 17747540 8.08e-06 167 52 22 11 30 52 rs2382631(1)	rs10422213(1)	rs7247215(1)	rs10404176(1)	rs10410487(1)	rs77749111(1)	rs28689805(1)	rs55752165(1)	rs56149143(1)	rs10423961(1)	rs62121725(1)	rs35976034(1)	rs73013767(1)	rs12979186(1)	rs10412432(1)	rs10414279(1)	rs3761054(1)	rs8111532(1)	rs8112232(1)	rs56366939(1)	rs17710707(1)	rs7253548(1)	rs10425947(1)	rs56302480(1)	rs7258068(1)	rs7254588(1)	rs7253643(1)	rs12104396(1)	rs12104296(1)	rs12984126(1)	rs6512219(1)	rs6512220(1)	rs8102950(1)	rs2287860(1)	rs3787026(1)	rs7253117(1)	rs7251815(1)	rs112928927(1)	rs112009435(1)	rs4527144(1)	rs4344870(1)	rs10418535(1)	rs10416028(1)	rs10417684(1)	rs10418188(1)	rs10418413(1)	rs55715341(1)	rs8107550(1)	rs73015710(1)	rs12971354(1)
2013_CoronaryHeartDisease_ieu-a-7 16 1 rs8045120 84707543 8.28e-06 216 99 30 42 22 23 rs12716755(1)	rs56158152(1)	rs11644121(1)	rs72797561(1)	rs12935354(1)	rs62048815(1)	rs56163001(1)	rs1968266(1)	rs8044259(1)	rs2113253(1)	rs4783055(1)	rs7197843(1)	rs9937760(1)	rs9929430(1)	rs1541699(1)	rs55973229(1)	rs1862794(1)	rs8056190(1)	rs8056245(1)	rs6564069(1)	rs7188512(1)	rs12149617(1)	rs6564070(1)	rs8050833(1)	rs7186451(1)	rs1820246(1)	rs8052070(1)	rs11149678(1)	rs62048854(1)	rs62048855(1)	rs28602709(1)	rs6564072(1)	rs8063610(1)	rs56294865(1)	rs12933675(1)	rs11642656(1)	rs35791148(1)	rs11640943(1)	rs17830698(1)	rs17763304(1)	rs4782652(1)	rs12149780(1)	rs4510001(1)	rs7199508(1)	rs9929223(1)	rs3751760(1)	rs4782653(1)	rs11149680(1)	rs8051593(1)	rs4783056(1)
2013_CoronaryHeartDisease_ieu-a-7 4 1 rs2280003 94654450 8.56e-06 292 106 90 45 14 37 rs2510788(1)	rs2510787(1)	rs2433324(1)	rs2577056(1)	rs2162346(1)	rs2452572(1)	rs2510778(1)	rs2452583(1)	rs2510773(1)	rs1493112(1)	rs2452578(1)	rs3133150(1)	rs2452589(1)	rs2452591(1)	rs17394213(1)	rs9684901(1)	rs4699533(1)	rs2510770(1)	rs2452592(1)	rs2510767(1)	rs2201092(1)	rs7697149(1)	rs2452597(1)	rs2452598(1)	rs902981(1)	rs10019142(1)	rs2452599(1)	rs2452009(1)	rs2452600(1)	rs973995(1)	rs4699299(1)	rs4699540(1)	rs6845201(1)	rs3805264(1)	rs5013417(1)	rs3805263(1)	rs7682375(1)	rs12639887(1)	rs12642449(1)	rs60063444(1)	rs13122786(1)	rs35044129(1)	rs66542996(1)	rs12648941(1)	rs12510147(1)	rs10034824(1)	rs12639623(1)	rs10033326(1)	rs13135257(1)	rs9997813(1)
2013_CoronaryHeartDisease_ieu-a-7 1 1 rs61772618 56532813 8.73e-06 82 39 8 11 2 22 rs12408513(1)	rs67359051(1)	rs61774569(1)	rs59747902(1)	rs61774571(1)	rs61774572(1)	rs72662256(1)	rs6665249(1)	rs6665250(1)	rs35905526(1)	rs61772578(1)	rs61772592(1)	rs61772595(1)	rs9437006(1)	rs147055617(1)	rs114738219(1)	rs76298462(1)	rs6674131(1)	rs1759753(1)	rs1777279(1)	rs6688009(1)	rs1819750(1)	rs3927761(1)	rs3927760(1)	rs1418977(1)	rs17470169(1)	rs61772620(1)	rs61772622(1)	rs61772623(1)	rs61772625(1)	rs1041602(1)	rs41487448(1)	rs61772626(1)	rs61772627(1)	rs17416285(1)
2013_CoronaryHeartDisease_ieu-a-7 17 1 rs741782 18116398 8.81e-06 509 56 51 40 166 196 rs35372447(1)	rs62066210(1)	rs12939297(1)	rs11871738(1)	rs35660942(1)	rs12942708(1)	rs9911672(1)	rs62066213(1)	rs9630706(1)	rs12951347(1)	rs12943416(1)	rs12945496(1)	rs12947517(1)	rs58251514(1)	rs12936587(1)	rs12449964(1)	rs11869313(1)	rs9913096(1)	rs12602348(1)	rs9900673(1)	rs111966500(1)	rs113347218(1)	rs12941301(1)	rs11655881(1)	rs8068296(1)	rs7212538(1)	rs8073683(1)	rs8073975(1)	rs7223430(1)	rs7222423(1)	rs12936277(1)	rs12952237(1)	rs10401011(1)	rs1869771(1)	rs9897044(1)	rs4924807(1)	rs4925092(1)	rs4925093(1)	rs4925094(1)	rs4925095(1)	rs4925096(1)	rs7224756(1)	rs7224619(1)	rs7225934(1)	rs897457(1)	rs2350632(1)	rs9904468(1)	rs117908897(1)	rs2350633(1)	rs4496218(1)
2013_CoronaryHeartDisease_ieu-a-7 17 1 rs3760128 75890807 9.09e-06 274 100 41 43 64 26 rs7209235(1)	rs1979215(1)	rs4485425(1)	rs7342(1)	rs10338(1)	rs73352129(1)	rs67740167(1)	rs8076052(1)	rs11655389(1)	rs2125345(1)	rs111852804(1)	rs12600868(1)	rs56016541(1)	rs9907871(1)	rs10221244(1)	rs9893894(1)	rs1047743(1)	rs9903858(1)	rs28578956(1)	rs8081539(1)	rs8069105(1)	rs35757209(1)	rs4789227(1)	rs4789229(1)	rs55636440(1)	rs73352149(1)	rs11652539(1)	rs11652261(1)	rs8071650(1)	rs9900933(1)	rs3803733(1)	rs11658385(1)	rs9913385(1)	rs35103294(1)	rs878371(1)	rs7210574(1)	rs7216664(1)	rs1135688(1)	rs7216615(1)	rs2061387(1)	rs7217432(1)	rs7221792(1)	rs7218058(1)	rs7216512(1)	rs12602430(1)	rs12603812(1)	rs7223416(1)	rs8067076(1)	rs8074963(1)	rs9894244(1)
2013_CoronaryHeartDisease_ieu-a-7 5 1 rs4074793 52897294 9.87e-06 17 8 3 2 3 1 rs6870949(1)	rs870992(1)	rs17829997(1)	rs35404784(1)	rs6871853(1)	rs62357156(1)
2013_CoronaryHeartDisease_ieu-a-7 10 1 rs623942 30190817 1.02e-05 205 24 59 57 48 17 rs7915293(1)	rs17229258(1)	rs61841141(1)	rs11007903(1)	rs17295031(1)	rs12220219(1)	rs12220246(1)	rs4237393(1)	rs11007904(1)	rs10826764(1)	rs10826765(1)	rs10826766(1)	rs10826767(1)	rs2369580(1)	rs2887510(1)	rs10826768(1)	rs7098257(1)	rs10763776(1)	rs4749532(1)	rs2798917(1)	rs7075642(1)	rs665309(1)	rs2488033(1)	rs2488034(1)	rs2798915(1)	rs2689207(1)	rs2779071(1)	rs59895814(1)	rs2488035(1)	rs2505108(1)	rs2482828(1)	rs2462022(1)	rs2482827(1)	rs11007921(1)	rs2488003(1)	rs2505109(1)	rs1332618(1)	rs1571957(1)	rs473195(1)	rs2505110(1)	rs2482825(1)	rs533095(1)	rs2795857(1)	rs2795858(1)	rs1977583(1)	rs1977582(1)	rs2140427(1)	rs2798907(1)	rs2488004(1)	rs1891867(1)
2013_CoronaryHeartDisease_ieu-a-7 13 1 rs11619113 110266313 1.02e-05 52 19 14 14 2 3 rs9521658(1)	rs9670927(1)	rs35486774(1)	rs9515173(1)	rs9521666(1)	rs693831(1)	rs613430(1)	rs7337819(1)	rs4145073(1)	rs7338606(1)	rs751749(1)	rs60777435(1)	rs11616893(1)	rs12873154(1)	rs11619038(1)	rs9559759(1)	rs77058685(1)	rs34987036(1)	rs75332553(1)
2013_CoronaryHeartDisease_ieu-a-7 17 1 rs12940887 49325445 1.03e-05 308 119 40 85 50 14 rs4794029(1)	rs7222840(1)	rs55634267(1)	rs2293215(1)	rs55978930(1)	rs36006455(1)	rs12950511(1)	rs12952749(1)	rs28397663(1)	rs72699(1)	rs9895945(1)	rs34367165(1)	rs12948327(1)	rs9893777(1)	rs917054(1)	rs2011767(1)	rs4793614(1)	rs4794031(1)	rs12940278(1)	rs11655466(1)	rs11650975(1)	rs12945200(1)	rs72835467(1)	rs4794032(1)	rs71379351(1)	rs12949836(1)	rs7225606(1)	rs8068612(1)	rs7406234(1)	rs9895818(1)	rs8065575(1)	rs1124881(1)	rs11079867(1)	rs12602769(1)	rs72835470(1)	rs2898857(1)	rs2107634(1)	rs12602382(1)	rs57345398(1)	rs11079868(1)	rs4794034(1)	rs12942379(1)	rs8074527(1)	rs4794035(1)	rs12449928(1)	rs12453724(1)	rs62076398(1)	rs8064621(1)	rs3179840(1)	rs4794036(1)
2013_CoronaryHeartDisease_ieu-a-7 18 1 rs833509 49002417 1.03e-05 67 19 22 13 9 4 rs920660(1)	rs920661(1)	rs2584764(1)	rs2584768(1)	rs12964476(1)	rs9945890(1)	rs7229491(1)	rs7229520(1)	rs357870(1)	rs11082721(1)	rs7233311(1)	rs11661044(1)	rs11664585(1)	rs11661177(1)	rs1530330(1)	rs10853573(1)	rs11663029(1)	rs2337153(1)	rs2337154(1)	rs2337155(1)	rs2337157(1)	rs866245(1)	rs895666(1)	rs698615(1)	rs698614(1)	rs736839(1)
2013_CoronaryHeartDisease_ieu-a-7 17 1 rs11079536 64315043 1.05e-05 259 179 18 10 21 31 rs2331555(1)	rs7221302(1)	rs4968716(1)	rs1867621(1)	rs940743(1)	rs4968717(1)	rs59719244(1)	rs12937767(1)	rs35981688(1)	rs4968718(1)	rs8075618(1)	rs8080754(1)	rs4968719(1)	rs6504212(1)	rs6504213(1)	rs6504214(1)	rs12941186(1)	rs4968720(1)	rs1867624(1)	rs1867625(1)	rs9892887(1)	rs6504215(1)	rs8070460(1)	rs1962147(1)	rs1122800(1)	rs8081647(1)	rs10853051(1)	rs7214769(1)	rs4566244(1)	rs12941698(1)	rs7214643(1)	rs7213889(1)	rs8076821(1)	rs9902260(1)	rs1050382(1)	rs6808(1)	rs6809(1)	rs2812(1)	rs9892152(1)	rs12452448(1)	rs9897901(1)	rs7217643(1)	rs7216375(1)	rs1470453(1)	rs9303469(1)	rs9303470(1)	rs1108591(1)	rs1108592(1)	rs2070784(1)	rs2070783(1)
2013_CoronaryHeartDisease_ieu-a-7 4 1 rs1429125 147442913 1.08e-05 33 20 0 0 5 8 rs1429126(1)	rs1366687(1)	rs11933336(1)	rs4835402(1)	rs4835403(1)	rs4835404(1)	rs10002372(1)	rs4835406(1)	rs10014231(1)	rs10008783(1)	rs6825620(1)	rs7671952(1)	rs4469055(1)
2013_CoronaryHeartDisease_ieu-a-7 7 1 rs2286198 140026407 1.1e-05 87 12 19 29 13 14 rs7789470(1)	rs2362457(1)	rs3801147(1)	rs11761051(1)	rs3779130(1)	rs740204(1)	rs2005751(1)	rs3823715(1)	rs7797381(1)	rs2158731(1)	rs6948521(1)	rs2286200(1)	rs7781021(1)	rs7791455(1)	rs7791609(1)	rs757835(1)	rs757834(1)	rs8192865(1)	rs2072190(1)	rs6952262(1)	rs35586793(1)	rs2269997(1)	rs13760(1)	rs2269996(1)	rs2286197(1)	rs2286196(1)	rs2040969(1)	rs6945612(1)	rs2286195(1)	rs10242990(1)	rs1544460(1)	rs10256522(1)	rs757833(1)	rs117102789(1)	rs9640375(1)	rs6969159(1)	rs10274187(1)	rs10952541(1)	rs7781964(1)	rs12666816(1)	rs10241819(1)	rs2362459(1)	rs2362460(1)	rs7810536(1)	rs10156003(1)	rs10237377(1)	rs10253126(1)	rs6945359(1)	rs10435198(1)	rs10155912(1)
2013_CoronaryHeartDisease_ieu-a-7 9 1 rs781622 112165569 1.1e-05 587 441 78 57 4 7 rs700105(1)	rs700106(1)	rs700108(1)	rs6477882(1)	rs700110(1)	rs700111(1)	rs34674299(1)	rs4979085(1)	rs13292828(1)	rs10817276(1)	rs10817277(1)	rs7021232(1)	rs78617913(1)	rs12344169(1)	rs3860162(1)	rs7020062(1)	rs7020185(1)	rs7020188(1)	rs10981299(1)	rs6477885(1)	rs10817281(1)	rs12342459(1)	rs1880475(1)	rs6477889(1)	rs12337457(1)	rs145196938(1)	rs10817289(1)	rs13285948(1)	rs10817307(1)	rs10817310(1)	rs10981340(1)	rs10981344(1)	rs10981346(1)	rs34864644(1)	rs12002795(1)	rs7865424(1)	rs10981348(1)	rs3808880(1)	rs10481635(1)	rs10759548(1)	rs10981351(1)	rs10817314(1)	rs72754072(1)	rs2094447(1)	rs7357749(1)	rs10759551(1)	rs10981357(1)	rs10481670(1)	rs12335593(1)	rs10817319(1)
2013_CoronaryHeartDisease_ieu-a-7 20 1 rs56313611 48840319 1.1e-05 151 47 40 29 14 21 rs6090907(1)	rs73260214(1)	rs80346118(1)	rs75587772(1)	rs77120386(1)	rs6095299(1)	rs754064(1)	rs2093348(1)	rs6090908(1)	rs78473917(1)	rs113216630(1)	rs79044887(1)	rs6095302(1)	rs13038477(1)	rs2008603(1)	rs2008614(1)	rs2008815(1)	rs1078624(1)	rs752421(1)	rs752420(1)	rs1885287(1)	rs34326966(1)	rs4810881(1)	rs4810882(1)	rs4809728(1)	rs6012538(1)	rs6095314(1)	rs2004772(1)	rs1885290(1)	rs6095319(1)	rs6095320(1)	rs7267607(1)	rs720727(1)	rs6095323(1)	rs34417222(1)	rs6095324(1)	rs73609690(1)	rs11905558(1)	rs35567324(1)	rs6095325(1)	rs67843835(1)	rs8124687(1)	rs112601802(1)	rs34280360(1)	rs6095326(1)	rs17445063(1)	rs73609692(1)	rs73609694(1)	rs17366644(1)	rs73609695(1)
2013_CoronaryHeartDisease_ieu-a-7 3 1 rs9842231 14859393 1.11e-05 86 22 2 51 11 0 rs829186(1)	rs829187(1)	rs1689549(1)	rs192676(1)	rs1159749(1)	rs11712199(1)	rs1689529(1)	rs1689531(1)	rs2467473(1)	rs1689576(1)	rs294629(1)	rs1689571(1)	rs1687290(1)	rs1656441(1)	rs1689570(1)	rs1687291(1)	rs1622485(1)	rs1687292(1)	rs1656440(1)	rs1656439(1)	rs1689569(1)	rs1656438(1)	rs1656437(1)	rs1625709(1)	rs1602297(1)	rs1602298(1)	rs1602299(1)	rs1602300(1)	rs17040460(1)	rs1627256(1)	rs1627146(1)	rs1631793(1)	rs1626374(1)	rs2636753(1)	rs2729696(1)	rs1656434(1)	rs1687293(1)	rs9822464(1)	rs1656433(1)	rs1656432(1)	rs1656431(1)	rs293918(1)	rs293919(1)	rs293920(1)	rs293921(1)	rs293922(1)	rs293923(1)	rs293924(1)	rs293914(1)	rs293911(1)
2013_CoronaryHeartDisease_ieu-a-7 6 1 rs742493 41030428 1.14e-05 57 30 8 12 4 3 rs143069752(1)	rs9381019(1)	rs714050(1)	rs9369249(1)	rs9369250(1)	rs9381022(1)	rs6458194(1)	rs9369251(1)	rs6924975(1)	rs2268189(1)	rs79123612(1)	rs56033865(1)	rs7759295(1)	rs62396354(1)	rs17328707(1)	rs2006080(1)	rs7453883(1)	rs11752528(1)	rs2395751(1)
2013_CoronaryHeartDisease_ieu-a-7 12 1 rs11174220 61891294 1.16e-05 33 3 7 22 1 0 rs11174221(1)	rs11614844(1)	rs964841(1)	rs10877762(1)	rs2018676(1)	rs2198792(1)	rs2018202(1)	rs2168455(1)	rs2168454(1)	rs2198791(1)	rs10877763(1)	rs2359975(1)	rs1072693(1)	rs2198790(1)	rs2124537(1)	rs10877764(1)	rs10747948(1)	rs10747949(1)	rs10877765(1)	rs2884854(1)	rs7965138(1)	rs11174233(1)	rs17125609(1)
2013_CoronaryHeartDisease_ieu-a-7 15 1 rs11636914 81065515 1.18e-05 67 9 12 17 27 2 rs62035118(1)	rs12593367(1)	rs4778873(1)	rs4778631(1)	rs4778874(1)	rs4778875(1)	rs1320325(1)	rs11636846(1)	rs12442056(1)	rs11072974(1)	rs11638221(1)	rs56292950(1)	rs8041713(1)	rs11629917(1)	rs1320321(1)	rs1320323(1)	rs939534(1)	rs8028732(1)	rs4778878(1)	rs7162420(1)	rs10468067(1)	rs10468068(1)	rs7174596(1)	rs11635158(1)	rs11630428(1)	rs7171900(1)	rs6416518(1)	rs2136454(1)	rs12324040(1)	rs12324042(1)	rs4505264(1)	rs7163340(1)	rs1509547(1)	rs1546468(1)	rs1546466(1)	rs7168984(1)	rs1123029(1)	rs1472954(1)	rs2683266(1)	rs2683265(1)	rs7162859(1)	rs1879454(1)	rs2683260(1)	rs1509559(1)	rs1509560(1)	rs2683235(1)
2013_CoronaryHeartDisease_ieu-a-7 1 1 rs9616 154583257 1.23e-05 153 54 59 40 0 0 rs12750774(1)	rs12144146(1)	rs1127313(1)	rs1127311(1)	rs9427094(1)	rs10908419(1)	rs11264224(1)	rs903323(1)	rs3766922(1)	rs11802588(1)	rs61811388(1)	rs12125166(1)	rs6699729(1)	rs6699825(1)	rs6702549(1)	rs6702449(1)	rs9427100(1)	rs9426826(1)	rs9427102(1)	rs9427104(1)	rs9426827(1)	rs9426828(1)	rs9426829(1)	rs9426830(1)	rs7531982(1)	rs35504625(1)	rs9427110(1)	rs10796927(1)	rs9427117(1)	rs9330261(1)	rs10908421(1)	rs11264237(1)	rs7547072(1)	rs6426872(1)	rs10908423(1)	rs4845387(1)	rs7554871(1)	rs7547947(1)	rs10796931(1)	rs34693607(1)
2013_CoronaryHeartDisease_ieu-a-7 2 1 rs2715879 9375422 1.27e-05 260 169 7 40 42 2 rs9287705(1)	rs13431740(1)	rs7598230(1)	rs34716094(1)	rs11897394(1)	rs875053(1)	rs6747915(1)	rs13405805(1)	rs11902094(1)	rs1473022(1)	rs11893104(1)	rs2666212(1)	rs2709562(1)	rs33969163(1)	rs11892019(1)	rs16866972(1)	rs35770426(1)	rs4640358(1)	rs35389797(1)	rs34643055(1)	rs35890230(1)	rs7602301(1)	rs35957038(1)	rs34057310(1)	rs17522184(1)	rs34011431(1)	rs113885167(1)	rs13002296(1)	rs2715866(1)	rs56017407(1)	rs2709576(1)	rs4233868(1)	rs4669386(1)	rs2952791(1)	rs9677219(1)	rs33930824(1)	rs2715860(1)	rs13020173(1)	rs13001298(1)	rs13029000(1)	rs35968355(1)	rs10929581(1)	rs62118845(1)	rs12474647(1)	rs62118851(1)	rs4496315(1)	rs67261055(1)	rs12478467(1)	rs34003003(1)	rs17589193(1)
2013_CoronaryHeartDisease_ieu-a-7 17 1 rs61182333 5229833 1.28e-05 644 438 135 58 13 0 rs12452247(1)	rs12452371(1)	rs3892463(1)	rs73976308(1)	rs112350552(1)	rs73976310(1)	rs55777955(1)	rs56229705(1)	rs1054697(1)	rs73976311(1)	rs56197642(1)	rs112362507(1)	rs56036146(1)	rs56404233(1)	rs3887446(1)	rs111575757(1)	rs3887943(1)	rs3213878(1)	rs61740308(1)	rs61745111(1)	rs7502608(1)	rs8065031(1)	rs56143992(1)	rs112209972(1)	rs77087332(1)	rs76396561(1)	rs78064492(1)	rs34716007(1)	rs55756850(1)	rs3816913(1)	rs934631(1)	rs113001179(1)	rs113521847(1)	rs8081019(1)	rs75628861(1)	rs112061257(1)	rs113607145(1)	rs111996834(1)	rs113581830(1)	rs77972827(1)	rs7502862(1)	rs77493189(1)	rs73976325(1)	rs113762960(1)	rs78015303(1)	rs78534596(1)	rs11078551(1)	rs7225151(1)	rs4459605(1)	rs75511804(1)
2013_CoronaryHeartDisease_ieu-a-7 11 1 rs7947761 100753868 1.31e-05 242 94 28 50 12 58 rs61908725(1)	rs61908734(1)	rs10750594(1)	rs6590805(1)	rs61908735(1)	rs61908736(1)	rs4754692(1)	rs6590806(1)	rs4754693(1)	rs4754694(1)	rs61908737(1)	rs61908738(1)	rs12280935(1)	rs61908739(1)	rs61908740(1)	rs61908741(1)	rs61908742(1)	rs61908744(1)	rs61908745(1)	rs17712139(1)	rs73001993(1)	rs61621482(1)	rs57637131(1)	rs7129917(1)	rs12269905(1)	rs12288075(1)	rs12278242(1)	rs12291857(1)	rs10431108(1)	rs4754695(1)	rs6590811(1)	rs1847150(1)	rs1847149(1)	rs6590812(1)	rs12295008(1)	rs2298610(1)	rs2298611(1)	rs7945656(1)	rs10895009(1)	rs11224405(1)	rs74997273(1)	rs7944469(1)	rs7945336(1)	rs12284151(1)	rs61910478(1)	rs4753983(1)	rs61910480(1)	rs633185(1)	rs7126015(1)	rs12291493(1)
2013_CoronaryHeartDisease_ieu-a-7 4 1 rs13132376 137545744 1.36e-05 83 40 13 12 10 8 rs28654559(1)	rs28459449(1)	rs9759430(1)	rs9685021(1)	rs139497224(1)	rs13151090(1)	rs10001794(1)	rs9762860(1)	rs9330356(1)	rs28631822(1)	rs9685658(1)	rs28795672(1)	rs9330350(1)	rs13143326(1)	rs9715864(1)	rs13123278(1)	rs9330354(1)	rs13140985(1)	rs13148045(1)	rs35078633(1)	rs13117555(1)	rs13101362(1)	rs35272659(1)	rs34087892(1)	rs61683220(1)	rs35539440(1)	rs4132048(1)	rs6824771(1)	rs57320879(1)	rs36104789(1)
2013_CoronaryHeartDisease_ieu-a-7 3 1 rs61790808 136724166 1.37e-05 288 119 82 53 23 11 rs34511849(1)	rs1145101(1)	rs33999043(1)	rs6779727(1)	rs6439640(1)	rs34553037(1)	rs6800969(1)	rs6765239(1)	rs28877020(1)	rs9869957(1)	rs6789152(1)	rs13070680(1)	rs4402873(1)	rs9857833(1)	rs7623824(1)	rs56047785(1)	rs73230039(1)	rs28472992(1)	rs73230043(1)	rs4336059(1)	rs7626418(1)	rs13100192(1)	rs9875770(1)	rs75685279(1)	rs9813590(1)	rs9813596(1)	rs192049058(1)	rs6771713(1)	rs9289513(1)	rs9881078(1)	rs6799699(1)	rs28489907(1)	rs12107125(1)	rs13062352(1)	rs140048840(1)	rs10155017(1)	rs10155016(1)	rs73230065(1)	rs34992220(1)	rs6789329(1)	rs6795372(1)	rs13314357(1)	rs34564818(1)	rs9853960(1)	rs79876804(1)	rs75901823(1)	rs141221830(1)	rs10513014(1)	rs1872240(1)	rs1872239(1)
2013_CoronaryHeartDisease_ieu-a-7 1 1 rs72702224 154939213 1.39e-05 156 41 13 27 56 19 rs11264276(1)	rs1218582(1)	rs6699080(1)	rs7553195(1)	rs4845677(1)	rs6656494(1)	rs10908444(1)	rs7531728(1)	rs2335407(1)	rs7544528(1)	rs6669791(1)	rs883718(1)	rs10796934(1)	rs10908445(1)	rs12069356(1)	rs12144978(1)	rs6683557(1)	rs4845678(1)	rs2135219(1)	rs4845398(1)	rs869506(1)	rs12036859(1)	rs4845679(1)	rs11264280(1)	rs4845680(1)	rs1580943(1)	rs4845399(1)	rs11264281(1)	rs11264282(1)	rs4845681(1)	rs11264283(1)	rs10908446(1)	rs10908447(1)	rs4845400(1)	rs7528532(1)	rs11264284(1)	rs6656435(1)	rs4845682(1)	rs4845683(1)	rs4845685(1)	rs9794000(1)	rs9793588(1)	rs4845687(1)	rs1977879(1)	rs1976559(1)	rs12130132(1)	rs1007170(1)	rs10908448(1)	rs4845688(1)	rs906593(1)
2013_CoronaryHeartDisease_ieu-a-7 10 1 rs1888657 24544685 1.39e-05 95 33 34 26 0 2 rs7079109(1)	rs7100076(1)	rs7100799(1)	rs7910851(1)	rs7904181(1)	rs7908604(1)	rs10828669(1)	rs867040(1)	rs12243657(1)	rs12245260(1)	rs12245270(1)	rs12245275(1)	rs66767121(1)	rs10828672(1)	rs11014159(1)	rs67001308(1)	rs73604502(1)	rs74122826(1)	rs12261692(1)	rs914322(1)	rs914321(1)	rs914320(1)	rs914319(1)	rs4565806(1)	rs2367058(1)	rs874861(1)	rs59464574(1)	rs10764479(1)
2013_CoronaryHeartDisease_ieu-a-7 2 1 rs62188784 226172195 1.4e-05 353 223 13 11 89 17 rs7578326(1)	rs13388242(1)	rs13405357(1)	rs6717669(1)	rs10439362(1)	rs13423088(1)	rs2894586(1)	rs2894585(1)	rs6713510(1)	rs4072096(1)	rs6757213(1)	rs79567528(1)	rs4645008(1)	rs2943644(1)	rs2943651(1)	rs2943653(1)	rs2943632(1)	rs2943633(1)	rs2176042(1)	rs952227(1)	rs2972154(1)	rs2972153(1)	rs2972152(1)	rs2972151(1)	rs2972150(1)	rs1515098(1)	rs2943635(1)	rs1399627(1)	rs2943636(1)	rs2943637(1)	rs2972149(1)	rs1515104(1)	rs2176040(1)	rs2943640(1)	rs2943641(1)	rs2203452(1)	rs2138161(1)	rs2222018(1)	rs1024137(1)	rs1515114(1)	rs2943645(1)	rs2943646(1)	rs2972147(1)	rs2943647(1)	rs2943648(1)	rs2972146(1)	rs2972145(1)	rs2972144(1)	rs2138157(1)	rs2972140(1)
2013_CoronaryHeartDisease_ieu-a-7 9 1 rs10868271 69925411 1.41e-05 149 109 14 5 8 13 rs7871366(1)	rs10780700(1)	rs10868262(1)	rs13291959(1)	rs10780701(1)	rs7852214(1)	rs12684384(1)	rs1565688(1)	rs10780702(1)	rs10780703(1)	rs10780705(1)	rs10746756(1)	rs11140930(1)	rs11536917(1)	rs10780719(1)	rs7018761(1)	rs10868308(1)	rs10868315(1)	rs10868316(1)	rs10868328(1)	rs9697092(1)	rs4744580(1)	rs11141057(1)	rs12236860(1)	rs7035391(1)	rs2101685(1)
2013_CoronaryHeartDisease_ieu-a-7 10 1 rs17680741 80491758 1.52e-05 199 143 26 7 8 15 rs2789654(1)	rs2819898(1)	rs147023380(1)	rs17617970(1)	rs17680103(1)	rs1870146(1)	rs17618275(1)	rs35269135(1)	rs9665678(1)	rs878651(1)	rs12769369(1)	rs12269629(1)	rs35414786(1)	rs34583742(1)	rs7088704(1)	rs35521186(1)	rs35998463(1)	rs7902355(1)	rs55943223(1)	rs7093808(1)	rs12246441(1)	rs12773636(1)	rs12260962(1)	rs2343550(1)	rs12269333(1)	rs11185829(1)	rs12246432(1)	rs36113069(1)	rs12264252(1)	rs4303181(1)
2013_CoronaryHeartDisease_ieu-a-7 9 1 rs1411357 107780046 1.53e-05 118 52 8 14 15 29 rs2417804(1)	rs7044046(1)	rs6477596(1)	rs4978559(1)	rs41527445(1)	rs944175(1)	rs10979032(1)	rs4376551(1)	rs4366140(1)	rs13285373(1)	rs7857211(1)	rs4979332(1)	rs7037931(1)	rs10733564(1)	rs7042939(1)	rs6477598(1)	rs4978566(1)	rs7860653(1)	rs10979034(1)	rs10979036(1)	rs10979037(1)	rs944174(1)	rs944173(1)	rs1970014(1)	rs6477599(1)	rs944172(1)	rs10816568(1)	rs10118459(1)	rs10816569(1)	rs10512380(1)	rs13293393(1)	rs7040755(1)	rs1952672(1)	rs2140480(1)	rs2177433(1)	rs1967604(1)	rs7021668(1)	rs10816570(1)	rs10759257(1)	rs2140483(1)	rs2140482(1)	rs2140481(1)	rs10979039(1)	rs7028227(1)	rs1831382(1)	rs1576464(1)	rs2104759(1)	rs10979040(1)	rs10979041(1)	rs1467311(1)
2013_CoronaryHeartDisease_ieu-a-7 17 1 rs1638446 46904100 1.54e-05 379 115 113 94 46 11 rs60372268(1)	rs61619946(1)	rs75230966(1)	rs12600562(1)	rs197907(1)	rs740616(1)	rs8078468(1)	rs4461138(1)	rs1056116(1)	rs3760374(1)	rs12453279(1)	rs4968246(1)	rs4968247(1)	rs197911(1)	rs197912(1)	rs197913(1)	rs197915(1)	rs12601886(1)	rs2920396(1)	rs1662594(1)	rs1662596(1)	rs4968248(1)	rs1618989(1)	rs1052504(1)	rs1623402(1)	rs1662597(1)	rs10853085(1)	rs11658276(1)	rs11869840(1)	rs1662576(1)	rs1662577(1)	rs2920397(1)	rs7342957(1)	rs11654971(1)	rs197917(1)	rs189899(1)	rs7225428(1)	rs35707546(1)	rs197918(1)	rs197919(1)	rs1867237(1)	rs2191033(1)	rs197920(1)	rs3785889(1)	rs10853086(1)	rs10853087(1)	rs2072317(1)	rs11655668(1)	rs197922(1)	rs197923(1)
2013_CoronaryHeartDisease_ieu-a-7 18 1 rs12922 35142953 1.59e-05 207 41 88 44 6 28 rs58652919(1)	rs6507116(1)	rs2077775(1)	rs71366375(1)	rs35580581(1)	rs16966451(1)	rs6507118(1)	rs1443644(1)	rs9807664(1)	rs493798(1)	rs3786321(1)	rs2068151(1)	rs1443642(1)	rs488120(1)	rs71363487(1)	rs532455(1)	rs35191012(1)	rs4799785(1)	rs4799786(1)	rs12953890(1)	rs7233168(1)	rs2120329(1)	rs504136(1)	rs1271784(1)	rs518111(1)	rs518672(1)	rs12967102(1)	rs3786313(1)	rs3810021(1)	rs1050377(1)	rs13512(1)	rs617849(1)	rs12970014(1)	rs12969935(1)	rs12970858(1)	rs693660(1)	rs150482103(1)	rs559188(1)	rs8085563(1)	rs12326957(1)	rs71363488(1)	rs497892(1)	rs10502642(1)	rs546680(1)	rs12958830(1)	rs12958062(1)	rs12958488(1)	rs4799370(1)	rs4799787(1)	rs517049(1)
2013_CoronaryHeartDisease_ieu-a-7 15 1 rs62010962 78814807 1.62e-05 7 3 1 3 0 0 rs76189127(1)	rs113052063(1)	rs74983338(1)
2013_CoronaryHeartDisease_ieu-a-7 11 1 rs2727020 49089855 1.63e-05 1340 586 333 397 24 0 rs66700998(1)	rs73470675(1)	rs111825520(1)	rs112583865(1)	rs112859606(1)	rs116698009(1)	rs113206307(1)	rs113708469(1)	rs11039877(1)	rs147990952(1)	rs144002647(1)	rs7117924(1)	rs7479285(1)	rs113707670(1)	rs72906668(1)	rs77806469(1)	rs67988279(1)	rs61930532(1)	rs57660611(1)	rs72906697(1)	rs7294265(1)	rs112473990(1)	rs72908607(1)	rs1304193(1)	rs60164005(1)	rs1588069(1)	rs187793723(1)	rs1605370(1)	rs61932767(1)	rs7294273(1)	rs144974052(1)	rs113529866(1)	rs61886361(1)	rs113315134(1)	rs1814768(1)	rs72902397(1)	rs7127985(1)	rs111280589(1)	rs10769548(1)	rs61886363(1)	rs112589750(1)	rs61886364(1)	rs150613681(1)	rs7113308(1)	rs1847640(1)	rs11602425(1)	rs111749951(1)	rs7947329(1)	rs72904455(1)	rs73469253(1)
2013_CoronaryHeartDisease_ieu-a-7 1 1 rs3930524 42705865 1.67e-05 544 258 64 134 48 40 rs12404583(1)	rs10493110(1)	rs10493109(1)	rs11210642(1)	rs12127894(1)	rs10890194(1)	rs7552208(1)	rs7525858(1)	rs7524380(1)	rs2184573(1)	rs3828155(1)	rs1011809(1)	rs1011810(1)	rs17378839(1)	rs11210644(1)	rs2809663(1)	rs4660635(1)	rs915330(1)	rs915331(1)	rs2152315(1)	rs10437062(1)	rs6656054(1)	rs7525350(1)	rs59950490(1)	rs6665722(1)	rs4525078(1)	rs1572318(1)	rs11210646(1)	rs114786332(1)	rs111808237(1)	rs116098159(1)	rs4660639(1)	rs2809645(1)	rs1002701(1)	rs7513968(1)	rs11210647(1)	rs11806264(1)	rs60504638(1)	rs12037012(1)	rs7534105(1)	rs12039696(1)	rs11210648(1)	rs9786998(1)	rs12043783(1)	rs12040096(1)	rs55861965(1)	rs9787162(1)	rs113965539(1)	rs2275116(1)	rs2275117(1)
2013_CoronaryHeartDisease_ieu-a-7 6 1 rs2146324 43789126 1.68e-05 42 29 3 2 4 4 rs10434(1)	rs9472125(1)	rs4711750(1)	rs998584(1)	rs6905288(1)	rs6458349(1)	rs7748962(1)	rs11967262(1)	rs1358980(1)	rs1885659(1)
2013_CoronaryHeartDisease_ieu-a-7 12 1 rs11172113 57133500 1.71e-05 88 62 17 9 0 0 rs4759275(1)	rs4759276(1)	rs4257011(1)	rs10747776(1)	rs11172114(1)	rs10876964(1)	rs10876965(1)	rs4367982(1)	rs4759045(1)
2013_CoronaryHeartDisease_ieu-a-7 2 1 rs33998987 162427557 1.72e-05 28 6 8 9 4 1 rs2111485(1)	rs1990760(1)	rs3747517(1)	rs13023380(1)	rs17783344(1)	rs984971(1)	rs2068330(1)	rs1549020(1)	rs77693762(1)	rs35696140(1)	rs13406089(1)	rs187764768(1)	rs12623882(1)	rs34777723(1)
2013_CoronaryHeartDisease_ieu-a-7 5 1 rs2081914 123337928 1.75e-05 471 173 96 59 137 6 rs2161260(1)	rs919305(1)	rs12153277(1)	rs13163506(1)	rs4836527(1)	rs2115220(1)	rs6892675(1)	rs13167117(1)	rs72789816(1)	rs62378779(1)	rs10041660(1)	rs1428394(1)	rs10044880(1)	rs11241682(1)	rs10073791(1)	rs2407654(1)	rs6887557(1)	rs10044647(1)	rs2407655(1)	rs2407656(1)	rs4516848(1)	rs9799914(1)	rs1962848(1)	rs1962847(1)	rs1962846(1)	rs1019764(1)	rs1019763(1)	rs2195353(1)	rs17472832(1)	rs6890376(1)	rs13436337(1)	rs1047438(1)	rs1366333(1)	rs1366334(1)	rs4836532(1)	rs4836533(1)	rs7717639(1)	rs7736021(1)	rs1428385(1)	rs1428386(1)	rs28891214(1)	rs2407776(1)	rs2407777(1)	rs1428384(1)	rs1428383(1)	rs1428382(1)	rs1428381(1)	rs4836003(1)	rs11241690(1)	rs890928(1)
2013_CoronaryHeartDisease_ieu-a-7 8 1 rs367948 26577600 1.76e-05 344 243 74 22 5 0 rs12547852(1)	rs7004783(1)	rs10866851(1)	rs1442888(1)	rs4871984(1)	rs1372880(1)	rs1372881(1)	rs2322128(1)	rs12678637(1)	rs12682608(1)	rs10090661(1)	rs10104837(1)	rs1442885(1)	rs4871988(1)	rs442103(1)	rs364508(1)	rs2585455(1)	rs11135949(1)	rs418624(1)	rs445678(1)	rs379266(1)	rs2585457(1)	rs920697(1)	rs920695(1)	rs403185(1)	rs11774146(1)	rs34184599(1)
2013_CoronaryHeartDisease_ieu-a-7 8 1 rs3739239 141211775 1.77e-05 37 2 11 5 8 11 rs11775886(1)	rs7837832(1)	rs12549363(1)	rs56767156(1)	rs12547573(1)	rs10098385(1)	rs2288999(1)	rs13724(1)	rs3824235(1)	rs3739238(1)	rs892364(1)	rs753778(1)	rs4961257(1)	rs4961341(1)	rs2043422(1)	rs12547917(1)	rs7386967(1)	rs3739233(1)	rs28411786(1)	rs28645241(1)	rs28368589(1)	rs10110009(1)	rs10103294(1)	rs12677785(1)
2013_CoronaryHeartDisease_ieu-a-7 2 1 rs3771719 159774453 1.79e-05 501 73 108 194 126 0 rs13391913(1)	rs12692551(1)	rs2113859(1)	rs62173243(1)	rs1863218(1)	rs1425047(1)	rs1030328(1)	rs13431621(1)	rs12692553(1)	rs6754092(1)	rs10165197(1)	rs13386318(1)	rs10929944(1)	rs6751744(1)	rs1549387(1)	rs1863219(1)	rs35299907(1)	rs10192408(1)	rs10196064(1)	rs2162023(1)	rs5006302(1)	rs4665081(1)	rs10199805(1)	rs10202352(1)	rs10202187(1)	rs1425039(1)	rs1425040(1)	rs11693108(1)	rs7575924(1)	rs4665082(1)	rs4665083(1)	rs12622391(1)	rs10165041(1)	rs1549385(1)	rs7596462(1)	rs1425042(1)	rs6711049(1)	rs7576644(1)	rs7562850(1)	rs12991516(1)	rs7587700(1)	rs7580539(1)	rs7580661(1)	rs7595044(1)	rs11902489(1)	rs6735206(1)	rs12623149(1)	rs10209829(1)	rs6432539(1)	rs6714899(1)
2013_CoronaryHeartDisease_ieu-a-7 6 1 rs733701 39204086 1.8e-05 30 12 9 2 6 1 rs1155349(1)	rs724650(1)	rs2004295(1)	rs2815095(1)	rs3778448(1)	rs9394578(1)	rs2561396(1)	rs10456100(1)	rs2815116(1)
2013_CoronaryHeartDisease_ieu-a-7 14 1 rs11850624 43923657 1.8e-05 149 74 12 21 24 18 rs56203664(1)	rs72676892(1)	rs1958233(1)	rs72676896(1)	rs11847608(1)	rs17278600(1)	rs8021212(1)	rs11852081(1)	rs12431450(1)	rs72678617(1)	rs8018458(1)	rs7151210(1)	rs72678629(1)	rs72678635(1)	rs72678636(1)	rs17278663(1)	rs17278670(1)	rs10484237(1)	rs11157375(1)	rs12436371(1)	rs72678648(1)	rs72678649(1)	rs72680713(1)	rs72680719(1)	rs72680720(1)	rs72680721(1)	rs11844764(1)	rs11848726(1)	rs72680724(1)	rs72680726(1)	rs111666779(1)	rs7140866(1)	rs10141817(1)	rs72680742(1)	rs72680743(1)	rs56096740(1)	rs72680747(1)	rs116096247(1)	rs60224308(1)	rs56965911(1)	rs72680752(1)	rs7161106(1)	rs72680753(1)	rs72680758(1)	rs12434322(1)	rs72680766(1)	rs72680769(1)	rs12433473(1)	rs117482825(1)	rs72680774(1)
2013_CoronaryHeartDisease_ieu-a-7 5 1 rs112941079 9545986 1.82e-05 89 34 12 8 21 14 rs17328408(1)	rs11951006(1)	rs11951779(1)	rs11958229(1)	rs78826326(1)	rs146019644(1)	rs75336098(1)	rs17262778(1)	rs77836114(1)	rs605126(1)	rs17328863(1)	rs460234(1)	rs17328904(1)	rs17328932(1)	rs74982463(1)	rs17263150(1)	rs422309(1)	rs56411742(1)	rs113140904(1)	rs1614229(1)	rs1651283(1)	rs1651284(1)	rs1651285(1)	rs1706987(1)	rs1398337(1)	rs374218(1)	rs431288(1)	rs414396(1)	rs17263917(1)	rs414829(1)	rs11749803(1)	rs55891419(1)	rs56344213(1)	rs60322708(1)	rs75882443(1)	rs1508798(1)	rs55970326(1)	rs55713652(1)	rs17264034(1)	rs218058(1)	rs218057(1)	rs218056(1)	rs150633(1)
2013_CoronaryHeartDisease_ieu-a-7 8 1 rs12675257 94267412 1.82e-05 41 10 4 7 11 9 rs2607068(1)	rs2613206(1)	rs2613205(1)	rs2613204(1)	rs2613203(1)	rs2607069(1)	rs2607070(1)	rs2607071(1)	rs2607073(1)	rs2623169(1)	rs2607075(1)	rs930870(1)	rs930868(1)	rs2623168(1)	rs2623166(1)	rs17734840(1)	rs16916666(1)	rs74900445(1)	rs3179604(1)	rs11998093(1)	rs10956909(1)	rs12678484(1)	rs34917849(1)	rs72672638(1)	rs72672639(1)	rs17797394(1)	rs17735424(1)
2013_CoronaryHeartDisease_ieu-a-7 2 1 rs6740731 144513025 1.87e-05 37 19 0 7 10 1 rs11892740(1)	rs28475137(1)	rs28610014(1)	rs13382811(1)	rs13396535(1)	rs62169220(1)	rs9287360(1)	rs1427297(1)	rs6430059(1)	rs749234(1)	rs749233(1)	rs7600781(1)	rs6724648(1)	rs6755392(1)	rs12691693(1)	rs4556923(1)	rs7564469(1)	rs2033159(1)
2013_CoronaryHeartDisease_ieu-a-7 6 1 rs421329 5089822 1.87e-05 209 73 72 45 19 0 rs1246994(1)	rs1247000(1)	rs1749133(1)	rs11963503(1)	rs59001575(1)	rs6597110(1)	rs6597111(1)	rs463951(1)	rs9502266(1)	rs2773330(1)	rs79538020(1)	rs9504324(1)	rs79819191(1)	rs4314536(1)	rs200847(1)	rs457094(1)	rs17139342(1)	rs200848(1)	rs200849(1)	rs200850(1)	rs413219(1)	rs439091(1)	rs442730(1)	rs428513(1)	rs435545(1)	rs394683(1)	rs394761(1)	rs424493(1)	rs389707(1)	rs389691(1)	rs376334(1)	rs402103(1)	rs374733(1)	rs386688(1)	rs455504(1)	rs127119(1)	rs127120(1)	rs365609(1)	rs452658(1)	rs364878(1)	rs449101(1)	rs421473(1)	rs438298(1)	rs449200(1)	rs461144(1)	rs460551(1)	rs466368(1)	rs435175(1)	rs6923992(1)	rs402541(1)
2013_CoronaryHeartDisease_ieu-a-7 18 1 rs3813127 22457634 1.89e-05 93 11 9 13 14 46 rs12958355(1)	rs9951447(1)	rs4800123(1)	rs12455655(1)	rs16967171(1)	rs2009593(1)	rs997360(1)	rs12458651(1)	rs7228667(1)	rs12604235(1)	rs12607091(1)	rs4800403(1)	rs4800404(1)	rs12607689(1)	rs9964565(1)	rs4410190(1)	rs4239427(1)	rs4800405(1)	rs11664194(1)	rs56209221(1)	rs11660175(1)	rs28413699(1)	rs9947070(1)	rs9958347(1)	rs4800406(1)	rs4800407(1)	rs28539344(1)	rs28372459(1)	rs28622511(1)	rs28653630(1)	rs28707213(1)	rs12458848(1)	rs12458850(1)	rs28569090(1)	rs9957043(1)	rs9962095(1)	rs9962205(1)	rs9947425(1)	rs9960286(1)	rs9962828(1)	rs9962836(1)	rs9950280(1)	rs11081933(1)	rs67868654(1)	rs68149457(1)	rs4800124(1)	rs4800125(1)	rs4800408(1)	rs4800409(1)	rs12605625(1)
2013_CoronaryHeartDisease_ieu-a-7 20 1 rs11167260 35187397 1.96e-05 484 156 105 44 137 42 rs77173268(1)	rs6058107(1)	rs2378255(1)	rs75401510(1)	rs111724268(1)	rs117755215(1)	rs74338712(1)	rs112789554(1)	rs66535774(1)	rs76163454(1)	rs75076672(1)	rs77221305(1)	rs17122844(1)	rs59030726(1)	rs62212082(1)	rs61655108(1)	rs7273470(1)	rs78449612(1)	rs62212084(1)	rs7265109(1)	rs11697978(1)	rs2295096(1)	rs143499091(1)	rs117868495(1)	rs2295097(1)	rs146890660(1)	rs17309872(1)	rs34526995(1)	rs35291022(1)	rs56400038(1)	rs34174778(1)	rs35552264(1)	rs17310467(1)	rs55909363(1)	rs55696836(1)	rs80170004(1)	rs76110461(1)	rs17401737(1)	rs75635914(1)	rs147927753(1)	rs75866240(1)	rs73905019(1)	rs74599371(1)	rs79197732(1)	rs76191812(1)	rs77437249(1)	rs117616040(1)	rs11906160(1)	rs55738930(1)	rs55641088(1)
2013_CoronaryHeartDisease_ieu-a-7 4 1 rs11099401 136612152 1.97e-05 134 9 4 108 13 0 rs13139851(1)	rs72722625(1)	rs6853939(1)	rs61634173(1)	rs10776514(1)	rs58238824(1)	rs7698266(1)	rs11733717(1)	rs60530099(1)	rs4326066(1)	rs12506392(1)	rs4643870(1)	rs67928080(1)	rs4241966(1)	rs4274912(1)	rs12505026(1)	rs10461225(1)	rs12508744(1)	rs6837287(1)	rs4479761(1)	rs4572926(1)	rs4315856(1)	rs12498288(1)	rs9995240(1)	rs6535161(1)	rs952933(1)	rs2406011(1)	rs7696257(1)	rs12507557(1)	rs10012643(1)	rs11733040(1)	rs1878307(1)	rs1878308(1)	rs10024186(1)	rs10024254(1)	rs10027267(1)	rs13134707(1)	rs4504314(1)	rs4458507(1)	rs1878310(1)	rs7668314(1)	rs1343836(1)	rs1343838(1)	rs6419251(1)	rs6419252(1)	rs6845785(1)	rs13110024(1)	rs11729394(1)	rs11099397(1)	rs10026560(1)
2013_CoronaryHeartDisease_ieu-a-7 3 1 rs61789562 136207942 2.05e-05 108 83 7 11 4 3 rs13065565(1)	rs6762209(1)	rs35087366(1)	rs35970307(1)	rs13081352(1)	rs13059045(1)	rs7650071(1)	rs13071085(1)	rs71336055(1)	rs61789642(1)	rs61789643(1)	rs34154714(1)	rs34498968(1)	rs13069695(1)	rs13065626(1)	rs35849216(1)	rs13063893(1)	rs13072691(1)
2013_CoronaryHeartDisease_ieu-a-7 16 1 rs4783977 57136842 2.06e-05 49 17 9 6 1 16 rs1466293(1)	rs889558(1)	rs2399620(1)	rs2399622(1)	rs2445690(1)	rs6499866(1)	rs4783979(1)	rs6499867(1)	rs12599485(1)	rs62037356(1)	rs12600308(1)	rs1132814(1)	rs12596783(1)	rs8047412(1)	rs6499869(1)	rs6499871(1)	rs4784780(1)	rs4287561(1)	rs2399623(1)	rs7206038(1)	rs6499874(1)	rs958148(1)	rs2008317(1)
2013_CoronaryHeartDisease_ieu-a-7 6 1 rs9266247 31357979 2.14e-05 177 111 22 29 13 2 rs185490114(1)	rs3095304(1)	rs3130563(1)	rs9264242(1)	rs2523616(1)	rs2596503(1)	rs2844585(1)	rs1055890(1)	rs2854001(1)	rs9266197(1)	rs1131165(1)	rs1131163(1)	rs1131156(1)	rs9266207(1)	rs9266232(1)	rs9266234(1)	rs9266235(1)	rs9266239(1)	rs9266241(1)	rs9266242(1)	rs9266243(1)	rs74618856(1)	rs9266248(1)	rs9266250(1)	rs9266253(1)	rs9266257(1)	rs9266258(1)	rs9266263(1)	rs9266265(1)	rs9266266(1)	rs9266269(1)	rs9266270(1)	rs9266271(1)	rs2523595(1)	rs2523594(1)	rs1894743(1)	rs2395475(1)	rs2523591(1)	rs2395476(1)	rs2523587(1)	rs2523585(1)	rs147412087(1)	rs2523577(1)	rs2523570(1)
2013_CoronaryHeartDisease_ieu-a-7 6 1 rs4560685 5067090 2.21e-05 65 52 12 0 0 1 rs4960064(1)
2013_CoronaryHeartDisease_ieu-a-7 2 1 rs1150500 72894314 2.27e-05 277 70 21 144 39 3 rs1400582(1)	rs630241(1)	rs642652(1)	rs628432(1)	rs664652(1)	rs681908(1)	rs584522(1)	rs583119(1)	rs601217(1)	rs681574(1)	rs659833(1)	rs3115351(1)	rs623095(1)	rs634476(1)	rs7420588(1)	rs640610(1)	rs689154(1)	rs587744(1)	rs680380(1)	rs663218(1)	rs6741956(1)	rs666361(1)	rs13424607(1)	rs656440(1)	rs656370(1)	rs658067(1)	rs3106879(1)	rs581976(1)	rs642847(1)	rs647269(1)	rs12476397(1)	rs631550(1)	rs674863(1)	rs143118017(1)	rs183061485(1)	rs3106880(1)	rs688433(1)	rs634929(1)	rs585653(1)	rs597799(1)	rs619343(1)	rs678684(1)	rs6736305(1)	rs646357(1)	rs645489(1)	rs671721(1)	rs632670(1)	rs684673(1)	rs654157(1)	rs35190321(1)
2013_CoronaryHeartDisease_ieu-a-7 6 1 rs3822842 160044424 2.31e-05 4 2 2 0 0 0 NONE
2013_CoronaryHeartDisease_ieu-a-7 21 1 rs73203235 34216996 2.39e-05 92 76 7 4 2 3 rs2834404(1)	rs73203205(1)	rs73203209(1)	rs11700739(1)	rs11701204(1)	rs11702762(1)	rs73203233(1)	rs73203234(1)	rs2834410(1)
2013_CoronaryHeartDisease_ieu-a-7 6 1 rs2233960 31113275 2.4e-05 224 148 26 16 33 1 rs2233976(1)	rs2233966(1)	rs2233955(1)	rs17190491(1)	rs3130977(1)	rs3130978(1)	rs3130979(1)	rs113108526(1)	rs4294047(1)	rs111243857(1)	rs138598988(1)	rs143334143(1)	rs114881571(1)	rs151095308(1)	rs142242725(1)	rs141715528(1)	rs139804853(1)	rs114773933(1)	rs150765547(1)	rs142031128(1)	rs145021772(1)	rs139975409(1)	rs114475699(1)	rs189593376(1)	rs113075583(1)	rs181793732(1)	rs72854960(1)	rs116556510(1)	rs113700423(1)	rs113288069(1)	rs112445341(1)	rs66509442(1)	rs67524139(1)	rs114300451(1)	rs113792081(1)	rs67058142(1)	rs111373731(1)	rs111762561(1)	rs116553115(1)	rs112466811(1)	rs115031819(1)	rs114173373(1)	rs113744451(1)	rs113511111(1)	rs112985609(1)	rs112420503(1)	rs116442786(1)	rs7762909(1)	rs2394986(1)	rs9501380(1)
2013_CoronaryHeartDisease_ieu-a-7 17 1 rs3760229 2302820 2.41e-05 41 8 20 12 0 1 rs67457628(1)	rs3803809(1)	rs72634004(1)	rs8067305(1)	rs8077189(1)	rs4790312(1)	rs9914101(1)	rs12449600(1)	rs4790873(1)	rs4790875(1)	rs4790876(1)	rs9900967(1)	rs12945851(1)
2013_CoronaryHeartDisease_ieu-a-7 19 1 rs10423320 10544029 2.55e-05 100 40 4 27 17 12 rs62131902(1)	rs73007316(1)	rs62128793(1)	rs1991814(1)	rs7248036(1)	rs10412516(1)	rs10418278(1)	rs73007345(1)	rs2116859(1)	rs10408372(1)	rs62128796(1)	rs2304165(1)	rs8103305(1)	rs8108051(1)	rs10411361(1)	rs7255312(1)	rs56395932(1)	rs10413128(1)	rs7251746(1)	rs8113274(1)	rs8113381(1)	rs6511703(1)	rs62128800(1)	rs3745256(1)	rs875569(1)	rs62128801(1)	rs62128850(1)	rs2002538(1)	rs3826709(1)	rs3745250(1)	rs3745249(1)	rs11672361(1)	rs10412541(1)	rs10414545(1)	rs12971428(1)	rs3826708(1)	rs3745247(1)	rs1465700(1)	rs10403668(1)	rs62128856(1)	rs11542916(1)	rs117831057(1)	rs10408934(1)	rs10420809(1)	rs8106542(1)	rs8107247(1)	rs8107248(1)	rs8107037(1)	rs8106664(1)	rs2043305(1)
2013_CoronaryHeartDisease_ieu-a-7 1 1 rs651649 109289405 2.64e-05 210 105 97 6 1 1 rs595770(1)	rs655246(1)	rs590502(1)	rs684044(1)	rs7515901(1)	rs600806(1)	rs413582(1)	rs4970843(1)
2013_CoronaryHeartDisease_ieu-a-7 2 1 rs7425436 148002087 2.67e-05 640 151 89 134 205 61 rs4662533(1)	rs35611688(1)	rs4427955(1)	rs10497015(1)	rs35508015(1)	rs7590025(1)	rs7563695(1)	rs7590392(1)	rs17726695(1)	rs4662534(1)	rs4662535(1)	rs12478252(1)	rs12466337(1)	rs12997250(1)	rs6732465(1)	rs12053365(1)	rs12611929(1)	rs11688603(1)	rs4425033(1)	rs13394985(1)	rs11679403(1)	rs13009734(1)	rs6709045(1)	rs4473334(1)	rs17727070(1)	rs7572162(1)	rs10174513(1)	rs10199422(1)	rs749313(1)	rs2008639(1)	rs13410698(1)	rs2049741(1)	rs2016479(1)	rs2078542(1)	rs6430224(1)	rs4662536(1)	rs16855455(1)	rs17676417(1)	rs17676429(1)	rs12468285(1)	rs7574440(1)	rs7601169(1)	rs7601473(1)	rs7601475(1)	rs72863083(1)	rs67022662(1)	rs34193705(1)	rs62168215(1)	rs6710158(1)	rs6710309(1)
2013_CoronaryHeartDisease_ieu-a-7 6 1 rs496124 149308203 2.69e-05 175 92 31 32 12 8 rs62428470(1)	rs57725287(1)	rs534303(1)	rs534403(1)	rs642403(1)	rs639749(1)	rs639289(1)	rs517207(1)	rs625571(1)	rs611550(1)	rs610707(1)	rs610237(1)	rs571436(1)	rs481651(1)	rs501651(1)	rs561829(1)	rs559055(1)	rs533694(1)	rs534625(1)	rs555309(1)	rs554410(1)	rs559271(1)	rs531486(1)	rs47546(1)	rs477088(1)	rs508534(1)	rs632002(1)	rs567049(1)	rs613276(1)	rs515295(1)	rs491576(1)	rs612749(1)	rs568054(1)	rs611454(1)	rs567995(1)	rs563373(1)	rs597144(1)	rs494228(1)	rs518836(1)	rs583074(1)	rs676567(1)	rs551983(1)	rs799385(1)	rs577672(1)	rs661838(1)	rs579488(1)	rs657941(1)	rs657940(1)	rs647043(1)	rs497036(1)
2013_CoronaryHeartDisease_ieu-a-7 12 1 rs6538176 76256043 2.73e-05 284 131 38 45 48 22 rs12321929(1)	rs7133097(1)	rs10745457(1)	rs11104730(1)	rs9634177(1)	rs7313462(1)	rs7134134(1)	rs12316146(1)	rs7313701(1)	rs12297273(1)	rs10858712(1)	rs73384047(1)	rs17042159(1)	rs10082804(1)	rs10082805(1)	rs10082712(1)	rs2011837(1)	rs6538151(1)	rs6538152(1)	rs12298321(1)	rs12302457(1)	rs11831844(1)	rs6538156(1)	rs1400831(1)	rs12368760(1)	rs10858798(1)	rs7300536(1)	rs7303156(1)	rs6538177(1)	rs6538178(1)	rs6538181(1)	rs7952762(1)	rs10777160(1)	rs10745499(1)	rs6538187(1)	rs10777168(1)	rs10777169(1)	rs2037244(1)	rs10777176(1)	rs2037246(1)	rs4761323(1)	rs4761324(1)	rs6538193(1)	rs1517725(1)	rs10777198(1)	rs6538208(1)	rs6538209(1)	rs2122200(1)	rs2122199(1)	rs1517727(1)
2013_CoronaryHeartDisease_ieu-a-7 1 1 rs10888388 150714820 2.75e-05 433 52 220 89 56 16 rs12758483(1)	rs41317515(1)	rs9659061(1)	rs12124948(1)	rs9659073(1)	rs12116492(1)	rs4971041(1)	rs932054(1)	rs11204668(1)	rs12406712(1)	rs55862611(1)	rs12126271(1)	rs878471(1)	rs3738484(1)	rs3738485(1)	rs9803935(1)	rs4970918(1)	rs12125672(1)	rs61820165(1)	rs6698495(1)	rs6697620(1)	rs11204675(1)	rs2048558(1)	rs11585169(1)	rs10888384(1)	rs10888385(1)	rs11204677(1)	rs12139563(1)	rs12746899(1)	rs11204679(1)	rs6681426(1)	rs11204680(1)	rs6669122(1)	rs1971378(1)	rs1053732(1)	rs3754209(1)	rs4970923(1)	rs11204684(1)	rs9733(1)	rs6587516(1)	rs6678013(1)	rs2175615(1)	rs72700895(1)	rs72700897(1)	rs111609078(1)	rs11204687(1)	rs2867304(1)	rs6672754(1)	rs6690725(1)	rs4970924(1)
2013_CoronaryHeartDisease_ieu-a-7 20 1 rs6095611 49699365 2.77e-05 266 125 25 39 24 53 rs399656(1)	rs180294(1)	rs235025(1)	rs235026(1)	rs235027(1)	rs235028(1)	rs235029(1)	rs235030(1)	rs235031(1)	rs235032(1)	rs235033(1)	rs235034(1)	rs235036(1)	rs803195(1)	rs453071(1)	rs1698272(1)	rs2235855(1)	rs803192(1)	rs6095598(1)	rs8122923(1)	rs3787324(1)	rs7273258(1)	rs6091021(1)	rs6091022(1)	rs6095599(1)	rs6095600(1)	rs803194(1)	rs6063415(1)	rs2649674(1)	rs6019957(1)	rs6067167(1)	rs2273088(1)	rs6095601(1)	rs6067168(1)	rs6067169(1)	rs6067170(1)	rs6091023(1)	rs3787325(1)	rs6067172(1)	rs6091024(1)	rs4810969(1)	rs4810970(1)	rs6095604(1)	rs6095605(1)	rs6095606(1)	rs6063419(1)	rs4810971(1)	rs4810972(1)	rs6067173(1)	rs6095608(1)
2013_CoronaryHeartDisease_ieu-a-7 12 1 rs2037750 53785762 2.8e-05 28 12 1 9 2 4 rs60728251(1)	rs11170676(1)	rs12229875(1)	rs3847786(1)	rs11170682(1)	rs3847785(1)	rs11170683(1)	rs4759298(1)	rs3847784(1)	rs10876496(1)	rs3858602(1)	rs1316636(1)	rs2037749(1)	rs10876498(1)	rs10783599(1)
2013_CoronaryHeartDisease_ieu-a-7 15 1 rs7174745 46598219 2.94e-05 224 150 25 10 31 8 rs1009420(1)	rs1554222(1)	rs1878354(1)	rs580200(1)	rs815198(1)	rs7162460(1)	rs7163015(1)	rs10851436(1)	rs10851437(1)	rs10851438(1)	rs10851439(1)	rs12592760(1)	rs1996358(1)	rs1516835(1)	rs1516836(1)	rs1516837(1)	rs1516838(1)	rs7181892(1)	rs17251695(1)	rs1356304(1)	rs1996360(1)	rs1356865(1)	rs4775639(1)	rs938639(1)	rs527486(1)	rs573632(1)	rs576486(1)	rs12324774(1)	rs8027616(1)	rs557858(1)	rs1516833(1)	rs490014(1)	rs490940(1)	rs471927(1)	rs506087(1)	rs1546692(1)	rs538615(1)	rs482537(1)	rs504931(1)	rs510080(1)	rs16957386(1)	rs493147(1)	rs8030636(1)	rs1520460(1)	rs563487(1)	rs554778(1)	rs534170(1)	rs494237(1)	rs495710(1)
2013_CoronaryHeartDisease_ieu-a-7 10 1 rs4948804 43987907 2.97e-05 4 0 2 1 1 0 rs150210000(1)	rs17389302(1)
2013_CoronaryHeartDisease_ieu-a-7 13 1 rs7994130 49470619 2.99e-05 233 39 45 98 28 23 rs7328100(1)	rs7332393(1)	rs4362289(1)	rs1967764(1)	rs9568198(1)	rs9526561(1)	rs9568199(1)	rs1322791(1)	rs1322792(1)	rs1322793(1)	rs7985917(1)	rs7985757(1)	rs7986610(1)	rs2407613(1)	rs7328755(1)	rs9316449(1)	rs1885684(1)	rs9535237(1)	rs9535238(1)	rs9535239(1)	rs9562879(1)	rs1358991(1)	rs1853324(1)	rs7998022(1)	rs7998660(1)	rs3764091(1)	rs3764090(1)	rs7987940(1)	rs7330512(1)	rs9535243(1)	rs1322787(1)	rs7321670(1)	rs9535244(1)	rs7327520(1)	rs9316453(1)	rs7982598(1)	rs4942830(1)	rs61959992(1)	rs7992603(1)	rs1998782(1)	rs1543514(1)	rs7982297(1)	rs4468500(1)	rs4942831(1)	rs7338755(1)	rs9535247(1)	rs9535248(1)	rs7991226(1)	rs1543513(1)	rs2407689(1)
2013_CoronaryHeartDisease_ieu-a-7 11 1 rs56210063 8767618 3.09e-05 131 83 31 12 4 1 rs72858243(1)	rs78406497(1)	rs2292049(1)	rs10743091(1)	rs7101895(1)	rs7111092(1)	rs75178603(1)	rs75072453(1)	rs61876202(1)	rs11042097(1)	rs11042098(1)	rs80136921(1)	rs12418190(1)	rs12223690(1)	rs7104661(1)	rs11042108(1)	rs56336128(1)
2013_CoronaryHeartDisease_ieu-a-7 8 1 rs2575716 96557742 3.11e-05 96 75 13 5 2 1 rs2439524(1)	rs2439525(1)	rs2440682(1)	rs874643(1)	rs2437775(1)	rs1444573(1)	rs1984456(1)	rs2010013(1)
2013_CoronaryHeartDisease_ieu-a-7 2 1 rs13003675 232719399 3.13e-05 408 218 58 24 86 22 rs13024793(1)	rs7557607(1)	rs4458205(1)	rs35853577(1)	rs12472839(1)	rs12997185(1)	rs4144796(1)	rs13007783(1)	rs2012221(1)	rs983430(1)	rs6437071(1)	rs13029336(1)	rs6747645(1)	rs7578299(1)	rs13424351(1)	rs35395584(1)	rs11692545(1)	rs35621474(1)	rs6739638(1)	rs7592717(1)	rs1022330(1)	rs4517962(1)	rs6714245(1)	rs7591176(1)	rs35212961(1)	rs6761324(1)	rs6746294(1)	rs13004406(1)	rs11690474(1)	rs9679089(1)	rs35285732(1)	rs112133824(1)	rs6745879(1)	rs6717841(1)	rs6733151(1)	rs6724117(1)	rs13008942(1)	rs12478564(1)	rs11555646(1)	rs13013142(1)	rs6738386(1)	rs66549961(1)	rs13035829(1)	rs6732136(1)	rs7562712(1)	rs7606090(1)	rs67013068(1)	rs11687128(1)	rs3817311(1)	rs11679079(1)
2013_CoronaryHeartDisease_ieu-a-7 12 1 rs7965800 4472784 3.14e-05 107 77 7 21 1 1 rs2909373(1)	rs7956095(1)	rs10774238(1)	rs7133907(1)	rs11614521(1)	rs7971188(1)	rs7961477(1)	rs6489547(1)	rs11063166(1)	rs11063167(1)	rs74698998(1)	rs10849076(1)	rs59983315(1)	rs7955651(1)	rs2358958(1)	rs10849078(1)	rs74059383(1)	rs12308928(1)	rs11616162(1)	rs11063200(1)	rs34206253(1)	rs740059(1)	rs12811198(1)
2013_CoronaryHeartDisease_ieu-a-7 12 1 rs12827682 61898531 3.15e-05 86 51 13 3 7 12 rs10083102(1)	rs9705450(1)	rs10877760(1)	rs7962817(1)	rs7963292(1)	rs10877761(1)	rs11174222(1)	rs11174225(1)	rs4763197(1)	rs12582688(1)	rs7131866(1)	rs4763030(1)	rs11174232(1)	rs2198786(1)	rs11830988(1)	rs2198785(1)	rs10877766(1)	rs11174234(1)	rs61940963(1)	rs7966990(1)	rs7955124(1)	rs10784277(1)
2013_CoronaryHeartDisease_ieu-a-7 12 1 rs11057789 124743535 3.19e-05 146 25 39 34 33 15 rs11057741(1)	rs11057742(1)	rs55930337(1)	rs56291904(1)	rs55725283(1)	rs56300021(1)	rs73227517(1)	rs11057743(1)	rs11057744(1)	rs11057745(1)	rs10846700(1)	rs78562116(1)	rs73227520(1)	rs73227523(1)	rs11057748(1)	rs11057753(1)	rs11057754(1)	rs10846702(1)	rs10846703(1)	rs10846704(1)	rs10846705(1)	rs10846706(1)	rs10846707(1)	rs838489(1)	rs11057773(1)	rs11057774(1)	rs11057775(1)	rs61933399(1)	rs57161282(1)	rs58228401(1)	rs11057777(1)	rs11057778(1)	rs10846721(1)	rs838853(1)	rs838854(1)	rs12228499(1)	rs12146870(1)	rs11057779(1)	rs117096599(1)	rs61933402(1)	rs12228400(1)	rs117959582(1)	rs11057781(1)	rs838860(1)	rs838859(1)	rs10846722(1)	rs7138691(1)	rs11057783(1)	rs6488940(1)	rs61933403(1)
2013_CoronaryHeartDisease_ieu-a-7 1 1 rs6701118 110602333 3.21e-05 75 15 10 28 22 0 rs7545347(1)	rs72679966(1)	rs7549497(1)	rs11102135(1)	rs1890676(1)	rs1890675(1)	rs17026168(1)	rs17026169(1)	rs41404544(1)	rs12095773(1)	rs6675561(1)	rs12407942(1)	rs3887820(1)	rs734376(1)	rs11102136(1)	rs3860224(1)	rs884482(1)	rs67988745(1)	rs72978923(1)	rs11102137(1)	rs4839537(1)	rs12411235(1)	rs12403861(1)	rs1032429(1)	rs1032430(1)	rs41407848(1)	rs4839538(1)	rs55658500(1)	rs58834386(1)	rs55765939(1)	rs68033410(1)	rs72681743(1)	rs4839072(1)	rs55691432(1)	rs56275207(1)	rs67306706(1)	rs56330834(1)	rs56333331(1)	rs56360603(1)	rs56265238(1)	rs55837630(1)	rs57084122(1)	rs57033525(1)	rs56076010(1)	rs12411052(1)	rs17026186(1)	rs1979701(1)	rs11102140(1)	rs6692106(1)	rs884217(1)
2013_CoronaryHeartDisease_ieu-a-7 2 1 rs12373673 52724596 3.31e-05 867 473 310 59 17 8 rs1405367(1)	rs6545295(1)	rs7561691(1)	rs7582902(1)	rs6545297(1)	rs900663(1)	rs350743(1)	rs350746(1)	rs350748(1)	rs350755(1)	rs11125437(1)	rs350765(1)	rs1377954(1)	rs350773(1)	rs13006628(1)	rs34027347(1)	rs2168095(1)	rs1454398(1)	rs1454397(1)	rs10084317(1)	rs12473020(1)	rs76090370(1)	rs71411599(1)	rs1483876(1)	rs6711444(1)	rs10168918(1)	rs10166401(1)	rs55649967(1)	rs10177814(1)	rs4592888(1)	rs10181128(1)	rs55636043(1)	rs7567339(1)	rs10173479(1)	rs10184553(1)	rs1349882(1)	rs1843033(1)	rs12373748(1)	rs34887111(1)	rs13006898(1)	rs11678431(1)	rs1384922(1)	rs12618224(1)	rs12618226(1)	rs1902050(1)	rs2626402(1)	rs12713213(1)	rs7592488(1)	rs7592833(1)	rs2061028(1)
2013_CoronaryHeartDisease_ieu-a-7 11 1 rs11601507 5679844 3.4e-05 29 26 1 2 0 0 rs2133257(1)	rs7129909(1)
2013_CoronaryHeartDisease_ieu-a-7 10 1 rs17738368 73242769 3.41e-05 13 5 2 1 5 0 rs7908866(1)	rs72812285(1)	rs4472849(1)	rs72812293(1)	rs116930028(1)	rs72812300(1)
2013_CoronaryHeartDisease_ieu-a-7 1 1 rs72676528 44915540 3.47e-05 432 190 41 34 161 6 rs61789887(1)	rs58603818(1)	rs58532407(1)	rs3795712(1)	rs55703843(1)	rs146777168(1)	rs72674017(1)	rs3795715(1)	rs60452778(1)	rs60766209(1)	rs112098215(1)	rs72674023(1)	rs12407627(1)	rs17391430(1)	rs112693563(1)	rs113464644(1)	rs3806398(1)	rs112502872(1)	rs59895800(1)	rs41269079(1)	rs12057414(1)	rs12057238(1)	rs12402781(1)	rs57660858(1)	rs60189524(1)	rs112331190(1)	rs114017043(1)	rs6678737(1)	rs17883304(1)	rs12404160(1)	rs17886354(1)	rs4520451(1)	rs17885815(1)	rs4565758(1)	rs3923304(1)	rs12407290(1)	rs3795718(1)	rs12404244(1)	rs59803789(1)	rs4073112(1)	rs6657078(1)	rs12405110(1)	rs16832249(1)	rs72674049(1)	rs72674051(1)	rs41269085(1)	rs16832251(1)	rs12408763(1)	rs2295996(1)	rs12095412(1)
2013_CoronaryHeartDisease_ieu-a-7 17 1 rs72860151 76519629 3.54e-05 31 24 6 1 0 0 rs62086575(1)
2013_CoronaryHeartDisease_ieu-a-7 2 1 rs2712172 216756010 3.6e-05 152 65 38 24 22 3 rs6738874(1)	rs10932674(1)	rs4674110(1)	rs17773051(1)	rs2072544(1)	rs13416471(1)	rs4672807(1)	rs17824343(1)	rs16856556(1)	rs6435948(1)	rs9678805(1)	rs6716169(1)	rs6744608(1)	rs1012319(1)	rs4674111(1)	rs4672809(1)	rs4674112(1)	rs6741505(1)	rs7568039(1)	rs8179795(1)	rs6750186(1)	rs6711608(1)	rs6754292(1)	rs6754506(1)	rs6435952(1)	rs1861630(1)	rs1548943(1)	rs1548942(1)	rs1548941(1)	rs2541413(1)	rs737310(1)	rs737308(1)	rs2888429(1)	rs2098418(1)	rs13015993(1)	rs6724363(1)	rs12616811(1)	rs10932677(1)	rs6435953(1)	rs1861628(1)	rs12694397(1)	rs13389579(1)	rs17773965(1)	rs7573533(1)	rs7573644(1)	rs2193234(1)	rs7576584(1)	rs7602943(1)	rs62180551(1)
2013_CoronaryHeartDisease_ieu-a-7 6 1 rs111969884 12903906 3.61e-05 7 2 3 1 1 0 rs112572980(1)	rs112239423(1)
2013_CoronaryHeartDisease_ieu-a-7 11 1 rs73562014 110401537 3.63e-05 184 88 23 42 12 19 rs2724406(1)	rs2585801(1)	rs2051466(1)	rs2846738(1)	rs2051465(1)	rs2724416(1)	rs2724417(1)	rs59355054(1)	rs1573558(1)	rs12225049(1)	rs7128618(1)	rs11213380(1)	rs11213386(1)	rs112671974(1)	rs73559998(1)	rs11537139(1)	rs11530530(1)	rs80185550(1)	rs73562011(1)	rs12221736(1)	rs78039311(1)	rs11532011(1)	rs11530531(1)	rs111470520(1)	rs112533940(1)	rs150933930(1)	rs140671971(1)	rs7950145(1)	rs73562090(1)	rs12575797(1)	rs11537141(1)	rs7934248(1)	rs75953465(1)	rs3759019(1)	rs7106274(1)	rs111971680(1)	rs73564142(1)	rs73564147(1)	rs76650758(1)	rs73564157(1)	rs7939545(1)	rs11213403(1)	rs4576787(1)	rs1319033(1)	rs7124843(1)	rs10891114(1)	rs10891115(1)	rs59834028(1)	rs12225458(1)	rs920722(1)
2013_CoronaryHeartDisease_ieu-a-7 13 1 rs35926204 110450066 3.65e-05 36 27 1 3 4 1 rs9670663(1)	rs34905765(1)	rs9555700(1)	rs11069845(1)	rs4075335(1)	rs7333991(1)	rs7995370(1)	rs35010366(1)
2013_CoronaryHeartDisease_ieu-a-7 1 1 rs644853 155736426 3.74e-05 355 94 194 53 14 0 rs12730000(1)	rs4971072(1)	rs11264362(1)	rs11264363(1)	rs12131079(1)	rs12021631(1)	rs11264366(1)	rs11264369(1)	rs7556102(1)	rs11264370(1)	rs1886905(1)	rs1325908(1)	rs10796944(1)	rs6684889(1)	rs10796945(1)	rs12724079(1)	rs1360554(1)	rs10796947(1)	rs11582072(1)	rs6688636(1)	rs35615695(1)	rs6696888(1)	rs12091730(1)	rs4550031(1)	rs34632540(1)	rs2666826(1)	rs348192(1)	rs28662267(1)	rs821551(1)	rs10908480(1)	rs9426933(1)	rs6665227(1)	rs10908481(1)	rs10908482(1)	rs4278368(1)	rs6427286(1)	rs6427287(1)	rs7550402(1)	rs7541060(1)	rs2297775(1)	rs12081192(1)	rs822527(1)	rs708611(1)	rs11264410(1)	rs822025(1)	rs2985707(1)	rs2948072(1)	rs2948071(1)	rs28582361(1)	rs6662953(1)
2013_CoronaryHeartDisease_ieu-a-7 4 1 rs869396 168766849 3.75e-05 162 74 40 31 16 1 rs10021297(1)	rs10023690(1)	rs10021579(1)	rs12504978(1)	rs12509795(1)	rs13145844(1)	rs13140688(1)	rs10030133(1)	rs7680643(1)	rs12499664(1)	rs7696431(1)	rs869397(1)	rs869398(1)	rs17542688(1)	rs28715598(1)	rs6854026(1)	rs6823685(1)	rs62334289(1)	rs7672462(1)	rs13152269(1)	rs17708289(1)	rs17708307(1)	rs12510663(1)	rs7679982(1)	rs7680120(1)	rs13108618(1)	rs7679564(1)	rs1039387(1)	rs17542750(1)	rs1039388(1)	rs1039389(1)	rs1500797(1)	rs7682328(1)	rs6841145(1)	rs10008108(1)	rs10031077(1)	rs999960(1)	rs999958(1)	rs7691707(1)	rs12651120(1)	rs28423976(1)	rs7656866(1)	rs13116200(1)	rs10006432(1)	rs12501871(1)	rs12331592(1)	rs4635781(1)	rs13129779(1)
2013_CoronaryHeartDisease_ieu-a-7 7 1 rs73184021 104886087 3.86e-05 57 53 3 1 0 0 rs73186011(1)
2013_CoronaryHeartDisease_ieu-a-7 2 1 rs925229 24011570 3.91e-05 913 265 115 373 158 2 rs627973(1)	rs956401(1)	rs66981954(1)	rs3795936(1)	rs66983662(1)	rs66523860(1)	rs4665627(1)	rs1078345(1)	rs1862901(1)	rs1991083(1)	rs6733007(1)	rs7586023(1)	rs56009471(1)	rs11125160(1)	rs7588944(1)	rs55836224(1)	rs34668726(1)	rs12713004(1)	rs889862(1)	rs72794293(1)	rs12233033(1)	rs6713865(1)	rs6713979(1)	rs6714016(1)	rs55987381(1)	rs72796106(1)	rs4555304(1)	rs2551347(1)	rs3795938(1)	rs3795942(1)	rs3795943(1)	rs72796130(1)	rs3795944(1)	rs3795946(1)	rs6756280(1)	rs11683876(1)	rs17507628(1)	rs11679039(1)	rs1862900(1)	rs11125168(1)	rs12469552(1)	rs6650796(1)	rs6650797(1)	rs12466745(1)	rs72796138(1)	rs3795948(1)	rs3795949(1)	rs4665634(1)	rs7560892(1)	rs4233701(1)
2013_CoronaryHeartDisease_ieu-a-7 11 1 rs7396889 9072961 3.91e-05 10 7 0 0 1 2 rs3751050(1)	rs61876349(1)	rs61876350(1)
2013_CoronaryHeartDisease_ieu-a-7 22 1 rs8141797 24186073 3.91e-05 129 73 2 5 22 27 rs5760186(1)	rs762271(1)	rs4306797(1)	rs8138467(1)	rs6004050(1)	rs6004051(1)	rs4822472(1)	rs5760201(1)	rs4820581(1)	rs1004058(1)	rs738808(1)	rs5751804(1)	rs2330722(1)	rs176157(1)	rs176158(1)	rs176159(1)	rs176161(1)	rs76376425(1)	rs2001106(1)	rs17004848(1)	rs5760216(1)	rs5760220(1)	rs8140812(1)	rs12484557(1)	rs34247969(1)	rs8138799(1)	rs5760229(1)	rs5760233(1)	rs5760234(1)	rs5751810(1)	rs5751811(1)	rs5760236(1)	rs12485143(1)	rs12484381(1)	rs3788368(1)	rs1985047(1)	rs2877203(1)	rs3752498(1)	rs3752497(1)	rs9624414(1)	rs732811(1)	rs5751814(1)	rs5760247(1)	rs115965884(1)	rs9612563(1)	rs5760252(1)	rs5760253(1)	rs5751816(1)	rs8141133(1)	rs5760257(1)
2013_CoronaryHeartDisease_ieu-a-7 21 1 rs2836633 38695521 3.92e-05 204 117 17 52 14 4 rs460843(1)	rs458783(1)	rs463269(1)	rs460947(1)	rs464980(1)	rs463501(1)	rs456170(1)	rs465327(1)	rs461592(1)	rs465004(1)	rs463530(1)	rs62217513(1)	rs2836597(1)	rs2836598(1)	rs460112(1)	rs8132920(1)	rs8134664(1)	rs1540015(1)	rs11701577(1)	rs1540016(1)	rs1015070(1)	rs1015069(1)	rs4143428(1)	rs9647180(1)	rs61085980(1)	rs8132069(1)	rs9975531(1)	rs62217517(1)	rs62217518(1)	rs764482(1)	rs62217519(1)	rs11702165(1)	rs8130434(1)	rs55955614(1)	rs58120977(1)	rs994003(1)	rs2836602(1)	rs4514962(1)	rs991816(1)	rs2836610(1)	rs2212606(1)	rs2836613(1)	rs2836615(1)	rs2836619(1)	rs2836620(1)	rs11088437(1)	rs6517476(1)	rs2836621(1)	rs743444(1)	rs11701855(1)
2013_CoronaryHeartDisease_ieu-a-7 12 1 rs808919 56254127 3.94e-05 126 2 4 10 86 24 rs77508451(1)	rs78865465(1)	rs79222157(1)	rs144131441(1)	rs57343616(1)	rs1274496(1)	rs77415512(1)	rs75274818(1)	rs76745316(1)	rs1295772(1)	rs17118403(1)	rs17118409(1)	rs35526714(1)	rs78495928(1)	rs59626664(1)	rs74673257(1)	rs117683816(1)	rs75265219(1)	rs2629452(1)	rs60913149(1)	rs79718165(1)	rs59822547(1)	rs77120931(1)	rs2371454(1)	rs871130(1)	rs1274490(1)	rs138540086(1)	rs149241310(1)	rs138479608(1)	rs149980726(1)	rs111885088(1)	rs117305040(1)	rs59917308(1)	rs76151170(1)	rs60542959(1)	rs77131854(1)	rs17118431(1)	rs744051(1)	rs17118439(1)	rs112931321(1)	rs185890383(1)	rs138155346(1)	rs773652(1)	rs144487456(1)	rs118130855(1)	rs150931789(1)	rs1802236(1)	rs77032009(1)	rs2306693(1)	rs2306694(1)
2013_CoronaryHeartDisease_ieu-a-7 19 1 rs7260187 43795116 3.96e-05 14 2 1 5 5 1 rs514328(1)	rs670950(1)	rs11083721(1)	rs11083722(1)	rs7246820(1)	rs1971985(1)	rs8100059(1)	rs8101739(1)	rs7250952(1)	rs2356399(1)	rs4803660(1)
2013_CoronaryHeartDisease_ieu-a-7 16 1 rs34434037 89564600 4.01e-05 291 165 21 10 68 27 rs3096309(1)	rs71396916(1)	rs35637261(1)	rs17783751(1)	rs12922711(1)	rs113847672(1)	rs80003458(1)	rs66461358(1)	rs12924621(1)	rs66477884(1)	rs34373216(1)	rs7196903(1)	rs7197617(1)	rs11643561(1)	rs11647494(1)	rs7185371(1)	rs35737602(1)	rs11642053(1)	rs12920022(1)	rs12919081(1)	rs11645860(1)	rs12921158(1)	rs3923714(1)	rs35987986(1)	rs35463145(1)	rs8045263(1)	rs72805503(1)	rs7192801(1)	rs12919314(1)	rs12924776(1)	rs8048080(1)	rs8051680(1)	rs11643271(1)	rs12933264(1)	rs3935626(1)	rs34607811(1)	rs35696391(1)	rs11649090(1)	rs11644192(1)	rs11644193(1)	rs7184655(1)	rs36097004(1)	rs35008606(1)	rs35878298(1)	rs11643662(1)	rs2434863(1)	rs364343(1)	rs462464(1)	rs2292954(1)	rs461405(1)
2013_CoronaryHeartDisease_ieu-a-7 6 1 rs1591805 126395918 4.02e-05 313 81 10 126 94 2 rs9401874(1)	rs10499135(1)	rs1338840(1)	rs9372836(1)	rs6909149(1)	rs1455739(1)	rs1455738(1)	rs9372837(1)	rs1591806(1)	rs647463(1)	rs970403(1)	rs1455737(1)	rs6904938(1)	rs9388480(1)	rs9388485(1)	rs9385396(1)	rs1378579(1)	rs4897175(1)	rs6919397(1)	rs9388486(1)	rs9375435(1)	rs17754780(1)	rs581484(1)	rs6907898(1)	rs9401876(1)	rs2045258(1)	rs9491624(1)	rs2326387(1)	rs9398803(1)	rs2027299(1)	rs4895807(1)	rs9388489(1)	rs1361262(1)	rs9398804(1)	rs9388490(1)	rs1338839(1)	rs7755075(1)	rs1578060(1)	rs72979905(1)	rs9398805(1)	rs4897178(1)	rs4897179(1)	rs4897180(1)	rs59698523(1)	rs112166936(1)	rs9321065(1)	rs2039735(1)	rs1538172(1)	rs9401881(1)	rs4565329(1)
2013_CoronaryHeartDisease_ieu-a-7 6 1 rs4472337 34801988 4.09e-05 452 26 239 136 51 0 rs73407707(1)	rs3800471(1)	rs11753634(1)	rs11758326(1)	rs9469801(1)	rs2744939(1)	rs2814985(1)	rs2744938(1)	rs2814943(1)	rs2814944(1)	rs2744937(1)	rs2744977(1)	rs205262(1)	rs2814973(1)	rs2092344(1)	rs2814977(1)	rs11754773(1)	rs11752260(1)	rs2744971(1)	rs2744965(1)	rs2814983(1)	rs2744964(1)	rs6907508(1)	rs2814986(1)	rs59366096(1)	rs2492863(1)	rs76967117(1)	rs3800461(1)	rs2814993(1)	rs2744956(1)	rs2744955(1)	rs2814994(1)	rs2814996(1)	rs2744954(1)	rs112540634(1)	rs2815005(1)	rs2744942(1)	rs2492859(1)	rs2814948(1)	rs56930444(1)	rs2744961(1)	rs2814949(1)	rs2744947(1)	rs2744944(1)	rs2744972(1)	rs7771778(1)	rs3800457(1)	rs7742652(1)	rs9368830(1)	rs9380454(1)
2013_CoronaryHeartDisease_ieu-a-7 17 1 rs8080108 49436349 4.1e-05 28 3 2 9 14 0 rs2165702(1)	rs2197159(1)	rs2233669(1)	rs935129(1)	rs2233659(1)	rs6504611(1)	rs2412100(1)	rs116953353(1)	rs6504612(1)	rs7222591(1)	rs7209261(1)	rs7216547(1)	rs12944684(1)	rs9904835(1)	rs4477768(1)	rs9912738(1)	rs7207617(1)	rs8075138(1)	rs8075428(1)	rs8079832(1)	rs2165703(1)	rs2119930(1)	rs2119929(1)
2013_CoronaryHeartDisease_ieu-a-7 9 1 rs1154673 19052322 4.14e-05 419 216 93 37 59 14 rs73645550(1)	rs72694599(1)	rs10963895(1)	rs62560401(1)	rs11496356(1)	rs7045351(1)	rs7045579(1)	rs4518746(1)	rs4593646(1)	rs10811095(1)	rs10811097(1)	rs10963905(1)	rs7030400(1)	rs4977486(1)	rs12377838(1)	rs4977277(1)	rs10123624(1)	rs1932457(1)	rs7028384(1)	rs12236344(1)	rs12236347(1)	rs16937286(1)	rs10811103(1)	rs10757024(1)	rs10757025(1)	rs12379691(1)	rs10811104(1)	rs62560457(1)	rs7851336(1)	rs7854974(1)	rs7855338(1)	rs7855250(1)	rs7855256(1)	rs10963921(1)	rs7035738(1)	rs7036118(1)	rs7036182(1)	rs7036301(1)	rs28510837(1)	rs10963924(1)	rs10963925(1)	rs4977278(1)	rs7043115(1)	rs7043507(1)	rs9298795(1)	rs2130570(1)	rs6475311(1)	rs10125646(1)	rs10125677(1)	rs6475312(1)
2013_CoronaryHeartDisease_ieu-a-7 3 1 rs7622285 145166545 4.17e-05 352 230 31 70 20 1 rs11914559(1)	rs62276263(1)	rs11925232(1)	rs56330229(1)	rs10804703(1)	rs7426913(1)	rs9849754(1)	rs10935538(1)	rs7612905(1)	rs11927400(1)	rs11716150(1)	rs9816550(1)	rs9817299(1)	rs11715235(1)	rs7428614(1)	rs9822283(1)	rs62273979(1)	rs7372982(1)	rs7431799(1)	rs7628616(1)	rs7375097(1)	rs7373412(1)	rs7373405(1)	rs12633031(1)	rs10935539(1)	rs9844548(1)	rs9868220(1)	rs10935540(1)	rs7427321(1)	rs9860756(1)	rs7372654(1)	rs7374266(1)	rs7374275(1)	rs7432848(1)	rs7432650(1)	rs7429163(1)	rs7431298(1)	rs6802630(1)	rs34334214(1)	rs13320019(1)	rs34966246(1)	rs10440008(1)	rs10440009(1)	rs13065380(1)	rs9283599(1)	rs9863274(1)	rs6440322(1)	rs6800827(1)	rs67447636(1)	rs9812992(1)
2013_CoronaryHeartDisease_ieu-a-7 14 1 rs76465615 34179858 4.17e-05 57 5 13 10 28 1 rs4982148(1)	rs79114046(1)	rs79079272(1)	rs80098375(1)	rs965438(1)	rs965437(1)	rs17102274(1)	rs2217488(1)	rs10130025(1)	rs34020795(1)	rs72669642(1)	rs4982149(1)	rs10145763(1)	rs11847159(1)	rs4982150(1)	rs4982151(1)	rs4982152(1)	rs1652946(1)	rs1154111(1)	rs1154110(1)	rs1154109(1)	rs1154108(1)	rs1154106(1)	rs1154104(1)	rs17102304(1)	rs3886817(1)	rs148117170(1)	rs6571635(1)	rs140758628(1)	rs147537818(1)	rs139344761(1)	rs145371813(1)	rs146420572(1)	rs4520756(1)	rs79286931(1)	rs1244351(1)	rs143148153(1)	rs11845424(1)	rs10136400(1)
2013_CoronaryHeartDisease_ieu-a-7 6 1 rs742115 11326788 4.18e-05 85 36 2 28 19 0 rs2142741(1)	rs9394004(1)	rs58297187(1)	rs16871166(1)	rs67430546(1)	rs9468726(1)	rs67130462(1)	rs114968700(1)	rs72832913(1)	rs4711224(1)	rs2327391(1)	rs2327393(1)	rs2327394(1)	rs59238485(1)	rs6928223(1)	rs6933123(1)	rs4713342(1)	rs4713343(1)	rs760680(1)	rs4713347(1)	rs4713348(1)	rs2142742(1)	rs12663156(1)	rs12663475(1)	rs79744467(1)	rs2281064(1)	rs2281063(1)	rs138860202(1)	rs115047922(1)	rs2092142(1)	rs7762842(1)	rs16871236(1)	rs9468839(1)	rs6917014(1)	rs6457276(1)	rs4713396(1)	rs6918500(1)	rs11753422(1)	rs6923444(1)	rs1883240(1)	rs2066919(1)	rs4711251(1)	rs16871251(1)	rs12110566(1)	rs45518235(1)	rs967473(1)	rs6925084(1)
2013_CoronaryHeartDisease_ieu-a-7 5 1 rs4835911 126536458 4.22e-05 26 5 4 7 9 1 rs35003007(1)	rs2408698(1)	rs11747627(1)	rs4836271(1)	rs2128931(1)	rs11750167(1)	rs7722185(1)	rs1384880(1)	rs2408699(1)	rs730870(1)	rs2035471(1)	rs7715516(1)	rs1483780(1)	rs1138005(1)	rs1807(1)	rs1060857(1)	rs1060856(1)
2013_CoronaryHeartDisease_ieu-a-7 12 1 rs3782774 3262065 4.22e-05 150 63 22 47 15 3 rs602059(1)	rs35301756(1)	rs586841(1)	rs1860385(1)	rs537136(1)	rs481136(1)	rs614616(1)	rs3825343(1)	rs3782780(1)	rs646346(1)	rs11614107(1)	rs4766080(1)	rs1860436(1)	rs3782778(1)	rs59778971(1)	rs3825342(1)	rs3782777(1)	rs3782776(1)	rs3782775(1)	rs12578215(1)	rs12578221(1)	rs4766081(1)	rs4766082(1)	rs4766083(1)	rs4766084(1)	rs4766085(1)	rs4766086(1)	rs4766087(1)	rs61597223(1)	rs758616(1)	rs740769(1)	rs740768(1)	rs4766088(1)	rs11610052(1)	rs3782772(1)	rs12422683(1)	rs7973548(1)	rs11615232(1)	rs11615771(1)	rs11615784(1)	rs35201994(1)	rs61907483(1)	rs34592797(1)	rs1978239(1)	rs3782767(1)	rs670203(1)	rs683865(1)	rs479105(1)	rs559359(1)	rs557621(1)
2013_CoronaryHeartDisease_ieu-a-7 5 1 rs1963861 76803944 4.29e-05 209 98 49 37 18 7 rs250728(1)	rs250725(1)	rs173669(1)	rs253085(1)	rs253087(1)	rs253088(1)	rs153312(1)	rs250761(1)	rs250760(1)	rs250758(1)	rs250754(1)	rs173670(1)	rs10067774(1)	rs1673073(1)	rs250765(1)	rs2434656(1)	rs444403(1)	rs7712660(1)	rs13179405(1)	rs13166450(1)	rs13180705(1)	rs13162638(1)	rs55925929(1)	rs4704365(1)	rs3925483(1)	rs1030484(1)	rs13177258(1)	rs62365101(1)	rs62365102(1)	rs56238109(1)	rs62365104(1)	rs62365105(1)	rs13157422(1)	rs12186639(1)	rs4591731(1)	rs4703719(1)	rs6894167(1)	rs6453250(1)	rs6453251(1)	rs13178844(1)	rs6887035(1)	rs151080518(1)	rs6897362(1)	rs7703930(1)	rs1529505(1)	rs2242995(1)	rs2243003(1)	rs2115499(1)	rs2243020(1)	rs2243022(1)
2013_CoronaryHeartDisease_ieu-a-7 9 1 rs75692425 116042021 4.32e-05 77 14 4 0 48 11 rs76490558(1)	rs75663069(1)	rs74982099(1)	rs73520180(1)	rs77392239(1)	rs78072917(1)	rs73520181(1)	rs76515679(1)	rs78063734(1)	rs74499435(1)	rs73520190(1)	rs78527032(1)	rs74474129(1)	rs79158536(1)	rs73520195(1)	rs75675298(1)	rs78932108(1)	rs77434298(1)	rs77111745(1)	rs75645547(1)	rs77015532(1)	rs77910418(1)	rs79615999(1)	rs80060060(1)	rs79737452(1)	rs74601459(1)	rs79562866(1)	rs80210084(1)	rs80118952(1)	rs74917732(1)	rs75339869(1)	rs77833165(1)	rs75146017(1)	rs79841904(1)	rs78451982(1)	rs78387759(1)	rs77275410(1)	rs77375996(1)	rs79477138(1)	rs75343585(1)	rs79112252(1)	rs79641419(1)	rs75662380(1)	rs77789813(1)	rs77877276(1)	rs77622081(1)	rs76655422(1)	rs77560453(1)	rs74755773(1)	rs75717844(1)
2013_CoronaryHeartDisease_ieu-a-7 20 1 rs17000775 55166422 4.36e-05 88 63 13 10 2 0 rs62231282(1)	rs6092068(1)	rs62231318(1)	rs6098454(1)	rs6098455(1)	rs78396261(1)	rs1475333(1)	rs2209711(1)	rs6023931(1)	rs1571170(1)	rs1571172(1)	rs1571173(1)
2013_CoronaryHeartDisease_ieu-a-7 11 1 rs3133293 77484055 4.37e-05 408 161 29 114 100 4 rs3781692(1)	rs35894743(1)	rs883223(1)	rs17160187(1)	rs10899363(1)	rs2226865(1)	rs2212991(1)	rs7483856(1)	rs7925558(1)	rs10793242(1)	rs11237124(1)	rs76983095(1)	rs7123198(1)	rs141602564(1)	rs12294694(1)	rs11824060(1)	rs12788116(1)	rs11237131(1)	rs948971(1)	rs11237137(1)	rs12287680(1)	rs12274255(1)	rs12287216(1)	rs4945162(1)	rs10793244(1)	rs10793245(1)	rs7104166(1)	rs7104295(1)	rs4944153(1)	rs7945635(1)	rs7121483(1)	rs6592713(1)	rs11237143(1)	rs11237144(1)	rs11237145(1)	rs11237146(1)	rs7121984(1)	rs10899364(1)	rs7938075(1)	rs11237147(1)	rs10899365(1)	rs11237154(1)	rs9634031(1)	rs10899368(1)	rs10899369(1)	rs10793246(1)	rs11600983(1)	rs2007466(1)	rs2853096(1)	rs1894214(1)
2013_CoronaryHeartDisease_ieu-a-7 17 1 rs8072215 42119952 4.38e-05 118 53 7 6 50 2 rs2074158(1)	rs2074157(1)	rs2074156(1)	rs16967487(1)	rs2074155(1)	rs1557746(1)	rs1557745(1)	rs11079033(1)	rs3744484(1)	rs2277621(1)	rs2074166(1)	rs2074165(1)	rs4796771(1)	rs4796772(1)	rs35478347(1)	rs2074164(1)	rs2074163(1)	rs730086(1)	rs2285657(1)	rs8081327(1)	rs1122326(1)	rs12941469(1)	rs2240010(1)	rs9902341(1)	rs731152(1)	rs731151(1)	rs2230326(1)	rs739637(1)	rs739636(1)	rs2240009(1)	rs2014521(1)	rs9915255(1)	rs7208907(1)	rs8070446(1)	rs8074708(1)	rs11869069(1)	rs9903204(1)	rs9912088(1)	rs11079034(1)	rs11079035(1)	rs7211222(1)	rs7224737(1)	rs12325861(1)	rs8064376(1)	rs8081900(1)	rs12603327(1)	rs12603330(1)	rs9914148(1)	rs9889618(1)	rs9889640(1)
2013_CoronaryHeartDisease_ieu-a-7 12 1 rs4767016 112836874 4.4e-05 81 16 1 36 26 2 rs4767014(1)	rs7967320(1)	rs4766658(1)	rs4767015(1)	rs10492024(1)	rs2384068(1)	rs11610455(1)	rs4766659(1)	rs4766660(1)	rs4767017(1)	rs7301172(1)	rs7315593(1)	rs7315734(1)	rs1029487(1)	rs1029486(1)	rs7953081(1)	rs3803060(1)	rs3803059(1)	rs3825202(1)	rs7306609(1)	rs1029484(1)	rs1029483(1)	rs4767018(1)	rs11612626(1)	rs4767019(1)	rs4766661(1)	rs10774665(1)	rs4141252(1)	rs3948714(1)	rs2269872(1)	rs10850087(1)	rs2384069(1)	rs4767021(1)	rs2072124(1)	rs2891411(1)	rs3782871(1)	rs757399(1)	rs737216(1)	rs12297293(1)	rs1859337(1)	rs886479(1)	rs886478(1)	rs886476(1)	rs2240194(1)	rs10850088(1)	rs2057779(1)	rs7963258(1)	rs10774667(1)	rs10850089(1)	rs2189587(1)
2013_CoronaryHeartDisease_ieu-a-7 1 1 rs76233235 14297461 4.5e-05 20 1 0 0 8 11 rs72644442(1)	rs76181067(1)	rs75318850(1)	rs80201832(1)	rs77392069(1)	rs80165457(1)	rs78368522(1)	rs77823397(1)	rs11808667(1)	rs16853868(1)	rs76282923(1)	rs142707962(1)	rs2105208(1)	rs2095857(1)	rs16853880(1)	rs74590598(1)	rs78072614(1)	rs2185240(1)	rs1538534(1)
2013_CoronaryHeartDisease_ieu-a-7 6 1 rs9306 163315172 4.5e-05 164 116 22 10 11 5 rs12528598(1)	rs6903758(1)	rs9458786(1)	rs6927207(1)	rs9347737(1)	rs9365552(1)	rs6932724(1)	rs6934062(1)	rs6938932(1)	rs111845366(1)	rs112959568(1)	rs6940266(1)	rs12530319(1)	rs62428048(1)	rs6919182(1)	rs6940285(1)	rs62428049(1)	rs62428050(1)	rs4555894(1)	rs9365553(1)	rs4277989(1)	rs7761309(1)	rs723985(1)	rs17084(1)	rs7754281(1)	rs760887(1)
2013_CoronaryHeartDisease_ieu-a-7 2 1 rs934197 21044589 4.52e-05 83 49 16 13 5 0 rs1367117(1)	rs78158108(1)	rs754524(1)	rs2878956(1)	rs111826230(1)	rs79524936(1)	rs144545816(1)	rs113156606(1)	rs79192207(1)	rs386397(1)	rs312026(1)	rs10181679(1)	rs312043(1)	rs312042(1)	rs312031(1)	rs312046(1)	rs56143640(1)	rs58298631(1)
2013_CoronaryHeartDisease_ieu-a-7 15 1 rs12899265 98676369 4.52e-05 73 13 39 12 5 4 rs11856882(1)	rs2871865(1)	rs13329348(1)	rs28410907(1)	rs28742179(1)	rs11247362(1)	rs1319869(1)	rs1316474(1)	rs4305005(1)	rs11247365(1)	rs12899774(1)	rs9920515(1)	rs4426332(1)	rs4284619(1)	rs4966012(1)	rs4299134(1)	rs2311769(1)	rs1319859(1)	rs7168213(1)	rs28699689(1)	rs1574014(1)
2013_CoronaryHeartDisease_ieu-a-7 2 1 rs78490412 143405256 4.65e-05 54 23 4 11 12 4 rs7578553(1)	rs2890716(1)	rs2381473(1)	rs10496949(1)	rs1320139(1)	rs1320138(1)	rs1320137(1)	rs12469628(1)	rs11898671(1)	rs4662329(1)	rs6430030(1)	rs7596264(1)	rs6723640(1)	rs2381451(1)	rs11695624(1)	rs10200533(1)	rs10200379(1)	rs10928176(1)	rs4662330(1)	rs73003364(1)	rs4611598(1)	rs13010737(1)	rs10803494(1)	rs79035704(1)	rs7349383(1)	rs6430031(1)	rs6760183(1)
2013_CoronaryHeartDisease_ieu-a-7 2 1 rs12619842 164088534 4.67e-05 299 134 17 94 51 3 rs12994524(1)	rs1595386(1)	rs2892895(1)	rs35454965(1)	rs4667725(1)	rs6724342(1)	rs7588932(1)	rs7602967(1)	rs7593109(1)	rs16849211(1)	rs16849215(1)	rs10930112(1)	rs13004584(1)	rs13005313(1)	rs16849225(1)	rs16849229(1)	rs10497247(1)	rs67453060(1)	rs4667728(1)	rs13031230(1)	rs13002573(1)	rs13002621(1)	rs10930113(1)	rs35303331(1)	rs35930173(1)	rs72874178(1)	rs10930114(1)	rs35566160(1)	rs10930115(1)	rs34611819(1)	rs13026245(1)	rs12620124(1)	rs67820103(1)	rs12616388(1)	rs268263(1)	rs34399494(1)	rs12999907(1)	rs7583960(1)	rs7580802(1)	rs1867813(1)	rs7605591(1)	rs2892897(1)	rs13009997(1)	rs12993321(1)	rs11691038(1)	rs6731923(1)	rs35824749(1)	rs13014651(1)	rs12620146(1)	rs34825475(1)
2013_CoronaryHeartDisease_ieu-a-7 6 1 rs6930415 12892162 4.69e-05 150 137 11 2 0 0 rs73362169(1)	rs1831706(1)
2013_CoronaryHeartDisease_ieu-a-7 6 1 rs9361866 81882851 4.77e-05 106 46 2 29 27 2 rs9350937(1)	rs4355657(1)	rs9361867(1)	rs2151881(1)	rs2323518(1)	rs7450340(1)	rs9353037(1)	rs9361871(1)	rs2323535(1)	rs6916530(1)	rs12205663(1)	rs12192332(1)	rs1931656(1)	rs9361874(1)	rs9361875(1)	rs885582(1)	rs4613862(1)	rs2151879(1)	rs9341904(1)	rs12665247(1)	rs2875087(1)	rs11965046(1)	rs9353038(1)	rs9361876(1)	rs1931619(1)	rs9449381(1)	rs6928711(1)	rs1931617(1)	rs1935422(1)	rs1578657(1)	rs6454242(1)	rs6454243(1)	rs6909813(1)	rs9294237(1)	rs6910874(1)	rs4493785(1)	rs2323537(1)	rs9294239(1)	rs1573029(1)	rs1573030(1)	rs12333252(1)	rs9449382(1)	rs9353039(1)	rs9294240(1)	rs1110103(1)	rs12662081(1)	rs12194968(1)	rs12215615(1)	rs62425445(1)	rs9353041(1)
2013_CoronaryHeartDisease_ieu-a-7 15 1 rs11632899 85057609 4.77e-05 465 229 60 56 113 7 rs1562884(1)	rs896364(1)	rs12439802(1)	rs7173332(1)	rs62022525(1)	rs12900078(1)	rs116893322(1)	rs34585903(1)	rs67613323(1)	rs11629962(1)	rs11629963(1)	rs71397835(1)	rs62022527(1)	rs62022528(1)	rs4843015(1)	rs7359256(1)	rs4980341(1)	rs66550763(1)	rs62021182(1)	rs4980340(1)	rs62021184(1)	rs12903975(1)	rs3862411(1)	rs35000527(1)	rs36184157(1)	rs12900736(1)	rs12904958(1)	rs34493704(1)	rs71397837(1)	rs62021203(1)	rs34731527(1)	rs17611171(1)	rs12908400(1)	rs12912860(1)	rs17611290(1)	rs12906544(1)	rs34978449(1)	rs62021230(1)	rs12902942(1)	rs12909971(1)	rs12900012(1)	rs12909130(1)	rs35885781(1)	rs34105012(1)	rs35843593(1)	rs62021233(1)	rs141678143(1)	rs34054841(1)	rs12908535(1)	rs35127646(1)
2013_CoronaryHeartDisease_ieu-a-7 11 1 rs71490145 5670298 4.79e-05 28 8 5 4 11 0 rs1976339(1)	rs6578672(1)	rs58270597(1)	rs11038628(1)	rs11038635(1)	rs11038636(1)	rs2015090(1)	rs142435216(1)	rs71490144(1)	rs73402228(1)	rs16934050(1)	rs58200149(1)	rs76196009(1)	rs56334873(1)	rs55652931(1)
2013_CoronaryHeartDisease_ieu-a-7 4 1 rs2522518 104780705 4.8e-05 182 126 21 27 8 0 rs622810(1)	rs498953(1)	rs571203(1)	rs646399(1)	rs590539(1)	rs655224(1)	rs539796(1)	rs506932(1)	rs482568(1)	rs634667(1)	rs74853137(1)	rs75020524(1)	rs12505394(1)	rs10488861(1)	rs72664112(1)	rs12502674(1)	rs2866754(1)	rs62331350(1)	rs62331351(1)	rs12500269(1)	rs12500299(1)	rs17215134(1)	rs1024461(1)	rs62331353(1)	rs62331354(1)	rs17281329(1)	rs9993803(1)	rs9996250(1)	rs2725745(1)	rs2651357(1)	rs2522517(1)	rs2651353(1)	rs2651352(1)	rs2651343(1)	rs2725763(1)
2013_CoronaryHeartDisease_ieu-a-7 22 1 rs133441 28817066 4.85e-05 252 110 111 18 12 1 rs17502181(1)	rs9608677(1)	rs738199(1)	rs2346395(1)	rs5762604(1)	rs17504185(1)	rs11703980(1)	rs695459(1)	rs17504822(1)	rs1997958(1)	rs695267(1)	rs9613640(1)	rs112742598(1)	rs11705481(1)	rs73170603(1)	rs73170606(1)	rs113403999(1)	rs9613654(1)	rs5762777(1)	rs5752791(1)	rs5752792(1)	rs6005862(1)	rs6005863(1)	rs6005864(1)	rs5752793(1)	rs5762783(1)	rs34923414(1)	rs132549(1)	rs132553(1)	rs8142788(1)	rs12321(1)
2013_CoronaryHeartDisease_ieu-a-7 8 1 rs59334183 74957825 4.86e-05 173 89 37 21 25 1 rs73344906(1)	rs7826173(1)	rs1594755(1)	rs7830202(1)	rs72669242(1)	rs55827099(1)	rs56323738(1)	rs7835400(1)	rs67958207(1)	rs1594756(1)	rs67140430(1)	rs2383926(1)	rs146777226(1)	rs141275317(1)	rs7015411(1)	rs6981864(1)	rs6981885(1)	rs10099132(1)	rs2891358(1)	rs7842133(1)	rs7842297(1)	rs7824577(1)	rs55900819(1)	rs16939003(1)	rs9650253(1)	rs4617130(1)	rs10453112(1)	rs10453113(1)	rs67320946(1)	rs67888744(1)	rs16939004(1)	rs6996123(1)	rs34762691(1)	rs57819682(1)	rs7001946(1)	rs7001890(1)	rs7002052(1)	rs113051318(1)	rs56677228(1)	rs56000915(1)	rs16939005(1)	rs16939006(1)	rs6989148(1)	rs10957743(1)	rs7830384(1)	rs16939008(1)	rs57134185(1)
2013_CoronaryHeartDisease_ieu-a-7 3 1 rs7622417 141907157 4.92e-05 289 195 67 6 18 3 rs4683632(1)	rs4683634(1)	rs6767095(1)	rs6767302(1)	rs4683636(1)	rs4683637(1)	rs6440043(1)	rs6440044(1)	rs4441632(1)	rs13076111(1)	rs1560413(1)	rs1560412(1)	rs2115937(1)	rs9859932(1)	rs6790923(1)	rs4683645(1)	rs7639052(1)	rs1072982(1)	rs6773700(1)	rs7613107(1)	rs6440047(1)	rs6440049(1)	rs6440050(1)	rs2068229(1)	rs2068230(1)	rs9878540(1)	rs13086153(1)
2013_CoronaryHeartDisease_ieu-a-7 7 1 rs1088868 44723523 4.93e-05 81 26 20 9 26 0 rs2119065(1)	rs3735478(1)	rs17134280(1)	rs4724321(1)	rs60110925(1)	rs12672401(1)	rs7782645(1)	rs3735481(1)	rs6463247(1)	rs10249442(1)	rs6904(1)	rs10269558(1)	rs10259662(1)	rs6463248(1)	rs10951773(1)	rs6967982(1)	rs6972151(1)	rs6960527(1)	rs2897(1)	rs1058056(1)	rs6959442(1)	rs1054214(1)	rs3801403(1)	rs7793259(1)	rs12702098(1)	rs2331172(1)	rs2003492(1)	rs1006231(1)	rs3757570(1)	rs12702099(1)	rs7795261(1)	rs11770242(1)	rs35265727(1)	rs1468349(1)	rs7802516(1)
2013_CoronaryHeartDisease_ieu-a-7 4 1 rs17626479 118208300 4.99e-05 464 415 45 4 0 0 rs17865120(1)	rs74706375(1)	rs71608347(1)	rs13129847(1)
2013_CoronaryHeartDisease_ieu-a-7 12 1 rs12817989 95118613 4.99e-05 262 99 15 98 45 5 rs11107813(1)	rs11107814(1)	rs11107815(1)	rs7315078(1)	rs7306455(1)	rs11107829(1)	rs11107830(1)	rs4923678(1)	rs11107832(1)	rs7298902(1)	rs7311541(1)	rs11107835(1)	rs11107836(1)	rs11107842(1)	rs1834612(1)	rs7314625(1)	rs7300251(1)	rs34008534(1)	rs55990903(1)	rs7134159(1)	rs7133992(1)	rs11107844(1)	rs12368716(1)	rs12369057(1)	rs77091870(1)	rs11107845(1)	rs11107856(1)	rs4923649(1)	rs4923661(1)	rs35448769(1)	rs7295799(1)	rs111463574(1)	rs34656650(1)	rs11107868(1)	rs11107876(1)	rs2033089(1)	rs2033088(1)	rs10859825(1)	rs933899(1)	rs11107880(1)	rs7397212(1)	rs71458574(1)	rs11107892(1)	rs7977311(1)	rs10859829(1)	rs11107893(1)	rs4762311(1)	rs4762172(1)	rs7135194(1)	rs4762452(1)
2013_CoronaryHeartDisease_ieu-a-7 16 1 rs9972711 15808733 4.99e-05 125 24 34 54 10 3 rs62030577(1)	rs9923303(1)	rs62030578(1)	rs8063887(1)	rs28735564(1)	rs741715(1)	rs9302519(1)	rs1109418(1)	rs9284324(1)	rs62030621(1)	rs8048256(1)	rs79205960(1)	rs7206892(1)	rs8044595(1)	rs12919510(1)	rs62030623(1)	rs62030624(1)	rs62030626(1)	rs76517844(1)	rs80125178(1)	rs62030627(1)	rs62030628(1)	rs12691049(1)	rs8057345(1)	rs8056900(1)	rs6498577(1)	rs6498578(1)	rs6498579(1)	rs3915501(1)	rs3915500(1)	rs3915499(1)	rs62030630(1)	rs17214768(1)	rs62030631(1)	rs78908227(1)	rs78243093(1)	rs62030632(1)	rs7205443(1)	rs3915425(1)	rs12926894(1)	rs62030633(1)	rs77204060(1)	rs77081170(1)	rs62030634(1)	rs74009441(1)	rs62030635(1)	rs62030636(1)	rs9630619(1)	rs9630620(1)	rs9630621(1)
2013_ObesityClass1_ieu-a-90 16 1 rs11075989 53785965 5e-67 58 0 0 0 0 58 rs1861869(1)	rs1861868(1)	rs7184874(1)	rs7186521(1)	rs4784323(1)	rs7206790(1)	rs8047395(1)	rs9937053(1)	rs9928094(1)	rs12446228(1)	rs9939973(1)	rs9940646(1)	rs9940128(1)	rs1421085(1)	rs9923147(1)	rs9923544(1)	rs8055197(1)	rs1558902(1)	rs1861866(1)	rs10852521(1)	rs11075985(1)	rs2058908(1)	rs9922047(1)	rs17817288(1)	rs1477196(1)	rs1121980(1)	rs7193144(1)	rs8057044(1)	rs17817449(1)	rs8043757(1)	rs11075987(1)	rs8050136(1)	rs4783819(1)	rs8051591(1)	rs9935401(1)	rs3751812(1)	rs3751813(1)	rs9936385(1)	rs9923233(1)	rs11075990(1)	rs9939609(1)	rs7202116(1)	rs7201850(1)	rs7185735(1)	rs9941349(1)	rs9931494(1)	rs17817964(1)	rs7190492(1)	rs9930501(1)	rs9930506(1)
2013_ObesityClass1_ieu-a-90 2 1 rs13393304 637830 9.5e-27 124 0 5 5 2 112 rs2683989(1)	rs2867105(1)	rs12996547(1)	rs4241319(1)	rs2903487(1)	rs7565774(1)	rs2867133(1)	rs17728141(1)	rs17728164(1)	rs2867132(1)	rs2867131(1)	rs7601009(1)	rs7556831(1)	rs4318419(1)	rs2903495(1)	rs2947413(1)	rs2966403(1)	rs2966402(1)	rs2947412(1)	rs2966401(1)	rs2966400(1)	rs17041285(1)	rs17042105(1)	rs2947411(1)	rs2860323(1)	rs2947410(1)	rs6709992(1)	rs7567570(1)	rs7564851(1)	rs7571872(1)	rs11685767(1)	rs4241320(1)	rs7578764(1)	rs5016125(1)	rs6548237(1)	rs939584(1)	rs1320331(1)	rs1320330(1)	rs939583(1)	rs939582(1)	rs2867125(1)	rs11127483(1)	rs11127484(1)	rs6719518(1)	rs6728726(1)	rs6711012(1)	rs2867123(1)	rs2867122(1)	rs2903492(1)	rs7576624(1)
2013_ObesityClass1_ieu-a-90 18 1 rs523288 60181136 1.8e-19 134 0 0 2 3 129 rs3897644(1)	rs4940927(1)	rs8085349(1)	rs7234864(1)	rs7231154(1)	rs7241535(1)	rs11664369(1)	rs11664212(1)	rs11664327(1)	rs1942866(1)	rs8086627(1)	rs7240566(1)	rs11520442(1)	rs1942863(1)	rs12957347(1)	rs4299252(1)	rs8091524(1)	rs8084085(1)	rs6567155(1)	rs1942860(1)	rs8094501(1)	rs11665227(1)	rs11662368(1)	rs8086895(1)	rs12956755(1)	rs9963612(1)	rs1539952(1)	rs11660783(1)	rs9966951(1)	rs9951795(1)	rs948760(1)	rs1893512(1)	rs756190(1)	rs6567157(1)	rs8087080(1)	rs1942880(1)	rs8084834(1)	rs953442(1)	rs952044(1)	rs1942859(1)	rs4940929(1)	rs8095404(1)	rs17700144(1)	rs574988(1)	rs521663(1)	rs565239(1)	rs681630(1)	rs536783(1)	rs2331841(1)	rs6567160(1)
2013_ObesityClass1_ieu-a-90 6 1 rs987237 50835337 1e-16 134 57 4 20 7 46 rs534510(1)	rs6933153(1)	rs12528998(1)	rs280275(1)	rs3765305(1)	rs7761796(1)	rs6929373(1)	rs9349557(1)	rs9296640(1)	rs9381901(1)	rs2744489(1)	rs2744488(1)	rs16880682(1)	rs9381903(1)	rs2206277(1)	rs9381907(1)	rs9349560(1)	rs9463654(1)	rs9473926(1)	rs734597(1)	rs9296646(1)	rs2207139(1)	rs9473932(1)	rs7751155(1)	rs9395634(1)	rs943005(1)	rs9473936(1)	rs9381913(1)	rs7742231(1)	rs987842(1)	rs12529728(1)	rs4715210(1)	rs3857596(1)	rs4715213(1)	rs717270(1)	rs9369988(1)	rs6904450(1)	rs6458747(1)	rs9473953(1)	rs6924593(1)	rs1547210(1)	rs1547211(1)	rs7768200(1)	rs9381920(1)	rs3857599(1)	rs10484665(1)	rs4141973(1)	rs4082052(1)	rs11759809(1)	rs17540418(1)
2013_ObesityClass1_ieu-a-90 4 1 rs13130484 45173674 3.4e-16 45 0 1 7 3 34 rs4456994(1)	rs4623046(1)	rs4299626(1)	rs12696797(1)	rs9291262(1)	rs7375784(1)	rs13144044(1)	rs13143285(1)	rs959904(1)	rs1473819(1)	rs4541546(1)	rs10008064(1)	rs10011163(1)	rs2203165(1)	rs2203166(1)	rs969992(1)	rs10020674(1)	rs9999372(1)	rs1398263(1)	rs12504429(1)	rs10033541(1)	rs1913018(1)	rs12650122(1)	rs7689003(1)	rs10032137(1)	rs1512312(1)	rs12512251(1)	rs7659184(1)	rs6845132(1)	rs1849338(1)	rs1849332(1)	rs6826070(1)	rs7654230(1)	rs1996024(1)	rs1996023(1)	rs16858082(1)	rs12641981(1)	rs1581095(1)	rs10938397(1)	rs348495(1)	rs13104545(1)	rs2062579(1)	rs348500(1)	rs1392615(1)
2013_ObesityClass1_ieu-a-90 16 1 rs7203521 53735381 1.2e-15 12 0 1 1 1 9 rs17194040(1)	rs7205986(1)	rs7206010(1)	rs4280233(1)	rs6499640(1)	rs8059991(1)	rs6499641(1)	rs4396532(1)	rs1075440(1)	rs11643744(1)	rs13333228(1)
2013_ObesityClass1_ieu-a-90 1 1 rs527248 177906379 6.3e-13 96 9 13 10 17 47 rs4478775(1)	rs11585009(1)	rs12135579(1)	rs12125768(1)	rs4339825(1)	rs2068973(1)	rs10913436(1)	rs12735595(1)	rs4609391(1)	rs12132236(1)	rs12132241(1)	rs10913437(1)	rs11586243(1)	rs10753172(1)	rs10753173(1)	rs4509539(1)	rs4081365(1)	rs4132288(1)	rs1854288(1)	rs12760319(1)	rs2902200(1)	rs2862276(1)	rs10913445(1)	rs10798574(1)	rs10913446(1)	rs12737338(1)	rs12091553(1)	rs12757638(1)	rs6425453(1)	rs4142027(1)	rs943764(1)	rs1359940(1)	rs633715(1)	rs10913454(1)	rs10798577(1)	rs10798578(1)	rs1336785(1)	rs10798580(1)	rs527065(1)	rs685233(1)	rs623130(1)	rs574367(1)	rs10157480(1)	rs576101(1)	rs589500(1)	rs604388(1)	rs693232(1)	rs617763(1)	rs618759(1)	rs630372(1)
2013_ObesityClass1_ieu-a-90 11 1 rs2030323 27706992 2.5e-12 105 41 5 0 9 50 rs4923445(1)	rs12789402(1)	rs11030012(1)	rs11030014(1)	rs11030024(1)	rs11030029(1)	rs11030030(1)	rs6484307(1)	rs11823126(1)	rs6484312(1)	rs6484313(1)	rs901925(1)	rs2101467(1)	rs1488829(1)	rs988712(1)	rs1304100(1)	rs1906654(1)	rs10835195(1)	rs1013442(1)	rs4923455(1)	rs7124596(1)	rs4923456(1)	rs10742178(1)	rs10767649(1)	rs12807253(1)	rs10734394(1)	rs1488830(1)	rs879048(1)	rs11030084(1)	rs7116850(1)	rs11030086(1)	rs6416056(1)	rs4074134(1)	rs4923457(1)	rs10742179(1)	rs4923460(1)	rs4923461(1)	rs12419948(1)	rs925946(1)	rs925947(1)	rs10501087(1)	rs10767658(1)	rs1519480(1)	rs7124442(1)	rs6265(1)	rs11030104(1)	rs1401635(1)	rs2049045(1)	rs11030108(1)	rs7103411(1)
2013_ObesityClass1_ieu-a-90 3 1 rs9816226 186116710 1e-11 42 5 4 2 5 26 rs10804904(1)	rs9820527(1)	rs6780296(1)	rs4494964(1)	rs9824882(1)	rs4234587(1)	rs9831938(1)	rs4234588(1)	rs4686728(1)	rs12638263(1)	rs7433760(1)	rs10937240(1)	rs4686730(1)	rs6444106(1)	rs6809651(1)	rs4234589(1)	rs10513801(1)	rs1516725(1)	rs1516726(1)	rs1356291(1)	rs1356292(1)	rs1516728(1)	rs7635103(1)	rs7647305(1)	rs9863591(1)	rs16860471(1)	rs6802450(1)	rs4686734(1)	rs4686410(1)	rs9839150(1)	rs9877031(1)	rs9839282(1)	rs9877630(1)
2013_ObesityClass1_ieu-a-90 18 1 rs17773329 60277006 1.3e-11 58 11 3 15 9 20 rs9956907(1)	rs1379444(1)	rs2168710(1)	rs8085887(1)	rs8086325(1)	rs2045443(1)	rs2331932(1)	rs2125020(1)	rs9946888(1)	rs718475(1)	rs8096059(1)	rs11152219(1)	rs12607801(1)	rs9944545(1)	rs17700759(1)	rs17773412(1)	rs1457487(1)	rs9963334(1)	rs9963410(1)	rs9953008(1)	rs17773430(1)	rs1457486(1)	rs9675376(1)	rs9675886(1)	rs17773471(1)	rs10503034(1)	rs930885(1)	rs1598786(1)	rs8092350(1)	rs6567164(1)	rs12457423(1)	rs11152221(1)	rs17700926(1)	rs17066846(1)	rs8091237(1)	rs1943225(1)	rs7240064(1)	rs1943228(1)	rs8083286(1)	rs8087065(1)	rs17773792(1)	rs17066879(1)	rs10503040(1)	rs1943229(1)
2013_ObesityClass1_ieu-a-90 15 1 rs8028313 67750719 1.7e-11 204 10 16 45 25 108 rs12911370(1)	rs2044330(1)	rs3743347(1)	rs8038652(1)	rs12443472(1)	rs8042237(1)	rs1444934(1)	rs12592400(1)	rs11071945(1)	rs12443279(1)	rs12899051(1)	rs13379644(1)	rs8038739(1)	rs12324222(1)	rs12595736(1)	rs1037039(1)	rs12916403(1)	rs12148134(1)	rs11631885(1)	rs12594229(1)	rs8027755(1)	rs8038883(1)	rs4776917(1)	rs7170004(1)	rs11852260(1)	rs4238407(1)	rs4432221(1)	rs2120836(1)	rs11071949(1)	rs4301969(1)	rs10152973(1)	rs10152913(1)	rs869304(1)	rs869305(1)	rs8042007(1)	rs4536412(1)	rs4496076(1)	rs4625676(1)	rs7178870(1)	rs8043060(1)	rs11633767(1)	rs12164949(1)	rs4776924(1)	rs12903168(1)	rs6494654(1)	rs11071951(1)	rs11071952(1)	rs2286664(1)	rs7359257(1)	rs12594849(1)
2013_ObesityClass1_ieu-a-90 12 1 rs7138803 49853685 2.6e-11 51 3 1 1 9 37 rs2720296(1)	rs2720295(1)	rs2720293(1)	rs11836282(1)	rs2603107(1)	rs1470909(1)	rs2603105(1)	rs2720298(1)	rs1075366(1)	rs729281(1)	rs2603112(1)	rs7313563(1)	rs4898530(1)	rs10875969(1)	rs11169162(1)	rs11169163(1)	rs2336448(1)	rs4075681(1)	rs11169167(1)	rs1031477(1)	rs11169170(1)	rs4391887(1)	rs10875976(1)	rs4898534(1)	rs7973894(1)	rs4898536(1)	rs11169176(1)	rs4898537(1)	rs10875980(1)	rs10875982(1)	rs10783321(1)	rs4898539(1)	rs1975732(1)	rs3741558(1)	rs3741557(1)	rs9805137(1)	rs2271688(1)	rs7132908(1)	rs706798(1)	rs897057(1)	rs706797(1)	rs1248263(1)	rs836959(1)	rs383307(1)	rs423934(1)	rs297924(1)	rs17201502(1)
2013_ObesityClass1_ieu-a-90 14 1 rs7141420 79433111 2.3e-10 86 4 6 38 5 33 rs12147298(1)	rs10498536(1)	rs2197988(1)	rs17109102(1)	rs12882679(1)	rs1993009(1)	rs12888940(1)	rs10450934(1)	rs4603484(1)	rs12884078(1)	rs2370977(1)	rs2197991(1)	rs11159408(1)	rs1993011(1)	rs2196445(1)	rs2217888(1)	rs2574750(1)	rs714276(1)	rs954860(1)	rs1993012(1)	rs2597091(1)	rs2196446(1)	rs2217887(1)	rs2574751(1)	rs2597092(1)	rs2164434(1)	rs4903856(1)	rs7150974(1)	rs10146690(1)	rs2370982(1)	rs10150482(1)	rs7159565(1)	rs2043588(1)	rs4243664(1)	rs2370983(1)	rs1317720(1)	rs2003616(1)	rs4903859(1)	rs4903860(1)	rs6574507(1)	rs12894675(1)	rs7142987(1)	rs10483921(1)	rs17109221(1)	rs2011312(1)	rs17758297(1)	rs1865719(1)	rs17836088(1)	rs10150332(1)	rs10145154(1)
2013_ObesityClass1_ieu-a-90 1 1 rs7531118 72371556 4.6e-10 201 10 12 9 69 101 rs1905976(1)	rs2422134(1)	rs1026997(1)	rs6657634(1)	rs975480(1)	rs17580974(1)	rs12074700(1)	rs12354124(1)	rs1486084(1)	rs11209899(1)	rs1486080(1)	rs12131816(1)	rs1540616(1)	rs2046503(1)	rs2200484(1)	rs12409966(1)	rs11209905(1)	rs7542974(1)	rs11209906(1)	rs988421(1)	rs12085418(1)	rs12091740(1)	rs2821260(1)	rs7541651(1)	rs2821253(1)	rs727726(1)	rs2630391(1)	rs1905978(1)	rs2630392(1)	rs1486091(1)	rs1352082(1)	rs2821248(1)	rs1486095(1)	rs2630397(1)	rs2630400(1)	rs1486096(1)	rs7556006(1)	rs12128707(1)	rs2821239(1)	rs2630406(1)	rs2630407(1)	rs12141628(1)	rs2821236(1)	rs1385911(1)	rs1385919(1)	rs1545933(1)	rs7517923(1)	rs11587434(1)	rs2422136(1)	rs2422137(1)
2013_ObesityClass1_ieu-a-90 11 1 rs17309874 27645689 9.1e-10 39 1 0 2 3 33 rs2199664(1)	rs2199665(1)	rs6484297(1)	rs12271278(1)	rs4514364(1)	rs4536164(1)	rs12786130(1)	rs4922787(1)	rs11030026(1)	rs12790913(1)	rs6484306(1)	rs6484308(1)	rs10835188(1)	rs6484311(1)	rs10835190(1)	rs7127239(1)	rs1038659(1)	rs1038660(1)	rs6484314(1)	rs7107410(1)	rs10767646(1)	rs10767647(1)	rs7481311(1)	rs1565228(1)	rs10501086(1)	rs12577586(1)	rs10835197(1)	rs10835201(1)	rs11030066(1)	rs12361806(1)	rs11030067(1)	rs11030075(1)	rs11030102(1)	rs11030107(1)	rs10835211(1)	rs12273363(1)	rs12288512(1)	rs17309930(1)
2013_ObesityClass1_ieu-a-90 16 1 rs9302652 53832063 9.6e-10 44 18 12 2 3 9 rs9935366(1)	rs11075995(1)	rs2042032(1)	rs3848299(1)	rs3826169(1)	rs8061518(1)	rs6499648(1)	rs12921970(1)	rs10521307(1)	rs9934773(1)	rs6499653(1)	rs1558756(1)	rs1558755(1)	rs10852524(1)
2013_ObesityClass1_ieu-a-90 2 1 rs887912 59075742 2.3e-09 97 30 16 31 9 11 rs17563966(1)	rs1544626(1)	rs2540048(1)	rs4233974(1)	rs6728037(1)	rs13027140(1)	rs1107473(1)	rs1016287(1)	rs6545714(1)	rs7599151(1)	rs2192497(1)	rs11125769(1)	rs980183(1)	rs763712(1)	rs4671331(1)	rs10211390(1)	rs11895632(1)	rs741203(1)	rs11125770(1)	rs759250(1)	rs12615810(1)	rs7575523(1)	rs13025124(1)	rs6545719(1)	rs11887991(1)	rs9309310(1)	rs6744164(1)	rs6718652(1)	rs2110477(1)	rs6709111(1)	rs7578271(1)	rs6741197(1)	rs887914(1)	rs1861108(1)	rs10178967(1)	rs2052212(1)	rs10181565(1)	rs4671337(1)	rs6729754(1)	rs4672279(1)	rs7566930(1)	rs10178739(1)	rs2192562(1)	rs7577786(1)	rs2215892(1)	rs12994597(1)	rs12053103(1)	rs17583041(1)	rs17644631(1)	rs11689918(1)
2013_ObesityClass1_ieu-a-90 2 1 rs10182181 24927427 3.3e-09 250 69 71 9 0 101 rs2165738(1)	rs11884143(1)	rs1545255(1)	rs2082881(1)	rs1344840(1)	rs6545758(1)	rs7608976(1)	rs7597332(1)	rs13387729(1)	rs6760328(1)	rs10187348(1)	rs11684619(1)	rs11675457(1)	rs916485(1)	rs1541984(1)	rs916484(1)	rs916486(1)	rs11687089(1)	rs7576788(1)	rs10171663(1)	rs1968482(1)	rs7597157(1)	rs10184813(1)	rs11685125(1)	rs2384056(1)	rs11892869(1)	rs7567997(1)	rs7580081(1)	rs13407913(1)	rs13410999(1)	rs6545776(1)	rs2384058(1)	rs2384059(1)	rs10865315(1)	rs2033656(1)	rs2033655(1)	rs13412941(1)	rs13387053(1)	rs2033654(1)	rs2033653(1)	rs7591460(1)	rs12986610(1)	rs11675013(1)	rs11686663(1)	rs1865689(1)	rs1865688(1)	rs10195271(1)	rs6545790(1)	rs9631061(1)	rs9631062(1)
2013_ObesityClass1_ieu-a-90 11 1 rs4929923 8617653 8e-09 240 55 31 12 36 106 rs4758341(1)	rs7951426(1)	rs4274193(1)	rs1563205(1)	rs12575951(1)	rs12575952(1)	rs12576230(1)	rs12576232(1)	rs4758344(1)	rs7938031(1)	rs6578959(1)	rs7123904(1)	rs7113611(1)	rs897109(1)	rs897111(1)	rs4758350(1)	rs4290219(1)	rs12802861(1)	rs16937903(1)	rs16937904(1)	rs16937906(1)	rs897105(1)	rs4325301(1)	rs1377974(1)	rs4758063(1)	rs7106385(1)	rs10743071(1)	rs12270171(1)	rs1466234(1)	rs7112477(1)	rs11041897(1)	rs16937956(1)	rs12790154(1)	rs749263(1)	rs7929500(1)	rs12289586(1)	rs2311391(1)	rs10500703(1)	rs7108993(1)	rs2121312(1)	rs1374262(1)	rs10840047(1)	rs7112153(1)	rs7127684(1)	rs7101471(1)	rs726007(1)	rs17328992(1)	rs10840051(1)	rs11041929(1)	rs1900273(1)
2013_ObesityClass1_ieu-a-90 5 1 rs2307111 75707853 3.3e-08 275 27 74 79 61 34 rs4704200(1)	rs2126736(1)	rs1423527(1)	rs2335418(1)	rs6871667(1)	rs11957260(1)	rs2878417(1)	rs3843480(1)	rs7703051(1)	rs11749783(1)	rs3843481(1)	rs10045497(1)	rs12654264(1)	rs3846662(1)	rs3846663(1)	rs12916(1)	rs4703670(1)	rs13356670(1)	rs7700468(1)	rs3761742(1)	rs3846665(1)	rs698912(1)	rs7356637(1)	rs6878990(1)	rs6453133(1)	rs10038723(1)	rs6453134(1)	rs10075139(1)	rs4385188(1)	rs6872314(1)	rs10070207(1)	rs4704219(1)	rs4704220(1)	rs4704221(1)	rs4440336(1)	rs4704223(1)	rs10942739(1)	rs6896136(1)	rs7709282(1)	rs5744533(1)	rs4549504(1)	rs4604177(1)	rs5744601(1)	rs3213801(1)	rs5744672(1)	rs5744680(1)	rs4703674(1)	rs767676(1)	rs1051795(1)	rs2287711(1)
2013_ObesityClass1_ieu-a-90 2 1 rs12999373 663483 3.4e-08 26 5 4 4 2 11 rs1317005(1)	rs1317006(1)	rs1316389(1)	rs7574078(1)	rs17042288(1)	rs7596758(1)	rs7597461(1)	rs7592497(1)	rs7593667(1)	rs1320334(1)	rs11127496(1)	rs9678953(1)	rs2867134(1)	rs6707477(1)	rs11682045(1)	rs6748794(1)	rs11885359(1)
2013_ObesityClass1_ieu-a-90 19 1 rs29939 33819895 4.2e-08 29 0 2 3 5 19 rs285686(1)	rs285684(1)	rs285683(1)	rs287104(1)	rs14810(1)	rs185350(1)	rs29944(1)	rs29943(1)	rs29942(1)	rs29941(1)	rs29938(1)	rs29937(1)	rs256335(1)	rs368794(1)	rs2546057(1)	rs398426(1)	rs11084753(1)	rs415237(1)	rs430194(1)	rs448376(1)	rs10853932(1)	rs412311(1)	rs452100(1)	rs8111566(1)	rs166988(1)	rs2377288(1)	rs17326700(1)
2013_ObesityClass1_ieu-a-90 8 1 rs4735692 75703428 5e-08 266 18 16 83 82 67 rs1812736(1)	rs2926614(1)	rs2980222(1)	rs2980240(1)	rs2980249(1)	rs2980243(1)	rs830776(1)	rs830775(1)	rs830772(1)	rs830769(1)	rs830778(1)	rs830779(1)	rs1996228(1)	rs830781(1)	rs1096389(1)	rs1967516(1)	rs2977908(1)	rs2977915(1)	rs2977916(1)	rs1913639(1)	rs2977921(1)	rs2943581(1)	rs1515014(1)	rs2943611(1)	rs1817003(1)	rs2922790(1)	rs7815096(1)	rs7824221(1)	rs16939126(1)	rs2060600(1)	rs2922763(1)	rs9298261(1)	rs7812808(1)	rs9643696(1)	rs724436(1)	rs12235100(1)	rs1449544(1)	rs7012060(1)	rs13438936(1)	rs7015170(1)	rs7015185(1)	rs10108833(1)	rs1823372(1)	rs1375639(1)	rs7839828(1)	rs10092128(1)	rs4377937(1)	rs10096192(1)	rs16939130(1)	rs7004189(1)
2013_ObesityClass1_ieu-a-90 16 1 rs4788099 28844406 6e-08 62 1 0 1 6 54 rs151181(1)	rs180743(1)	rs4788084(1)	rs12446550(1)	rs231976(1)	rs151226(1)	rs3785354(1)	rs1074631(1)	rs4787456(1)	rs151228(1)	rs4788077(1)	rs4788076(1)	rs480400(1)	rs11074911(1)	rs7193402(1)	rs7186573(1)	rs17707300(1)	rs4788074(1)	rs4788073(1)	rs17640009(1)	rs2077031(1)	rs762634(1)	rs1968752(1)	rs2411453(1)	rs2008514(1)	rs8049439(1)	rs8062405(1)	rs12448482(1)	rs12443881(1)	rs12928404(1)	rs12325113(1)	rs12325278(1)	rs7187776(1)	rs4788100(1)	rs7205323(1)	rs7187333(1)	rs4788101(1)	rs4788102(1)	rs8055982(1)	rs7498665(1)	rs7359397(1)	rs3888190(1)	rs8055138(1)	rs8061590(1)	rs6565259(1)	rs9931989(1)	rs7189927(1)	rs2071342(1)	rs7184597(1)	rs11646653(1)
2013_ObesityClass1_ieu-a-90 16 1 rs12444979 19922278 6.6e-08 97 2 2 48 27 18 rs11642898(1)	rs7187976(1)	rs9935063(1)	rs2239973(1)	rs6497395(1)	rs1544352(1)	rs1016971(1)	rs8044607(1)	rs720176(1)	rs11644834(1)	rs3829539(1)	rs2074037(1)	rs4780822(1)	rs11645910(1)	rs4782272(1)	rs6497396(1)	rs7206184(1)	rs739564(1)	rs1858973(1)	rs8055485(1)	rs8056301(1)	rs1858975(1)	rs1858974(1)	rs4782276(1)	rs924815(1)	rs4782277(1)	rs4782279(1)	rs4780826(1)	rs16951276(1)	rs6497401(1)	rs8053136(1)	rs6497402(1)	rs4782281(1)	rs11647001(1)	rs8052404(1)	rs2354584(1)	rs1021865(1)	rs8045761(1)	rs9931167(1)	rs9933567(1)	rs11866204(1)	rs11648873(1)	rs8050872(1)	rs11648129(1)	rs11647196(1)	rs11865403(1)	rs950928(1)	rs8056711(1)	rs6497408(1)	rs4782286(1)
2013_ObesityClass1_ieu-a-90 8 1 rs2196618 84177202 9.6e-08 71 15 0 2 3 51 rs6473522(1)	rs1866085(1)	rs7825355(1)	rs969208(1)	rs7002217(1)	rs7341568(1)	rs12674933(1)	rs9298416(1)	rs10808857(1)	rs10738143(1)	rs7821100(1)	rs10504802(1)	rs12681393(1)	rs13269443(1)	rs7820224(1)	rs1866084(1)	rs10958204(1)	rs7838770(1)	rs10481281(1)	rs7017468(1)	rs7833023(1)	rs16912483(1)	rs2401050(1)	rs920226(1)	rs1370417(1)	rs1550211(1)	rs9643459(1)	rs10101678(1)	rs7821182(1)	rs12679039(1)	rs1437512(1)	rs4268126(1)	rs9298418(1)	rs1370420(1)	rs1370419(1)	rs966286(1)	rs7839360(1)	rs6473525(1)	rs6473526(1)	rs6473527(1)	rs10958208(1)	rs1866087(1)	rs1866086(1)	rs12548384(1)	rs10103882(1)	rs4598249(1)	rs10958211(1)	rs4740000(1)	rs10102194(1)	rs733594(1)
2013_ObesityClass1_ieu-a-90 19 1 rs1433073 30426731 1.3e-07 28 0 0 2 3 23 rs1433063(1)	rs11084550(1)	rs11666325(1)	rs2195948(1)	rs8103847(1)	rs4805561(1)	rs10413806(1)	rs10421254(1)	rs11084551(1)	rs1433071(1)	rs1433070(1)	rs10412132(1)	rs10404565(1)	rs11672339(1)	rs10407344(1)	rs4805566(1)	rs10421621(1)	rs7247381(1)	rs1433075(1)	rs33428(1)	rs33429(1)	rs33430(1)	rs33431(1)	rs33432(1)	rs33435(1)	rs33436(1)	rs33439(1)	rs33442(1)
2013_ObesityClass1_ieu-a-90 20 1 rs17203351 52476019 2.2e-07 319 66 88 38 48 79 rs11699260(1)	rs6068097(1)	rs1884924(1)	rs11696555(1)	rs6063762(1)	rs761962(1)	rs6063765(1)	rs6063766(1)	rs8123919(1)	rs13039423(1)	rs13043316(1)	rs11697616(1)	rs6123142(1)	rs1011636(1)	rs726246(1)	rs6068102(1)	rs4811312(1)	rs998867(1)	rs6021796(1)	rs6096824(1)	rs6126516(1)	rs6021808(1)	rs1998152(1)	rs6013417(1)	rs4809897(1)	rs6063769(1)	rs6021819(1)	rs6512816(1)	rs6021820(1)	rs2057078(1)	rs13045010(1)	rs2057079(1)	rs6013423(1)	rs6021824(1)	rs6013426(1)	rs6096841(1)	rs6021830(1)	rs6068117(1)	rs6021835(1)	rs13040613(1)	rs4809901(1)	rs6068121(1)	rs6068122(1)	rs6068123(1)	rs6091490(1)	rs4811318(1)	rs6068124(1)	rs10485622(1)	rs6013429(1)	rs6063771(1)
2013_ObesityClass1_ieu-a-90 9 1 rs10968576 28414341 3.9e-07 125 77 28 11 2 7 rs6476065(1)	rs1412234(1)	rs1412235(1)	rs2183824(1)	rs2183825(1)	rs2150855(1)	rs16912921(1)	rs10757739(1)	rs10968577(1)	rs10757740(1)	rs1412239(1)	rs7855030(1)	rs1929812(1)	rs1412229(1)	rs979525(1)	rs17773909(1)	rs17773989(1)	rs7020049(1)	rs7848314(1)	rs7857851(1)
2013_ObesityClass1_ieu-a-90 16 1 rs11075986 53771432 4.3e-07 4 0 0 0 1 3 rs16952520(1)	rs16945088(1)	rs8063946(1)	rs6499646(1)
2013_ObesityClass1_ieu-a-90 6 1 rs2817419 50845193 5.2e-07 93 9 30 2 9 43 rs11966811(1)	rs12195557(1)	rs10456637(1)	rs12206160(1)	rs10456638(1)	rs7771651(1)	rs2746649(1)	rs987238(1)	rs2817404(1)	rs2636892(1)	rs875712(1)	rs1569778(1)	rs2817420(1)	rs2817421(1)	rs2011201(1)	rs2635727(1)	rs2636900(1)	rs2817423(1)	rs4715208(1)	rs4715209(1)	rs2746647(1)	rs2817425(1)	rs2817426(1)	rs2817329(1)	rs2817334(1)	rs990508(1)	rs2143880(1)	rs2817337(1)	rs2817338(1)	rs2817341(1)	rs2143882(1)	rs2817347(1)	rs2746663(1)	rs1178065(1)	rs9381916(1)	rs967679(1)	rs2817352(1)	rs1178062(1)	rs2817353(1)	rs910265(1)	rs3843526(1)	rs12206465(1)	rs4086154(1)	rs4086155(1)	rs12202101(1)	rs9689015(1)	rs7770711(1)	rs579544(1)	rs576899(1)	rs283579(1)
2013_ObesityClass1_ieu-a-90 15 1 rs7164558 77854040 5.6e-07 96 54 6 7 12 17 rs4886897(1)	rs12442435(1)	rs11635700(1)	rs11629474(1)	rs10851898(1)	rs6495247(1)	rs8040813(1)	rs4624137(1)	rs11629621(1)	rs11072674(1)	rs7163336(1)	rs7177234(1)	rs12441695(1)	rs11636608(1)	rs7172936(1)	rs11631881(1)	rs3936093(1)	rs1123552(1)	rs4886526(1)	rs6495252(1)	rs4587942(1)	rs4886926(1)	rs4886932(1)	rs12437900(1)	rs7179211(1)	rs4886937(1)	rs4886938(1)	rs6416511(1)	rs8031512(1)	rs8032021(1)	rs7164199(1)	rs4591100(1)	rs11857840(1)	rs11631704(1)	rs4886534(1)	rs4886958(1)
2013_ObesityClass1_ieu-a-90 18 1 rs180829 42483159 6.8e-07 272 2 12 57 128 73 rs2169383(1)	rs2126258(1)	rs2169382(1)	rs4890388(1)	rs1381346(1)	rs11082271(1)	rs11082273(1)	rs1461705(1)	rs1461706(1)	rs977557(1)	rs1461707(1)	rs898783(1)	rs7228604(1)	rs7233088(1)	rs1350852(1)	rs4243260(1)	rs7235999(1)	rs8096564(1)	rs8090017(1)	rs16975921(1)	rs12958459(1)	rs9959948(1)	rs12958679(1)	rs2085909(1)	rs9961210(1)	rs1841620(1)	rs922266(1)	rs9964453(1)	rs391148(1)	rs431856(1)	rs436343(1)	rs413718(1)	rs449040(1)	rs454565(1)	rs428198(1)	rs976071(1)	rs415805(1)	rs421436(1)	rs407756(1)	rs449775(1)	rs420079(1)	rs453650(1)	rs447379(1)	rs449343(1)	rs451873(1)	rs382962(1)	rs437755(1)	rs393841(1)	rs397252(1)	rs383290(1)
2013_ObesityClass1_ieu-a-90 9 1 rs7023913 128255683 7.3e-07 55 15 5 8 15 12 rs3003606(1)	rs3003609(1)	rs3003612(1)	rs16930313(1)	rs3003578(1)	rs3003614(1)	rs3003579(1)	rs13285411(1)	rs9644916(1)	rs9644952(1)	rs7022174(1)	rs7854612(1)	rs10987942(1)	rs1004464(1)	rs2267958(1)	rs4734(1)	rs7871866(1)	rs2240960(1)	rs2416981(1)	rs2270204(1)	rs1468648(1)	rs12005136(1)	rs7867338(1)	rs724530(1)	rs2231645(1)	rs2231644(1)	rs7869223(1)	rs7850697(1)	rs7852856(1)	rs7030121(1)	rs7048106(1)	rs2286814(1)	rs11999003(1)	rs6478829(1)	rs12351561(1)
2013_ObesityClass1_ieu-a-90 5 1 rs2881156 135812973 8.1e-07 172 30 51 40 26 25 rs4976310(1)	rs2662223(1)	rs10045717(1)	rs11738518(1)	rs10070399(1)	rs6887742(1)	rs6866563(1)	rs17736119(1)	rs17679727(1)	rs4976312(1)	rs10077295(1)	rs4976317(1)	rs17679920(1)	rs6859519(1)	rs13170246(1)	rs17680042(1)	rs4246783(1)	rs10463927(1)	rs7701268(1)	rs10043997(1)	rs4610453(1)	rs6887694(1)	rs12186792(1)	rs12188364(1)	rs4613698(1)	rs6881918(1)	rs6882106(1)	rs11740471(1)	rs17737205(1)	rs4976321(1)	rs17737320(1)	rs11739215(1)	rs17168967(1)	rs11745473(1)	rs4976323(1)	rs6885029(1)	rs8180435(1)	rs6872834(1)	rs17168981(1)	rs13190526(1)	rs10515474(1)	rs10515475(1)	rs10515477(1)	rs4976325(1)	rs4327593(1)	rs10455055(1)	rs10455056(1)	rs4976328(1)	rs4976307(1)	rs4285212(1)
2013_ObesityClass1_ieu-a-90 1 1 rs1514177 74525718 9e-07 67 26 0 0 0 41 rs6690871(1)	rs953567(1)	rs12036473(1)	rs10493544(1)	rs1514176(1)	rs1514175(1)	rs6604867(1)	rs6604866(1)	rs1514174(1)	rs7526762(1)	rs1514173(1)	rs7551507(1)	rs12042908(1)	rs6703637(1)	rs6698622(1)	rs2344508(1)	rs12142020(1)	rs3845344(1)	rs3894212(1)	rs12566985(1)	rs3845345(1)	rs12041852(1)	rs12041912(1)	rs3845347(1)	rs6604872(1)	rs10890130(1)	rs7520945(1)	rs7553348(1)	rs7553158(1)	rs11210477(1)	rs6656785(1)	rs3895907(1)	rs7514705(1)	rs3765680(1)	rs6604871(1)	rs11210478(1)	rs6669189(1)	rs10218727(1)	rs3843262(1)	rs7541513(1)	rs10789396(1)
2013_ObesityClass1_ieu-a-90 6 1 rs4498364 97165897 1e-06 130 9 15 40 28 38 rs1206133(1)	rs1206155(1)	rs1206156(1)	rs760829(1)	rs1206157(1)	rs1206158(1)	rs1206146(1)	rs1206147(1)	rs1206151(1)	rs1206167(1)	rs1206168(1)	rs1206169(1)	rs2206094(1)	rs1612775(1)	rs1766530(1)	rs1737135(1)	rs12524602(1)	rs6568746(1)	rs1206145(1)	rs1206177(1)	rs1206178(1)	rs1206164(1)	rs1206165(1)	rs1206141(1)	rs1209290(1)	rs1206125(1)	rs1206126(1)	rs1014976(1)	rs1206170(1)	rs1206172(1)	rs1209293(1)	rs1206175(1)	rs1206163(1)	rs6931754(1)	rs12207304(1)	rs6932480(1)	rs1133362(1)	rs13206288(1)	rs13191961(1)	rs13210406(1)	rs13198995(1)	rs13199141(1)	rs13209872(1)	rs6909685(1)	rs11153507(1)	rs9387246(1)	rs4839710(1)	rs12662900(1)	rs9374494(1)	rs4839906(1)
2013_ObesityClass1_ieu-a-90 19 1 rs11672660 45676926 1e-06 9 2 0 3 1 3 rs11670375(1)	rs11083777(1)	rs11671664(1)	rs1800437(1)	rs10423928(1)	rs2287019(1)	rs11672416(1)
2013_ObesityClass1_ieu-a-90 1 1 rs12741940 175939064 1.2e-06 158 15 11 55 30 47 rs6680839(1)	rs12033976(1)	rs10436856(1)	rs10913112(1)	rs12030638(1)	rs4409605(1)	rs12723724(1)	rs10494495(1)	rs10913117(1)	rs10798434(1)	rs10913118(1)	rs16849486(1)	rs10753112(1)	rs6676805(1)	rs12029090(1)	rs12040241(1)	rs11810706(1)	rs10798442(1)	rs10913128(1)	rs12138008(1)	rs7549160(1)	rs12729524(1)	rs10753117(1)	rs12033847(1)	rs2502823(1)	rs12404596(1)	rs10494498(1)	rs2481655(1)	rs2502831(1)	rs6678628(1)	rs6678812(1)	rs10913135(1)	rs10913137(1)	rs2481631(1)	rs2481630(1)	rs6673760(1)	rs17354120(1)	rs2481628(1)	rs7517503(1)	rs12047295(1)	rs2502845(1)	rs10913143(1)	rs10798445(1)	rs6697860(1)	rs6665385(1)	rs10913144(1)	rs3748618(1)	rs617078(1)	rs9425447(1)	rs520661(1)
2013_ObesityClass1_ieu-a-90 18 1 rs12962523 60282622 1.2e-06 6 1 1 0 1 3 rs2045442(1)	rs12956917(1)	rs1563602(1)	rs12607795(1)
2013_ObesityClass1_ieu-a-90 6 1 rs4615388 51282222 1.3e-06 49 12 22 10 4 1 rs2505262(1)	rs2465040(1)	rs2397039(1)	rs4236102(1)	rs1988671(1)	rs2465028(1)	rs2465031(1)	rs2478879(1)	rs2397026(1)	rs1555967(1)	rs719672(1)	rs1327259(1)	rs2465037(1)	rs2465043(1)	rs2478881(1)
2013_ObesityClass1_ieu-a-90 17 1 rs16960662 20064187 1.3e-06 62 60 0 0 0 2 rs16960672(1)	rs7207672(1)
2013_ObesityClass1_ieu-a-90 4 1 rs17001654 76208415 1.4e-06 50 13 23 4 5 5 rs13134121(1)	rs10033843(1)	rs4241584(1)	rs17001561(1)	rs6825004(1)	rs12512579(1)	rs6835324(1)	rs12508946(1)	rs12508223(1)	rs894250(1)	rs7671407(1)	rs2904221(1)	rs3733251(1)	rs10019831(1)
2013_ObesityClass1_ieu-a-90 3 1 rs4687736 53711085 2e-06 76 38 8 7 12 11 rs3774541(1)	rs13082692(1)	rs2612015(1)	rs13074345(1)	rs2612012(1)	rs10510765(1)	rs13075639(1)	rs13076366(1)	rs11708227(1)	rs11709505(1)	rs17053417(1)	rs11719179(1)	rs7628839(1)	rs2029331(1)	rs6800641(1)	rs2680648(1)	rs1380612(1)	rs11720848(1)	rs719260(1)	rs11705918(1)	rs3774563(1)	rs2077460(1)	rs1401497(1)	rs1401495(1)	rs3796347(1)	rs3774573(1)	rs3774574(1)	rs3774581(1)	rs3774583(1)	rs10510766(1)
2013_ObesityClass1_ieu-a-90 6 1 rs2817372 50778351 2.5e-06 93 92 1 0 0 0 NONE
2013_ObesityClass1_ieu-a-90 1 1 rs17318744 210071125 2.6e-06 114 18 10 60 17 9 rs4844913(1)	rs7549696(1)	rs12140373(1)	rs6667057(1)	rs4462143(1)	rs6661316(1)	rs2038057(1)	rs986057(1)	rs7549523(1)	rs6540569(1)	rs6540570(1)	rs724054(1)	rs2357212(1)	rs9429830(1)	rs7528647(1)	rs2205988(1)	rs7530426(1)	rs2179255(1)	rs10779517(1)	rs10779518(1)	rs6540573(1)	rs11119375(1)	rs12034991(1)	rs6689456(1)	rs7525980(1)	rs7513171(1)	rs11590161(1)	rs227196(1)	rs189001(1)	rs7543650(1)	rs227190(1)	rs12401646(1)	rs227217(1)	rs227218(1)	rs227228(1)	rs170557(1)	rs227229(1)	rs227230(1)	rs227231(1)	rs170558(1)	rs846557(1)	rs846555(1)	rs227193(1)	rs227179(1)	rs227178(1)	rs227177(1)	rs1387933(1)	rs2743891(1)	rs701947(1)	rs701948(1)
2013_ObesityClass1_ieu-a-90 2 1 rs7604277 58596635 2.9e-06 96 37 15 10 28 6 rs6708046(1)	rs2075171(1)	rs11125755(1)	rs10490086(1)	rs764975(1)	rs11125757(1)	rs6736526(1)	rs929641(1)	rs6736025(1)	rs7565001(1)	rs7589935(1)	rs7571367(1)	rs12053355(1)	rs17049573(1)	rs6723710(1)	rs6752304(1)	rs7595056(1)	rs6760072(1)	rs1012545(1)	rs17049585(1)	rs17049586(1)	rs6743555(1)	rs7569678(1)	rs17049587(1)	rs12469198(1)	rs12464991(1)	rs6727462(1)	rs6759720(1)	rs6717881(1)	rs6731302(1)	rs11887255(1)	rs6545689(1)	rs6545690(1)	rs11125758(1)	rs7592292(1)	rs12052329(1)	rs7582795(1)	rs6745423(1)	rs1861410(1)	rs4671328(1)	rs13428870(1)	rs1613599(1)	rs1641154(1)	rs12986742(1)
2013_ObesityClass1_ieu-a-90 15 1 rs11073381 94721783 2.9e-06 78 31 3 3 13 28 rs6496036(1)	rs7181182(1)	rs7164271(1)	rs899463(1)	rs899464(1)	rs2046003(1)	rs2388778(1)	rs736664(1)	rs2388779(1)	rs7176675(1)	rs11637906(1)	rs12901421(1)	rs2199722(1)	rs7168523(1)	rs7170128(1)	rs7170018(1)	rs8036171(1)	rs8037823(1)	rs7181659(1)	rs11634297(1)	rs9302331(1)	rs4984406(1)	rs11631928(1)	rs7173947(1)	rs7178731(1)	rs10520763(1)	rs11633473(1)	rs11638765(1)	rs7179870(1)	rs11633659(1)	rs11633626(1)	rs7181498(1)	rs8025516(1)	rs2046002(1)	rs7169847(1)	rs11073382(1)	rs11073383(1)	rs716591(1)	rs11631109(1)	rs7402928(1)	rs7403022(1)	rs968288(1)	rs899459(1)	rs8026687(1)
2013_ObesityClass1_ieu-a-90 9 1 rs7850520 123747527 3.2e-06 249 53 74 57 48 17 rs2808398(1)	rs2808399(1)	rs2772208(1)	rs2772207(1)	rs2808400(1)	rs7039174(1)	rs2772219(1)	rs2808401(1)	rs7854068(1)	rs2564359(1)	rs2772216(1)	rs2808404(1)	rs2808406(1)	rs755407(1)	rs2772212(1)	rs2808407(1)	rs7045048(1)	rs7026921(1)	rs1888027(1)	rs4836929(1)	rs4836930(1)	rs7027444(1)	rs12378293(1)	rs10818831(1)	rs16926607(1)	rs6478623(1)	rs4838069(1)	rs4836932(1)	rs10118202(1)	rs10818834(1)	rs10818836(1)	rs10986051(1)	rs10986052(1)	rs4838070(1)	rs10119667(1)	rs10760291(1)	rs7855233(1)	rs7030779(1)	rs10119497(1)	rs2416907(1)	rs2416908(1)	rs10818842(1)	rs7020626(1)	rs7857782(1)	rs7855329(1)	rs10760293(1)	rs2039152(1)	rs10986067(1)	rs4836937(1)	rs10986070(1)
2013_ObesityClass1_ieu-a-90 16 1 rs2531995 3963466 3.2e-06 26 2 10 7 2 5 rs2238424(1)	rs2238425(1)	rs2238427(1)	rs1966419(1)	rs8046007(1)	rs879620(1)	rs2531992(1)	rs2531982(1)	rs2230739(1)	rs2601777(1)	rs2238443(1)	rs2444217(1)	rs2601791(1)	rs2531977(1)
2013_ObesityClass1_ieu-a-90 17 1 rs16941802 47277987 3.2e-06 110 5 30 27 34 14 rs11079764(1)	rs11655536(1)	rs11651477(1)	rs11652097(1)	rs16941731(1)	rs16941733(1)	rs16969966(1)	rs4144743(1)	rs4144746(1)	rs10438781(1)	rs10438782(1)	rs7225927(1)	rs7218773(1)	rs7223003(1)	rs7225134(1)	rs2317385(1)	rs7208170(1)	rs2015049(1)	rs4629024(1)	rs4629025(1)	rs4525555(1)	rs3892084(1)	rs3892085(1)	rs7219925(1)	rs10514919(1)	rs11657517(1)	rs11658221(1)	rs8073827(1)	rs8080254(1)	rs8074094(1)	rs8066295(1)	rs3851806(1)	rs7209700(1)	rs3851807(1)	rs11868894(1)	rs2015729(1)	rs16941801(1)	rs7212751(1)	rs1000232(1)	rs2292866(1)	rs2292867(1)	rs11079770(1)	rs12709458(1)	rs2292699(1)	rs2292865(1)	rs2292864(1)	rs2292863(1)	rs4642(1)	rs7217710(1)	rs7214468(1)
2013_ObesityClass1_ieu-a-90 5 1 rs815611 154139206 3.4e-06 146 79 11 10 33 13 rs17115481(1)	rs2245405(1)	rs2560047(1)	rs707183(1)	rs11948898(1)	rs7448763(1)	rs890798(1)	rs10055843(1)	rs1366220(1)	rs12054772(1)	rs2033195(1)	rs13180814(1)	rs6890277(1)	rs815607(1)	rs815608(1)	rs815609(1)	rs815610(1)	rs815614(1)	rs17536714(1)	rs815615(1)	rs815616(1)	rs815617(1)	rs1834944(1)	rs10062124(1)	rs4958359(1)	rs4958701(1)	rs10066722(1)	rs7719786(1)	rs1428118(1)	rs1428119(1)	rs1346482(1)	rs1346483(1)	rs1863986(1)	rs13177936(1)	rs7715256(1)	rs7719067(1)	rs4569924(1)	rs7708584(1)	rs4958361(1)	rs1366219(1)	rs10044136(1)	rs7707628(1)	rs7701886(1)	rs1428121(1)	rs6580054(1)	rs2099044(1)	rs12658319(1)	rs12653405(1)	rs10052189(1)	rs890795(1)
2013_ObesityClass1_ieu-a-90 1 1 rs12141962 49019201 3.6e-06 178 5 55 28 34 56 rs1934368(1)	rs1934404(1)	rs5017079(1)	rs11205564(1)	rs12142688(1)	rs4457622(1)	rs4472794(1)	rs1343428(1)	rs3127562(1)	rs3121522(1)	rs6657415(1)	rs2298200(1)	rs3121528(1)	rs3127567(1)	rs3121532(1)	rs5009449(1)	rs1343424(1)	rs2355693(1)	rs2032022(1)	rs6687335(1)	rs1343425(1)	rs3127553(1)	rs3122291(1)	rs1925424(1)	rs3118220(1)	rs1018627(1)	rs10788907(1)	rs7520773(1)	rs10749682(1)	rs10888644(1)	rs3934240(1)	rs6672750(1)	rs10888647(1)	rs17369068(1)	rs6665118(1)	rs510764(1)	rs659426(1)	rs7527364(1)	rs505739(1)	rs673702(1)	rs768328(1)	rs662440(1)	rs504011(1)	rs632921(1)	rs684382(1)	rs672063(1)	rs657452(1)	rs483330(1)	rs12403773(1)	rs523473(1)
2013_ObesityClass1_ieu-a-90 9 1 rs10733682 126698635 3.6e-06 37 12 4 7 9 5 rs3850585(1)	rs4339739(1)	rs10987411(1)	rs2277158(1)	rs13295990(1)	rs7864056(1)	rs3737048(1)	rs16929236(1)	rs10987417(1)	rs3906146(1)	rs4358894(1)	rs867560(1)	rs867559(1)	rs13287548(1)	rs7470198(1)	rs2149724(1)	rs13292976(1)	rs12684797(1)	rs7870976(1)	rs7041217(1)	rs10760452(1)
2013_ObesityClass1_ieu-a-90 2 1 rs1879523 651599 3.9e-06 47 26 1 9 7 4 rs12465676(1)	rs12478276(1)	rs12714409(1)	rs1316802(1)	rs17042082(1)	rs2903496(1)	rs17784726(1)	rs17042097(1)	rs17042099(1)	rs17042114(1)	rs10153797(1)	rs10185713(1)	rs11688230(1)	rs12468153(1)	rs6711286(1)	rs6760522(1)	rs11689974(1)	rs2867118(1)	rs8179560(1)	rs4854272(1)
2013_ObesityClass1_ieu-a-90 2 1 rs7607584 142241474 3.9e-06 110 24 20 25 24 17 rs895936(1)	rs13396415(1)	rs10190320(1)	rs2044731(1)	rs956799(1)	rs956800(1)	rs7583748(1)	rs1562704(1)	rs1449488(1)	rs13029758(1)	rs7594671(1)	rs4662417(1)	rs13425421(1)	rs1608499(1)	rs10184130(1)	rs17832578(1)	rs17776027(1)	rs17776043(1)	rs17776169(1)	rs13401722(1)	rs7570499(1)	rs4662423(1)	rs17776283(1)	rs17832932(1)	rs2890652(1)	rs2381265(1)	rs17833565(1)	rs1523702(1)	rs17777246(1)	rs1533942(1)	rs1665164(1)	rs1732600(1)	rs1446358(1)	rs10210712(1)	rs10201299(1)	rs4473327(1)	rs17834293(1)	rs4297822(1)	rs17777968(1)	rs12988349(1)	rs7584656(1)	rs17778335(1)	rs1348765(1)	rs7564795(1)	rs6714473(1)	rs17835238(1)	rs2121279(1)	rs2166456(1)	rs17835284(1)	rs1732605(1)
2013_ObesityClass1_ieu-a-90 6 1 rs2984433 40005706 4.4e-06 194 77 40 33 16 28 rs6912379(1)	rs2253393(1)	rs3008829(1)	rs2475494(1)	rs2475493(1)	rs2504087(1)	rs2092863(1)	rs1923465(1)	rs2475491(1)	rs1474870(1)	rs2984431(1)	rs1114191(1)	rs1923461(1)	rs3008833(1)	rs911818(1)	rs6912115(1)	rs6917453(1)	rs9369156(1)	rs9380924(1)	rs6925661(1)	rs719954(1)	rs761801(1)	rs9369159(1)	rs1546965(1)	rs4714290(1)	rs4714292(1)	rs9357316(1)	rs9357317(1)	rs4714293(1)	rs9394644(1)	rs1304602(1)	rs9394645(1)	rs2983140(1)	rs16892960(1)	rs1923489(1)	rs847760(1)	rs847757(1)	rs847755(1)	rs2224119(1)	rs1357657(1)	rs847796(1)	rs1524094(1)	rs847769(1)	rs2949019(1)	rs847768(1)	rs847766(1)	rs3008839(1)	rs847784(1)	rs847779(1)	rs847778(1)
2013_ObesityClass1_ieu-a-90 18 1 rs8097783 60384061 4.6e-06 13 8 1 0 3 1 rs9966412(1)	rs17066856(1)	rs7228347(1)	rs9949383(1)
2013_ObesityClass1_ieu-a-90 2 1 rs10189479 218422553 5e-06 178 1 11 1 39 126 rs2279015(1)	rs1059823(1)	rs13062(1)	rs2279014(1)	rs2252235(1)	rs2227251(1)	rs2227255(1)	rs921968(1)	rs7607369(1)	rs13391398(1)	rs17462630(1)	rs10165754(1)	rs3731866(1)	rs4674305(1)	rs6720403(1)	rs3821031(1)	rs17572485(1)	rs2305833(1)	rs4674308(1)	rs4674309(1)	rs3755042(1)	rs7601872(1)	rs3932856(1)	rs832810(1)	rs520095(1)	rs664514(1)	rs10200507(1)	rs833083(1)	rs3845835(1)	rs711186(1)	rs492400(1)	rs7571743(1)	rs6710383(1)	rs535830(1)	rs634590(1)	rs636723(1)	rs662250(1)	rs6717433(1)	rs678218(1)	rs537520(1)	rs585859(1)	rs832802(1)	rs598701(1)	rs599973(1)	rs645796(1)	rs545460(1)	rs7603816(1)	rs484085(1)	rs687747(1)	rs578450(1)
2013_ObesityClass1_ieu-a-90 18 1 rs9945063 60048376 5.3e-06 14 2 0 1 3 8 rs9956879(1)	rs9945723(1)	rs17772399(1)	rs1573399(1)	rs9958194(1)	rs8086371(1)	rs12957335(1)	rs17772486(1)	rs4395179(1)	rs4613164(1)	rs9960133(1)	rs6567152(1)
2013_ObesityClass1_ieu-a-90 18 1 rs1158336 43161990 5.4e-06 205 72 5 61 54 13 rs1944405(1)	rs16977147(1)	rs16977171(1)	rs1945001(1)	rs4267412(1)	rs12606164(1)	rs4243267(1)	rs4441359(1)	rs4547424(1)	rs4264476(1)	rs4270258(1)	rs2068097(1)	rs4890428(1)	rs4890429(1)	rs4890430(1)	rs10163682(1)	rs1518165(1)	rs7242026(1)	rs1356505(1)	rs1518166(1)	rs1356506(1)	rs1518171(1)	rs1356508(1)	rs7245079(1)	rs12454131(1)	rs6507516(1)	rs1356500(1)	rs11876609(1)	rs1400998(1)	rs1356499(1)	rs8089236(1)	rs1518145(1)	rs1518144(1)	rs1518142(1)	rs4890248(1)	rs9945084(1)	rs1518141(1)	rs4890434(1)	rs4890435(1)	rs1878680(1)	rs1518154(1)	rs1518152(1)	rs1356501(1)	rs6507519(1)	rs1878678(1)	rs1878677(1)	rs1878676(1)	rs1518150(1)	rs4890439(1)	rs1518148(1)
2013_ObesityClass1_ieu-a-90 16 1 rs1894951 49021083 6.3e-06 85 38 5 25 8 9 rs12930072(1)	rs8053786(1)	rs6500208(1)	rs4785275(1)	rs4785156(1)	rs11076461(1)	rs1344507(1)	rs4785157(1)	rs11863509(1)	rs1420589(1)	rs16946750(1)	rs1362578(1)	rs2193101(1)	rs1075875(1)	rs8052710(1)	rs1558760(1)	rs2908868(1)	rs755284(1)	rs2160491(1)	rs7195220(1)	rs13332755(1)	rs7201889(1)	rs3095670(1)	rs2908866(1)	rs6500209(1)	rs2908871(1)	rs2908889(1)	rs2967276(1)	rs2080454(1)	rs2908884(1)	rs8050477(1)	rs2908882(1)	rs1894952(1)	rs6500212(1)	rs2908879(1)	rs12927723(1)	rs1861567(1)	rs1420598(1)	rs6500213(1)	rs1861569(1)	rs2908876(1)	rs2908875(1)
2013_ObesityClass1_ieu-a-90 5 1 rs11738528 113200992 6.6e-06 356 158 86 96 8 8 rs1443685(1)	rs7720516(1)	rs13156236(1)	rs935162(1)	rs1443687(1)	rs4705547(1)	rs7719681(1)	rs4705801(1)	rs11739347(1)	rs6896522(1)	rs1007172(1)	rs10072487(1)	rs1348431(1)	rs2044241(1)	rs935163(1)	rs6859190(1)	rs4705802(1)	rs2416315(1)	rs2416314(1)	rs2416313(1)	rs2900071(1)	rs1345078(1)	rs2120349(1)	rs12659754(1)	rs11241196(1)	rs1867324(1)	rs9326880(1)	rs1822489(1)	rs509237(1)	rs17135457(1)	rs6865129(1)	rs3846720(1)	rs7717906(1)	rs680503(1)	rs2416309(1)	rs2091804(1)	rs665394(1)	rs619146(1)	rs498360(1)	rs10519347(1)	rs17135535(1)	rs13159076(1)	rs17135543(1)	rs492346(1)	rs971373(1)	rs971371(1)	rs1353100(1)	rs11241204(1)	rs10066985(1)	rs17135581(1)
2013_ObesityClass1_ieu-a-90 11 1 rs9633835 13324046 6.6e-06 143 45 34 33 22 9 rs7947920(1)	rs10500775(1)	rs4757126(1)	rs2170436(1)	rs1481890(1)	rs12788850(1)	rs12417994(1)	rs12419516(1)	rs12808129(1)	rs1351522(1)	rs1351520(1)	rs4757133(1)	rs1481881(1)	rs11825506(1)	rs11022721(1)	rs6486110(1)	rs1481879(1)	rs1481877(1)	rs4372426(1)	rs4756763(1)	rs4757136(1)	rs7942486(1)	rs900144(1)	rs1481892(1)	rs2403662(1)	rs4414197(1)	rs4146388(1)	rs4757141(1)	rs11022750(1)	rs1481891(1)	rs11022753(1)	rs7107287(1)	rs11022754(1)	rs12290622(1)	rs11022755(1)	rs11022756(1)	rs10766073(1)	rs7951393(1)	rs11605776(1)	rs10766074(1)	rs10766075(1)	rs6486116(1)	rs7949336(1)	rs7938307(1)	rs10832020(1)	rs6486120(1)	rs10832021(1)	rs4757142(1)	rs7396943(1)	rs4757144(1)
2013_ObesityClass1_ieu-a-90 13 1 rs9512893 27842042 7e-06 9 0 2 0 0 7 rs1615695(1)	rs17086035(1)	rs9507961(1)	rs9507962(1)	rs9507963(1)	rs9507965(1)	rs9512895(1)
2013_ObesityClass1_ieu-a-90 14 1 rs1275685 69341910 7.3e-06 38 23 2 5 3 5 rs1147465(1)	rs12894211(1)	rs12879377(1)	rs1147462(1)	rs1147461(1)	rs1298730(1)	rs1275678(1)	rs1275683(1)	rs1275689(1)	rs1275691(1)	rs17764243(1)	rs1275729(1)	rs11158809(1)
2013_ObesityClass1_ieu-a-90 3 1 rs3821709 141561431 8.4e-06 34 0 6 19 5 4 rs13092660(1)	rs10513136(1)	rs2042864(1)	rs2312193(1)	rs3806646(1)	rs7643837(1)	rs6795168(1)	rs6808837(1)	rs6767158(1)	rs6785874(1)	rs6800122(1)	rs16851483(1)	rs11711375(1)	rs1493209(1)	rs3732869(1)	rs3821710(1)	rs2035935(1)	rs295320(1)	rs295323(1)	rs2640017(1)	rs2639998(1)	rs295301(1)	rs17195365(1)	rs7611234(1)	rs6806246(1)	rs953265(1)	rs17787754(1)	rs17195414(1)
2013_ObesityClass1_ieu-a-90 17 1 rs17631783 63610240 9.2e-06 166 36 46 26 57 1 rs11658641(1)	rs4968656(1)	rs12949197(1)	rs9896476(1)	rs6504165(1)	rs9906903(1)	rs12601211(1)	rs9906747(1)	rs7211055(1)	rs17631394(1)	rs12452187(1)	rs11871767(1)	rs16947005(1)	rs7220821(1)	rs8064261(1)	rs17549954(1)	rs6504169(1)	rs6504171(1)	rs7209435(1)	rs9903897(1)	rs8081612(1)	rs8075273(1)	rs8080211(1)	rs9901112(1)	rs2874121(1)	rs6504173(1)	rs8074771(1)	rs7216798(1)	rs8070650(1)	rs992416(1)	rs11079508(1)	rs8068603(1)	rs12325866(1)	rs11079509(1)	rs11658329(1)	rs9912201(1)	rs9912904(1)	rs9901507(1)	rs1877316(1)	rs7211213(1)	rs15637(1)	rs13380863(1)	rs2013288(1)	rs8075422(1)	rs6504182(1)	rs9207(1)	rs8079818(1)	rs9891018(1)	rs3785572(1)	rs11651075(1)
2013_ObesityClass1_ieu-a-90 14 1 rs1483968 22482904 9.3e-06 6 0 2 4 0 0 rs17117828(1)	rs10148260(1)	rs17118194(1)	rs11850502(1)
2013_ObesityClass1_ieu-a-90 2 1 rs1979755 42481265 1e-05 405 138 56 80 82 49 rs6544550(1)	rs10190727(1)	rs13030217(1)	rs1390610(1)	rs12712841(1)	rs2374432(1)	rs13036157(1)	rs13012795(1)	rs6544555(1)	rs6708620(1)	rs6716441(1)	rs13033275(1)	rs13033481(1)	rs7574541(1)	rs7578541(1)	rs12712845(1)	rs13012890(1)	rs12712846(1)	rs12712849(1)	rs1874448(1)	rs2888839(1)	rs3937908(1)	rs12996453(1)	rs6717647(1)	rs931595(1)	rs931596(1)	rs2029898(1)	rs13385655(1)	rs6754279(1)	rs6754983(1)	rs10195236(1)	rs7570932(1)	rs6737072(1)	rs7591059(1)	rs13027757(1)	rs7582648(1)	rs12986795(1)	rs6752377(1)	rs7607881(1)	rs2132534(1)	rs752009(1)	rs10187433(1)	rs6544568(1)	rs6732008(1)	rs6544569(1)	rs4953488(1)	rs6758365(1)	rs6544571(1)	rs6544575(1)	rs4953500(1)
2013_ObesityClass1_ieu-a-90 10 1 rs1630297 80810297 1.1e-05 16 4 4 2 0 6 rs1702247(1)	rs1702249(1)	rs1702252(1)	rs1702253(1)	rs12266945(1)	rs1647196(1)	rs1702222(1)	rs7085085(1)
2013_ObesityClass1_ieu-a-90 19 1 rs3810414 1993445 1.1e-05 28 7 9 6 5 1 rs3810415(1)	rs1061828(1)	rs9989732(1)	rs11672550(1)	rs4534977(1)	rs4807179(1)	rs10417677(1)	rs4807180(1)	rs4807181(1)	rs4807189(1)	rs4807191(1)	rs2074625(1)
2013_ObesityClass1_ieu-a-90 11 1 rs3817334 47629441 1.2e-05 225 75 29 31 88 2 rs2291119(1)	rs326217(1)	rs11570094(1)	rs2071304(1)	rs1057233(1)	rs7105851(1)	rs10838698(1)	rs10838699(1)	rs10769258(1)	rs11039212(1)	rs4992357(1)	rs896816(1)	rs7940536(1)	rs11601603(1)	rs6485753(1)	rs4752990(1)	rs4752993(1)	rs4752994(1)	rs10769262(1)	rs11605672(1)	rs4752999(1)	rs755553(1)	rs2293576(1)	rs2053979(1)	rs10742803(1)	rs2293580(1)	rs3781627(1)	rs3781626(1)	rs3781625(1)	rs2868459(1)	rs11604680(1)	rs11039244(1)	rs12577643(1)	rs7950696(1)	rs1317149(1)	rs2242081(1)	rs7933019(1)	rs7124681(1)	rs6485758(1)	rs2203712(1)	rs4752845(1)	rs10742814(1)	rs11039280(1)	rs7928842(1)	rs10838726(1)	rs11039290(1)	rs2280231(1)	rs10838732(1)	rs12419692(1)	rs6485763(1)
2013_ObesityClass1_ieu-a-90 2 1 rs16848820 163710332 1.3e-05 25 1 0 8 8 8 rs1371826(1)	rs883208(1)	rs970953(1)	rs10497239(1)	rs13393171(1)	rs10445757(1)	rs1239137(1)	rs1460662(1)	rs10930108(1)	rs10497241(1)	rs969841(1)	rs1460676(1)	rs13026329(1)	rs7606670(1)	rs10192119(1)	rs16848868(1)	rs1531360(1)	rs1460678(1)	rs9287838(1)	rs7563112(1)	rs12373663(1)	rs7596894(1)	rs10167262(1)	rs1460675(1)
2013_ObesityClass1_ieu-a-90 12 1 rs10505909 23863248 1.3e-05 30 6 8 1 3 12 rs10842231(1)	rs16926776(1)	rs16926778(1)	rs11047132(1)	rs11047138(1)	rs11047141(1)	rs7309072(1)	rs4963728(1)	rs4439603(1)	rs10842237(1)	rs12425715(1)	rs10842240(1)	rs4569092(1)	rs11047160(1)	rs7298352(1)	rs3925064(1)
2013_ObesityClass1_ieu-a-90 14 1 rs4981693 29211125 1.3e-05 137 75 7 12 36 7 rs1951539(1)	rs7494063(1)	rs12586987(1)	rs12886817(1)	rs17114479(1)	rs10450901(1)	rs176218(1)	rs176224(1)	rs4981690(1)	rs8016028(1)	rs10483349(1)	rs7142377(1)	rs6576279(1)	rs8022374(1)	rs8020665(1)	rs10138733(1)	rs1950710(1)	rs10132411(1)	rs8014105(1)	rs17114593(1)	rs8010373(1)	rs4981691(1)	rs7145478(1)	rs1956246(1)	rs8009404(1)	rs1884630(1)	rs2333544(1)	rs2333545(1)	rs4981692(1)	rs9788604(1)	rs11161044(1)	rs17114622(1)	rs1569979(1)	rs17114626(1)	rs743122(1)	rs743123(1)	rs1569980(1)	rs974471(1)	rs2180454(1)	rs959197(1)	rs1956229(1)	rs1956230(1)	rs7158613(1)	rs12887636(1)	rs11625899(1)	rs2144919(1)	rs2877960(1)	rs12885454(1)	rs12431909(1)	rs1307812(1)
2013_ObesityClass1_ieu-a-90 6 1 rs11757795 140556644 1.4e-05 47 22 4 14 7 0 rs1408295(1)	rs9399312(1)	rs1157002(1)	rs2206521(1)	rs11754117(1)	rs11753589(1)	rs11758847(1)	rs6940923(1)	rs11966871(1)	rs683257(1)	rs9495842(1)	rs11758771(1)	rs17070386(1)	rs6934165(1)	rs6918856(1)	rs11758974(1)	rs9484446(1)	rs9495848(1)	rs9495849(1)	rs6937932(1)	rs7762107(1)
2013_ObesityClass1_ieu-a-90 9 1 rs685011 76697711 1.4e-05 129 48 45 13 7 16 rs526347(1)	rs650682(1)	rs520365(1)	rs677061(1)	rs678942(1)	rs678943(1)	rs579025(1)	rs498266(1)	rs1536820(1)	rs625981(1)	rs700757(1)	rs506965(1)	rs511545(1)	rs572737(1)	rs488165(1)	rs684639(1)	rs519983(1)	rs551262(1)	rs620321(1)	rs620985(1)	rs577993(1)	rs683866(1)	rs530978(1)	rs557352(1)	rs506086(1)	rs626837(1)	rs509489(1)	rs630423(1)	rs641088(1)	rs571960(1)	rs658548(1)	rs491798(1)	rs471083(1)	rs724017(1)	rs1329015(1)	rs10869801(1)
2013_ObesityClass1_ieu-a-90 16 1 rs12448257 3549655 1.5e-05 44 12 10 13 6 3 rs2285813(1)	rs6501178(1)	rs8054140(1)	rs13332500(1)	rs12445430(1)	rs758747(1)	rs12933120(1)	rs8058233(1)	rs8061528(1)	rs11076781(1)	rs9989424(1)	rs10852636(1)	rs11641763(1)	rs2158443(1)	rs740862(1)	rs735830(1)	rs1799892(1)	rs1053874(1)	rs710891(1)	rs7200737(1)	rs11646287(1)	rs6500550(1)
2013_ObesityClass1_ieu-a-90 1 1 rs2250377 201891498 1.6e-05 63 13 6 15 7 22 rs704633(1)	rs504988(1)	rs651103(1)	rs7551784(1)	rs10920254(1)	rs2644123(1)	rs2678209(1)	rs12126156(1)	rs4379719(1)	rs2820289(1)	rs2820290(1)	rs2820292(1)	rs1022361(1)	rs1032524(1)	rs10464(1)	rs2644128(1)	rs10920259(1)	rs2820295(1)	rs2644112(1)	rs2644119(1)	rs903678(1)	rs2644122(1)	rs6701026(1)	rs12562614(1)	rs2644107(1)	rs1400875(1)	rs2172935(1)	rs2820311(1)	rs8024(1)	rs10920270(1)	rs2279681(1)	rs2820315(1)	rs2644121(1)	rs2819346(1)	rs2644120(1)	rs2820323(1)	rs2819347(1)	rs4309038(1)	rs4494199(1)	rs2819348(1)	rs2819349(1)	rs10800796(1)	rs2047264(1)	rs10753906(1)
2013_ObesityClass1_ieu-a-90 14 1 rs3783890 93323930 1.6e-05 180 5 40 102 15 18 rs11626499(1)	rs7148516(1)	rs1044780(1)	rs11622193(1)	rs8015024(1)	rs8017942(1)	rs11628028(1)	rs11628070(1)	rs7156581(1)	rs11160109(1)	rs11850719(1)	rs11629322(1)	rs7140710(1)	rs17094891(1)	rs10484032(1)	rs740789(1)	rs733560(1)	rs733559(1)	rs11621025(1)	rs11628538(1)	rs12587394(1)	rs2273638(1)	rs2273639(1)	rs12884084(1)	rs11621084(1)	rs970790(1)	rs11160112(1)	rs1503960(1)	rs12894309(1)	rs7159126(1)	rs12894992(1)	rs12881444(1)	rs9919907(1)	rs12586312(1)	rs2295702(1)	rs2295704(1)	rs11621859(1)	rs11622939(1)	rs8014875(1)	rs6575325(1)	rs7142270(1)	rs2402282(1)	rs7147377(1)	rs4900182(1)	rs1950900(1)	rs6575334(1)	rs2402284(1)	rs10747303(1)	rs1015032(1)	rs6575335(1)
2013_ObesityClass1_ieu-a-90 16 1 rs1978487 31118621 1.6e-05 115 21 7 27 34 26 rs4889490(1)	rs11864054(1)	rs9933843(1)	rs1046276(1)	rs11649653(1)	rs12924903(1)	rs9319588(1)	rs3813020(1)	rs8050588(1)	rs10782001(1)	rs10782002(1)	rs1458202(1)	rs4889599(1)	rs2305884(1)	rs1870293(1)	rs2054213(1)	rs11150601(1)	rs897986(1)	rs4889603(1)	rs4889525(1)	rs11076(1)	rs6950(1)	rs9938550(1)	rs2305880(1)	rs13708(1)	rs8062719(1)	rs8060857(1)	rs12445568(1)	rs4889606(1)	rs9926533(1)	rs7203999(1)	rs7184567(1)	rs11150604(1)	rs12445650(1)	rs8056842(1)	rs10871454(1)	rs732172(1)	rs9939417(1)	rs17839567(1)	rs2303223(1)	rs881929(1)	rs6565217(1)	rs2303222(1)	rs749671(1)	rs749670(1)	rs3751855(1)	rs7196726(1)	rs11865038(1)	rs7199949(1)	rs7294(1)
2013_ObesityClass1_ieu-a-90 1 1 rs6678622 77626794 1.7e-05 136 79 5 21 29 2 rs11162351(1)	rs12751064(1)	rs7536433(1)	rs17100758(1)	rs17385707(1)	rs3736313(1)	rs17381664(1)	rs9787306(1)	rs4949662(1)	rs278853(1)	rs7525870(1)	rs4121165(1)	rs12742653(1)	rs9729667(1)	rs1166698(1)	rs1780050(1)	rs12401738(1)	rs4130548(1)	rs11162405(1)	rs6424659(1)	rs12411130(1)	rs6699769(1)	rs6702939(1)	rs7537908(1)	rs12067638(1)	rs6669039(1)	rs7539956(1)	rs654185(1)	rs2031496(1)	rs11162411(1)	rs505301(1)	rs686716(1)	rs483760(1)	rs571255(1)	rs657954(1)	rs640935(1)	rs639677(1)	rs571988(1)	rs631045(1)	rs630640(1)	rs630245(1)	rs3790592(1)	rs587143(1)	rs664448(1)	rs812097(1)	rs6666954(1)	rs599417(1)	rs6666647(1)	rs651897(1)	rs540742(1)
2013_ObesityClass1_ieu-a-90 11 1 rs17075 119088621 1.7e-05 56 28 1 6 18 3 rs3759012(1)	rs1784559(1)	rs10790280(1)	rs10892322(1)	rs10892323(1)	rs11217129(1)	rs1003081(1)	rs13929(1)	rs1043314(1)	rs2276060(1)	rs538478(1)	rs1786141(1)	rs1784460(1)	rs1784302(1)	rs1614264(1)	rs3825061(1)	rs540261(1)	rs1177563(1)	rs1168568(1)	rs1307145(1)	rs2508948(1)	rs4614(1)	rs7127212(1)	rs592190(1)	rs1799993(1)	rs1006195(1)	rs494048(1)
2013_ObesityClass1_ieu-a-90 1 1 rs12569008 9735661 1.8e-05 24 2 13 6 1 2 rs10864435(1)	rs11121484(1)	rs12568720(1)	rs11121486(1)	rs10779731(1)	rs11121489(1)	rs17034335(1)	rs4585981(1)	rs1660741(1)
2013_ObesityClass1_ieu-a-90 1 1 rs12137651 49887458 1.8e-05 138 9 41 9 45 34 rs1167312(1)	rs1167314(1)	rs1727987(1)	rs1167311(1)	rs1167310(1)	rs1167309(1)	rs1405913(1)	rs2103266(1)	rs1112687(1)	rs11205633(1)	rs12738636(1)	rs12741784(1)	rs1343159(1)	rs1891667(1)	rs1343161(1)	rs1984278(1)	rs10888665(1)	rs2356525(1)	rs1112368(1)	rs6689057(1)	rs10788915(1)	rs7530169(1)	rs10788916(1)	rs978178(1)	rs1474910(1)	rs6701761(1)	rs7550578(1)	rs3903685(1)	rs6588357(1)	rs6588358(1)	rs7536940(1)	rs4926542(1)	rs4272666(1)	rs6659281(1)	rs6685462(1)	rs7526553(1)	rs4495760(1)	rs12128108(1)	rs6588362(1)	rs4926833(1)	rs4582848(1)	rs6693846(1)	rs4421632(1)	rs10736388(1)	rs7544728(1)	rs12023972(1)	rs4926545(1)	rs6697839(1)	rs10788924(1)	rs11205669(1)
2013_ObesityClass1_ieu-a-90 11 1 rs2155645 113042225 1.8e-05 217 52 62 45 48 10 rs4937870(1)	rs2186710(1)	rs10891481(1)	rs7937151(1)	rs10750016(1)	rs2155281(1)	rs720023(1)	rs7948789(1)	rs7126748(1)	rs11214440(1)	rs7110863(1)	rs7944570(1)	rs10502162(1)	rs11214441(1)	rs17583142(1)	rs2186707(1)	rs2155290(1)	rs2298527(1)	rs2212449(1)	rs2298526(1)	rs1940727(1)	rs1940726(1)	rs1940724(1)	rs6589353(1)	rs7950836(1)	rs1940718(1)	rs7106434(1)	rs7121047(1)	rs7115165(1)	rs7108081(1)	rs10891487(1)	rs1940701(1)	rs723599(1)	rs10750019(1)	rs1940697(1)	rs9919670(1)	rs9919557(1)	rs7118907(1)	rs6589354(1)	rs4589334(1)	rs7113596(1)	rs10891490(1)	rs11214457(1)	rs10732853(1)	rs11214459(1)	rs11214460(1)	rs999851(1)	rs1940733(1)	rs11214463(1)	rs7926312(1)
2013_ObesityClass1_ieu-a-90 17 1 rs1000940 5379957 1.8e-05 193 84 38 61 2 8 rs385471(1)	rs418305(1)	rs376516(1)	rs238233(1)	rs426475(1)	rs238225(1)	rs9892960(1)	rs1602914(1)	rs2467301(1)	rs7212681(1)	rs2641231(1)	rs2251155(1)	rs937232(1)	rs7220835(1)	rs6502860(1)	rs9903367(1)	rs7219586(1)	rs3026101(1)	rs3026108(1)	rs3026109(1)	rs1065482(1)	rs1065483(1)	rs3026115(1)	rs1058400(1)	rs7426(1)	rs739768(1)	rs16954604(1)	rs1806232(1)	rs1806236(1)	rs1806239(1)	rs17635627(1)	rs2309372(1)	rs9789002(1)	rs12600578(1)	rs12602061(1)	rs12602074(1)	rs2871210(1)	rs3026133(1)	rs8066702(1)	rs1806247(1)	rs1806249(1)	rs1989945(1)	rs1989946(1)	rs3026140(1)	rs1806255(1)	rs1806256(1)	rs3026142(1)	rs3026145(1)	rs1806261(1)	rs1806263(1)
2013_ObesityClass1_ieu-a-90 5 1 rs13153782 108271437 1.9e-05 288 105 48 51 48 36 rs7722766(1)	rs7719708(1)	rs6882731(1)	rs7716454(1)	rs6886275(1)	rs2116823(1)	rs7721143(1)	rs867912(1)	rs8180405(1)	rs7444532(1)	rs2916577(1)	rs288193(1)	rs288190(1)	rs288183(1)	rs288180(1)	rs288173(1)	rs288172(1)	rs288171(1)	rs288169(1)	rs288168(1)	rs288164(1)	rs288161(1)	rs288157(1)	rs288154(1)	rs288147(1)	rs288146(1)	rs288145(1)	rs288144(1)	rs15158(1)	rs288143(1)	rs286750(1)	rs286749(1)	rs289227(1)	rs289228(1)	rs289230(1)	rs288238(1)	rs288237(1)	rs288233(1)	rs288232(1)	rs288230(1)	rs288228(1)	rs41131(1)	rs34415(1)	rs286818(1)	rs40067(1)	rs158186(1)	rs41129(1)	rs34383(1)	rs286809(1)	rs158175(1)
2013_ObesityClass1_ieu-a-90 6 1 rs11758083 43799603 1.9e-05 17 4 5 2 6 0 rs998584(1)	rs1358980(1)	rs1885659(1)	rs10948095(1)	rs6908133(1)	rs9462928(1)	rs943084(1)	rs2396081(1)
2013_ObesityClass1_ieu-a-90 9 1 rs10481558 16715659 1.9e-05 227 126 38 15 29 19 rs10738451(1)	rs1330304(1)	rs1330303(1)	rs10738452(1)	rs10756788(1)	rs10962549(1)	rs10756789(1)	rs10756790(1)	rs10962550(1)	rs10810597(1)	rs10756791(1)	rs1411430(1)	rs2840290(1)	rs2150090(1)	rs4961747(1)	rs10810604(1)	rs7866023(1)	rs9987471(1)	rs13290007(1)	rs10810607(1)	rs1330298(1)	rs10810611(1)	rs10962567(1)	rs10962568(1)	rs944207(1)	rs13294647(1)	rs10962570(1)	rs10810616(1)	rs10810619(1)	rs10962574(1)	rs10511626(1)	rs10756811(1)	rs12344347(1)	rs4961755(1)	rs12353453(1)	rs10962582(1)	rs4961757(1)	rs7024466(1)	rs10810621(1)	rs7855465(1)	rs10810624(1)	rs10962589(1)	rs10733321(1)	rs7856702(1)	rs10810627(1)	rs10756812(1)	rs11795031(1)	rs10810628(1)	rs3927536(1)	rs10810629(1)
2013_ObesityClass1_ieu-a-90 12 1 rs2638571 99178607 1.9e-05 180 23 34 78 27 18 rs2372631(1)	rs2372632(1)	rs7306078(1)	rs7974917(1)	rs7485825(1)	rs6419378(1)	rs10860387(1)	rs7975384(1)	rs2372635(1)	rs2372636(1)	rs2372637(1)	rs2372639(1)	rs7137868(1)	rs7307199(1)	rs2372640(1)	rs7297221(1)	rs2888378(1)	rs10745840(1)	rs10777954(1)	rs2888379(1)	rs3803094(1)	rs7970121(1)	rs4762548(1)	rs2372641(1)	rs2372642(1)	rs7299393(1)	rs7314011(1)	rs7313721(1)	rs7314469(1)	rs10860388(1)	rs2372643(1)	rs4762222(1)	rs6538898(1)	rs4762555(1)	rs10745842(1)	rs4762556(1)	rs10860392(1)	rs4762559(1)	rs7979741(1)	rs2372719(1)	rs10507107(1)	rs2372721(1)	rs7961981(1)	rs7961789(1)	rs7965982(1)	rs2372726(1)	rs2372727(1)	rs9788038(1)	rs7979379(1)	rs6538900(1)
2013_ObesityClass1_ieu-a-90 18 1 rs1461724 42242428 2e-05 59 19 21 3 16 0 rs553470(1)	rs1381342(1)	rs12967716(1)	rs9304267(1)	rs1461721(1)	rs7236024(1)	rs12967873(1)	rs1461718(1)	rs1461717(1)	rs1461715(1)	rs898792(1)	rs898791(1)	rs882291(1)	rs882290(1)	rs1026596(1)	rs898785(1)	rs12956046(1)	rs8085350(1)	rs12967041(1)
2013_ObesityClass1_ieu-a-90 6 1 rs2033530 40380179 2.1e-05 34 10 1 10 10 3 rs2304285(1)	rs751414(1)	rs1433723(1)	rs1433722(1)	rs4145198(1)	rs6458154(1)	rs1433721(1)	rs17681421(1)	rs3734557(1)	rs2436728(1)	rs2436726(1)	rs17681686(1)	rs1579557(1)	rs2033528(1)	rs3004074(1)	rs2033527(1)	rs985146(1)	rs985145(1)	rs9471341(1)	rs2504829(1)	rs12173741(1)	rs6931355(1)	rs6941669(1)
2013_ObesityClass1_ieu-a-90 11 1 rs7123220 122637455 2.1e-05 64 12 12 13 13 14 rs12422102(1)	rs11218712(1)	rs4489754(1)	rs10790514(1)	rs11218714(1)	rs3890623(1)	rs6589936(1)	rs10502249(1)	rs10790515(1)	rs12420606(1)	rs10750215(1)	rs10750216(1)	rs6589938(1)	rs11218725(1)	rs7952141(1)	rs10790517(1)	rs6589939(1)	rs7941030(1)	rs10892871(1)	rs7127978(1)	rs7115089(1)	rs7117842(1)	rs10790519(1)	rs11606532(1)	rs12291999(1)	rs11600391(1)	rs11218751(1)	rs949300(1)	rs10892880(1)	rs10892881(1)	rs10750219(1)	rs7129189(1)	rs11602361(1)	rs10790521(1)	rs7930792(1)	rs2233(1)	rs6589946(1)	rs10790522(1)	rs1000722(1)	rs11218771(1)
2013_ObesityClass1_ieu-a-90 14 1 rs17522122 32833676 2.1e-05 53 27 6 5 5 10 rs2239647(1)	rs1051695(1)	rs2300861(1)	rs2143975(1)	rs10145461(1)	rs4261436(1)	rs12879159(1)	rs12882859(1)	rs7146265(1)	rs7145828(1)	rs12885467(1)	rs11623122(1)	rs11623036(1)	rs11623135(1)	rs10147849(1)	rs2143976(1)	rs12894779(1)	rs12894833(1)	rs12895330(1)	rs12896446(1)
2013_ObesityClass1_ieu-a-90 15 1 rs2652594 51714613 2.3e-05 366 149 99 15 89 14 rs17648104(1)	rs17648140(1)	rs7164265(1)	rs3751585(1)	rs12593979(1)	rs11631408(1)	rs3736485(1)	rs930920(1)	rs11630842(1)	rs7165887(1)	rs6493498(1)	rs1031664(1)	rs12438892(1)	rs1080394(1)	rs8039073(1)	rs11070851(1)	rs11636170(1)	rs10467923(1)	rs4775943(1)	rs4774591(1)	rs8042221(1)	rs4775944(1)	rs4775946(1)	rs4774592(1)	rs12101858(1)	rs11070853(1)	rs17603116(1)	rs12102203(1)	rs8024506(1)	rs4144941(1)	rs12101730(1)	rs7181470(1)	rs11070854(1)	rs6493501(1)	rs4462537(1)	rs2124875(1)	rs8031903(1)	rs11638240(1)	rs6493505(1)	rs11070855(1)	rs7182977(1)	rs7161973(1)	rs11632853(1)	rs11070857(1)	rs11635592(1)	rs4143723(1)	rs4143722(1)	rs2414105(1)	rs2414106(1)	rs4775953(1)
2013_ObesityClass1_ieu-a-90 4 1 rs1440933 65031798 2.5e-05 215 51 77 39 41 7 rs7695913(1)	rs6811530(1)	rs6551872(1)	rs4860166(1)	rs11727445(1)	rs11731709(1)	rs2060028(1)	rs2060027(1)	rs13435044(1)	rs1346839(1)	rs12508307(1)	rs17085463(1)	rs6839298(1)	rs11722970(1)	rs9998084(1)	rs10023055(1)	rs6841252(1)	rs6419909(1)	rs11721709(1)	rs6857709(1)	rs1372029(1)	rs1372027(1)	rs11721717(1)	rs2882089(1)	rs1561644(1)	rs1975401(1)	rs1372026(1)	rs1372025(1)	rs968827(1)	rs10015862(1)	rs7659796(1)	rs12501731(1)	rs7434771(1)	rs7434769(1)	rs7438842(1)	rs10011018(1)	rs7692619(1)	rs2349113(1)	rs4383662(1)	rs2882090(1)	rs7664968(1)	rs1837655(1)	rs1968552(1)	rs1440921(1)	rs7687808(1)	rs1440923(1)	rs1440896(1)	rs2119431(1)	rs9991391(1)	rs4143(1)
2013_ObesityClass1_ieu-a-90 15 1 rs2045612 23997355 2.5e-05 154 44 65 16 24 5 rs1459962(1)	rs1459968(1)	rs2353516(1)	rs2100744(1)	rs4778380(1)	rs4778381(1)	rs8024710(1)	rs12904603(1)	rs12905098(1)	rs12916527(1)	rs12906104(1)	rs2169119(1)	rs11161385(1)	rs11161386(1)	rs1459969(1)	rs8028190(1)	rs12898782(1)	rs7175410(1)	rs8040362(1)	rs12903421(1)	rs10873648(1)	rs10873649(1)	rs1563816(1)	rs1563817(1)	rs387171(1)	rs1966109(1)	rs11161396(1)	rs1829255(1)	rs7181324(1)	rs12906818(1)	rs11858092(1)	rs12906657(1)	rs11856023(1)	rs1850484(1)	rs1976757(1)	rs8027896(1)	rs11853840(1)	rs2883507(1)	rs8041496(1)	rs2354735(1)	rs12442860(1)	rs7172349(1)	rs11629740(1)	rs7178445(1)	rs12438729(1)
2013_ObesityClass1_ieu-a-90 4 1 rs2869926 88280224 2.6e-05 30 11 6 4 4 5 rs10032109(1)	rs17789027(1)	rs4693209(1)	rs17789147(1)	rs7656367(1)	rs6819344(1)	rs881561(1)	rs893971(1)	rs17732955(1)	rs9637599(1)	rs4423843(1)	rs10024717(1)	rs17789621(1)
2013_ObesityClass1_ieu-a-90 17 1 rs3785885 45981274 2.7e-05 9 8 0 1 0 0 rs2055797(1)
2013_ObesityClass1_ieu-a-90 2 1 rs1016756 58450214 2.8e-05 65 18 5 25 15 2 rs17049461(1)	rs17049462(1)	rs17049463(1)	rs6721616(1)	rs17049464(1)	rs12619492(1)	rs12619556(1)	rs6734368(1)	rs12618666(1)	rs11896062(1)	rs17049476(1)	rs17049480(1)	rs10490248(1)	rs997215(1)	rs6756491(1)	rs887956(1)	rs12612425(1)	rs722764(1)	rs17049491(1)	rs17049494(1)	rs4444510(1)	rs10490246(1)	rs6722302(1)	rs12613228(1)	rs3732138(1)	rs17399306(1)	rs17399334(1)	rs2215939(1)	rs17269091(1)	rs12618801(1)	rs17269098(1)	rs12612428(1)	rs10184424(1)	rs10187702(1)	rs10176567(1)	rs13419650(1)	rs10211630(1)	rs6722165(1)	rs10207788(1)	rs10211534(1)	rs13416859(1)	rs17049705(1)
2013_ObesityClass1_ieu-a-90 17 1 rs868340 36476767 2.9e-05 58 27 3 10 9 9 rs4796217(1)	rs4796221(1)	rs9904602(1)	rs4796223(1)	rs4796224(1)	rs2306589(1)	rs2306590(1)	rs17560870(1)	rs2306593(1)	rs8070260(1)	rs11657469(1)	rs2291285(1)	rs11263770(1)	rs12941866(1)	rs12601380(1)	rs9906189(1)	rs8078390(1)	rs2285642(1)	rs12150665(1)	rs8068351(1)	rs2074103(1)	rs1106908(1)	rs3744593(1)	rs17619821(1)	rs12603276(1)	rs1005552(1)	rs8078079(1)	rs12936319(1)
2013_ObesityClass1_ieu-a-90 1 1 rs12121951 176447576 3e-05 4 0 0 4 0 0 rs4233166(1)	rs4652173(1)	rs4652175(1)	rs4650943(1)
2013_ObesityClass1_ieu-a-90 2 1 rs6710140 621006 3e-05 12 2 1 2 7 0 rs13399076(1)	rs13391869(1)	rs2903497(1)	rs12714410(1)	rs12714411(1)	rs12714412(1)	rs2947414(1)	rs13016587(1)	rs9784046(1)
2013_ObesityClass1_ieu-a-90 16 1 rs6500637 4870660 3e-05 110 53 4 24 28 1 rs12932724(1)	rs7201715(1)	rs759991(1)	rs741695(1)	rs3827527(1)	rs3827528(1)	rs741692(1)	rs930854(1)	rs930855(1)	rs6500635(1)	rs2075466(1)	rs2075467(1)	rs17832589(1)	rs17630889(1)	rs7194890(1)	rs9925944(1)	rs11076849(1)	rs12444795(1)	rs1827983(1)	rs7186142(1)	rs9934930(1)	rs9935080(1)	rs8056889(1)	rs9923349(1)	rs3747614(1)	rs17770918(1)	rs2063101(1)	rs8056320(1)	rs10500326(1)	rs3813749(1)	rs1876354(1)	rs12446456(1)	rs2251666(1)	rs2456779(1)	rs11076854(1)	rs3185547(1)	rs882235(1)	rs7928(1)	rs7214(1)	rs1049212(1)	rs2037912(1)	rs1049208(1)	rs1049206(1)	rs741769(1)	rs2015319(1)	rs2075637(1)	rs8060738(1)	rs2660243(1)	rs1049205(1)	rs12921187(1)
2013_ObesityClass1_ieu-a-90 18 1 rs7236311 75425495 3e-05 115 17 35 35 8 20 rs4891271(1)	rs4891273(1)	rs4891066(1)	rs4891274(1)	rs17195710(1)	rs17280780(1)	rs12966380(1)	rs4274504(1)	rs6566091(1)	rs7407699(1)	rs7234875(1)	rs1435985(1)	rs11660753(1)	rs7231277(1)	rs727894(1)	rs7228890(1)	rs4410169(1)	rs4622605(1)	rs7235563(1)	rs724764(1)	rs724765(1)	rs2897085(1)	rs3826652(1)	rs3745084(1)	rs3745082(1)	rs3745081(1)	rs1561080(1)	rs719179(1)	rs7242637(1)	rs7229401(1)	rs7407326(1)	rs9950350(1)	rs1946713(1)	rs1435988(1)	rs2897084(1)	rs11660458(1)	rs1435991(1)	rs1865720(1)	rs7236756(1)	rs3813081(1)	rs3813080(1)	rs17283454(1)	rs11659761(1)	rs8096298(1)	rs1865721(1)	rs17283692(1)	rs8094181(1)	rs7244787(1)	rs17283867(1)	rs12963006(1)
2013_ObesityClass1_ieu-a-90 3 1 rs39654 173377333 3.1e-05 44 9 27 2 5 1 rs792361(1)	rs247975(1)	rs583514(1)	rs488029(1)	rs536445(1)	rs472103(1)	rs497383(1)	rs541651(1)
2013_ObesityClass1_ieu-a-90 12 1 rs11837234 49302095 3.1e-05 25 2 5 15 3 0 rs10747564(1)	rs10735819(1)	rs3847766(1)	rs11168936(1)	rs7307435(1)	rs10875939(1)	rs11168943(1)	rs10875941(1)	rs2335232(1)	rs10875942(1)	rs12322783(1)	rs2236746(1)	rs7342318(1)	rs7295247(1)	rs11835037(1)	rs12322335(1)	rs12313488(1)	rs11168973(1)
2013_ObesityClass1_ieu-a-90 17 1 rs3764400 48046570 3.1e-05 83 38 7 12 25 1 rs2325752(1)	rs11079803(1)	rs2525105(1)	rs17616799(1)	rs4794333(1)	rs886444(1)	rs2905855(1)	rs2240119(1)	rs757353(1)	rs2023885(1)	rs2229369(1)	rs2240120(1)	rs16951519(1)	rs2240121(1)	rs978263(1)	rs8071199(1)	rs7224461(1)	rs2109983(1)	rs3815472(1)	rs8071879(1)	rs2325804(1)	rs208009(1)	rs208008(1)	rs208005(1)	rs208015(1)	rs6504108(1)	rs1452663(1)	rs16953941(1)	rs1979897(1)	rs16954268(1)	rs16954324(1)	rs17621689(1)	rs10514944(1)	rs17623518(1)	rs16955960(1)	rs16956501(1)	rs16957085(1)	rs9899997(1)
2013_ObesityClass1_ieu-a-90 18 1 rs2510344 23533321 3.2e-05 115 23 29 28 19 16 rs9958358(1)	rs4800464(1)	rs6507591(1)	rs6507592(1)	rs1276324(1)	rs7230499(1)	rs17259202(1)	rs12958569(1)	rs2878881(1)	rs9954741(1)	rs303753(1)	rs167336(1)	rs303757(1)	rs182498(1)	rs1367085(1)	rs12966114(1)	rs1429935(1)	rs891389(1)	rs1788817(1)	rs1652342(1)	rs1367083(1)	rs6507708(1)	rs1788820(1)	rs891387(1)	rs891386(1)	rs1808579(1)	rs1788825(1)	rs1652376(1)	rs1788823(1)	rs2236707(1)	rs6507716(1)	rs12964689(1)	rs4800162(1)	rs4800488(1)	rs6507720(1)	rs7239575(1)	rs1805082(1)	rs1788821(1)	rs1788799(1)	rs2435307(1)	rs1652344(1)	rs1652343(1)	rs1788762(1)	rs11663558(1)	rs1631685(1)	rs1805081(1)	rs1788785(1)	rs2510340(1)	rs1624695(1)	rs1623060(1)
2013_ObesityClass1_ieu-a-90 2 1 rs7593128 46018041 3.3e-05 112 60 37 7 7 1 rs1562649(1)	rs10084463(1)	rs2122112(1)	rs2255094(1)	rs7575331(1)	rs6743504(1)	rs6544869(1)	rs1009399(1)	rs1470598(1)	rs6544870(1)	rs1470597(1)	rs13420874(1)	rs6712036(1)	rs6748375(1)	rs12712961(1)
2013_ObesityClass1_ieu-a-90 17 1 rs12939549 80637924 3.3e-05 302 138 44 92 21 7 rs11658698(1)	rs11150865(1)	rs7215496(1)	rs11150866(1)	rs4424946(1)	rs4075781(1)	rs9899563(1)	rs11655474(1)	rs12951309(1)	rs12949279(1)	rs12949300(1)	rs11656563(1)	rs12600592(1)	rs12944929(1)	rs12946994(1)	rs8065287(1)	rs9913181(1)	rs11653499(1)	rs12951779(1)	rs9890502(1)	rs7503807(1)	rs4890056(1)	rs9909241(1)	rs11658093(1)	rs12946049(1)	rs8075393(1)	rs12950489(1)	rs901062(1)	rs901064(1)	rs12952285(1)	rs12947696(1)	rs731452(1)	rs12936076(1)	rs7214153(1)	rs8071015(1)	rs7220261(1)	rs8080265(1)	rs999977(1)	rs9910745(1)	rs7215534(1)	rs11150735(1)	rs11150736(1)	rs9915162(1)	rs8068637(1)	rs12940622(1)	rs8066867(1)	rs8067046(1)	rs7212142(1)	rs9894736(1)	rs7220294(1)
2013_ObesityClass1_ieu-a-90 3 1 rs11715357 62107324 3.4e-05 56 23 0 5 18 10 rs886556(1)	rs886555(1)	rs1876574(1)	rs1983165(1)	rs12496333(1)	rs1508396(1)	rs12637866(1)	rs4688287(1)	rs12634734(1)	rs2063205(1)	rs10510870(1)	rs7609607(1)	rs10510872(1)	rs1995758(1)	rs1995759(1)	rs953311(1)	rs1508399(1)	rs9817164(1)	rs2136065(1)	rs2174928(1)	rs1911746(1)	rs931928(1)	rs931929(1)	rs7625958(1)	rs17066105(1)	rs11917047(1)	rs7648628(1)	rs1107092(1)	rs880417(1)	rs906592(1)	rs4402932(1)	rs6445257(1)	rs6798094(1)
2013_ObesityClass1_ieu-a-90 6 1 rs11754690 33776380 3.4e-05 101 35 13 40 4 9 rs2296329(1)	rs11759011(1)	rs942636(1)	rs11758031(1)	rs4711346(1)	rs4713677(1)	rs9394165(1)	rs943466(1)	rs943467(1)	rs6904991(1)	rs6925273(1)	rs4342423(1)	rs755495(1)	rs755496(1)	rs755497(1)	rs11752297(1)	rs4711347(1)	rs12173787(1)	rs7774620(1)	rs747694(1)	rs747692(1)	rs1075379(1)	rs943471(1)	rs2296744(1)	rs6904716(1)	rs6933607(1)	rs2296748(1)	rs943474(1)	rs943475(1)	rs9394166(1)	rs943479(1)	rs2395402(1)	rs9394167(1)	rs756137(1)	rs6929696(1)	rs12524768(1)	rs1359781(1)	rs3806108(1)	rs3828783(1)	rs3793079(1)	rs2281820(1)	rs943462(1)	rs2395400(1)	rs3806109(1)	rs2281819(1)	rs3763253(1)	rs9366829(1)	rs2894342(1)	rs767896(1)	rs9469595(1)
2013_ObesityClass1_ieu-a-90 10 1 rs10883806 102953319 3.4e-05 169 60 14 24 28 43 rs3740416(1)	rs3740409(1)	rs2902544(1)	rs4919649(1)	rs4919652(1)	rs2145307(1)	rs4919656(1)	rs17114641(1)	rs2031604(1)	rs10883735(1)	rs10883737(1)	rs729025(1)	rs11191343(1)	rs3824756(1)	rs4919666(1)	rs17114803(1)	rs2298278(1)	rs17114808(1)	rs11818043(1)	rs11191356(1)	rs12573474(1)	rs10883757(1)	rs4146429(1)	rs4244354(1)	rs3961457(1)	rs11191365(1)	rs8354(1)	rs11191375(1)	rs10883766(1)	rs12415043(1)	rs4919669(1)	rs999867(1)	rs284861(1)	rs284851(1)	rs4919683(1)	rs17115100(1)	rs3740397(1)	rs1004467(1)	rs3781287(1)	rs3824755(1)	rs10786712(1)	rs6163(1)	rs6162(1)	rs10883785(1)	rs11191416(1)	rs7097872(1)	rs7096475(1)	rs4290163(1)	rs3824754(1)	rs4409766(1)
2013_ObesityClass1_ieu-a-90 14 1 rs1998776 52888872 3.4e-05 73 1 19 5 19 29 rs1998777(1)	rs1998779(1)	rs12586707(1)	rs7146179(1)	rs12587286(1)	rs12588482(1)	rs12589020(1)	rs1886785(1)	rs1886786(1)	rs7152229(1)	rs7151643(1)	rs7146915(1)	rs2025633(1)	rs6572867(1)	rs1952088(1)	rs17125798(1)	rs11629431(1)	rs7145392(1)	rs7143400(1)	rs6572868(1)	rs3818453(1)	rs7158645(1)	rs912861(1)	rs7144029(1)	rs7145440(1)	rs4450307(1)	rs7155860(1)	rs2025634(1)	rs7147258(1)	rs1952089(1)	rs7160582(1)	rs1952090(1)	rs2357946(1)	rs2357947(1)	rs11157933(1)	rs6572869(1)	rs7158114(1)	rs9646151(1)	rs12884504(1)	rs7158555(1)	rs11621275(1)	rs4901305(1)	rs11157934(1)	rs8003683(1)	rs8019279(1)	rs2296495(1)	rs17125924(1)	rs1952091(1)	rs12434179(1)	rs17125944(1)
2013_ObesityClass1_ieu-a-90 14 1 rs12434218 103608584 3.4e-05 141 73 64 3 1 0 rs8014069(1)	rs11625397(1)	rs11160755(1)	rs12881418(1)
2013_ObesityClass1_ieu-a-90 8 1 rs10156271 76334106 3.5e-05 228 23 113 47 28 17 rs1903128(1)	rs1380228(1)	rs1380226(1)	rs1096315(1)	rs1585325(1)	rs1070036(1)	rs2169015(1)	rs1585322(1)	rs1585321(1)	rs10091057(1)	rs4147516(1)	rs979925(1)	rs1380227(1)	rs1031673(1)	rs4991042(1)	rs7831448(1)	rs10089326(1)	rs1993619(1)	rs2125609(1)	rs6472952(1)	rs1459188(1)	rs767260(1)	rs10111918(1)	rs7814067(1)	rs9643700(1)	rs6982133(1)	rs7014204(1)	rs7827020(1)	rs6472955(1)	rs1367566(1)	rs2014250(1)	rs12679759(1)	rs1367563(1)	rs17424488(1)	rs13248565(1)	rs9650162(1)	rs7836238(1)	rs10093444(1)	rs10092489(1)	rs10112073(1)	rs12680321(1)	rs2010179(1)	rs10464888(1)	rs7013786(1)	rs10104594(1)	rs10112085(1)	rs11779970(1)	rs12678607(1)	rs1835514(1)	rs1594445(1)
2013_ObesityClass1_ieu-a-90 16 1 rs1477199 53678223 3.5e-05 62 50 5 5 1 1 rs17193922(1)	rs16952362(1)	rs17214955(1)	rs16952396(1)	rs4617860(1)	rs4783818(1)	rs16952482(1)
2013_ObesityClass1_ieu-a-90 2 1 rs17035249 109250247 3.6e-05 103 47 18 30 8 0 rs13027539(1)	rs6746506(1)	rs7561185(1)	rs2069246(1)	rs4676070(1)	rs12478508(1)	rs11123725(1)	rs1529574(1)	rs12624178(1)	rs4676258(1)	rs10180227(1)	rs1430306(1)	rs7585139(1)	rs6542802(1)	rs4676076(1)	rs4378834(1)	rs4467303(1)	rs11123731(1)	rs13427247(1)	rs17035137(1)	rs13396408(1)	rs12611726(1)	rs12615104(1)	rs12619389(1)	rs2115899(1)	rs2378299(1)	rs10174115(1)	rs10190545(1)	rs17035155(1)	rs10177615(1)	rs7586264(1)	rs12613416(1)	rs10195035(1)	rs6719705(1)	rs891425(1)	rs6725756(1)	rs13407916(1)	rs13418725(1)
2013_ObesityClass1_ieu-a-90 17 1 rs11652070 45851301 3.6e-05 1 0 1 0 0 0 NONE
2013_ObesityClass1_ieu-a-90 1 1 rs12731454 96602096 3.8e-05 254 92 41 69 39 13 rs505066(1)	rs501444(1)	rs12025137(1)	rs2151621(1)	rs587242(1)	rs545152(1)	rs588660(1)	rs550739(1)	rs2968487(1)	rs6658131(1)	rs1980683(1)	rs1980684(1)	rs661573(1)	rs509588(1)	rs510552(1)	rs663771(1)	rs12030271(1)	rs7543590(1)	rs7543671(1)	rs11165623(1)	rs1830868(1)	rs1853738(1)	rs12758621(1)	rs1989141(1)	rs722155(1)	rs4000303(1)	rs10489740(1)	rs11165643(1)	rs12116443(1)	rs2181375(1)	rs2038645(1)	rs1555542(1)	rs6665130(1)	rs10489741(1)	rs6668913(1)	rs1973993(1)	rs12123815(1)	rs12410097(1)	rs1555543(1)	rs12562499(1)	rs6677997(1)	rs12739556(1)	rs12566597(1)	rs7541994(1)	rs11165659(1)	rs11165660(1)	rs7541109(1)	rs7555035(1)	rs9887887(1)	rs12751763(1)
2013_ObesityClass1_ieu-a-90 1 1 rs2801336 71934499 3.9e-05 74 7 12 14 33 8 rs11209852(1)	rs1426178(1)	rs11209853(1)	rs6659202(1)	rs1426173(1)	rs2114214(1)	rs11209870(1)	rs7550950(1)	rs2786849(1)	rs2256783(1)	rs2768395(1)	rs2256913(1)	rs2114213(1)	rs7544722(1)	rs2422058(1)	rs17091969(1)	rs2801328(1)	rs1834527(1)	rs7541380(1)	rs17097636(1)	rs7513441(1)	rs12024769(1)	rs7514339(1)	rs1365209(1)	rs1016126(1)	rs10493489(1)	rs11803787(1)	rs2186096(1)	rs10518394(1)	rs2489821(1)	rs2768378(1)	rs2554414(1)	rs2801321(1)	rs12566464(1)	rs17092041(1)	rs10889938(1)	rs6658032(1)	rs11802650(1)	rs6666863(1)	rs2801322(1)	rs1486103(1)	rs1937186(1)	rs2630411(1)	rs1954600(1)	rs1486099(1)	rs1937184(1)	rs1486101(1)	rs1486113(1)	rs3102926(1)	rs3102911(1)
2013_ObesityClass1_ieu-a-90 18 1 rs9947301 60202357 3.9e-05 29 13 4 12 0 0 rs1942873(1)	rs6567162(1)	rs9965724(1)	rs11876242(1)	rs9957921(1)	rs8088849(1)	rs8092109(1)	rs12456728(1)	rs12457166(1)	rs9966504(1)	rs11152217(1)	rs9961578(1)
2013_ObesityClass1_ieu-a-90 2 1 rs13383974 541079 4e-05 35 7 1 5 21 1 rs13400371(1)	rs13406109(1)	rs2903485(1)	rs13391139(1)	rs7566675(1)	rs7556799(1)	rs1320366(1)	rs1317449(1)	rs1320367(1)	rs1317448(1)	rs1317447(1)	rs13405471(1)	rs6736819(1)	rs13414548(1)	rs13415127(1)	rs2864823(1)	rs10208441(1)	rs4130524(1)	rs13432822(1)	rs13384165(1)	rs17041983(1)	rs13411762(1)	rs6733854(1)	rs17042013(1)	rs10209543(1)	rs10209658(1)	rs10170606(1)
2013_ObesityClass1_ieu-a-90 8 1 rs12680842 94570378 4e-05 193 85 14 58 29 7 rs2450554(1)	rs2445699(1)	rs7824722(1)	rs7831073(1)	rs2470718(1)	rs2515165(1)	rs6997115(1)	rs16916760(1)	rs2515161(1)	rs2470731(1)	rs10109060(1)	rs2515157(1)	rs2515156(1)	rs1598713(1)	rs10956911(1)	rs2046666(1)	rs2445721(1)	rs10504936(1)	rs13281619(1)	rs13280849(1)	rs2470742(1)	rs2470740(1)	rs2381793(1)	rs12681366(1)	rs10102233(1)	rs2470739(1)	rs12545262(1)	rs12682038(1)	rs4735292(1)	rs16916802(1)	rs2450558(1)	rs3019146(1)	rs1872889(1)	rs2931632(1)	rs2246066(1)	rs2291439(1)	rs3019149(1)	rs2930958(1)	rs2930961(1)	rs2930962(1)	rs3019154(1)	rs3019278(1)	rs3019279(1)	rs2930964(1)	rs3019280(1)	rs3019281(1)	rs2197003(1)	rs2921387(1)	rs2921385(1)	rs935052(1)
2013_ObesityClass1_ieu-a-90 2 1 rs4851057 105322780 4.1e-05 27 15 7 4 0 1 rs4851752(1)	rs6732678(1)	rs4851056(1)	rs4851754(1)	rs4851758(1)
2013_ObesityClass1_ieu-a-90 3 1 rs6798071 77460943 4.1e-05 108 2 1 37 64 4 rs1374899(1)	rs7614439(1)	rs7646911(1)	rs1345179(1)	rs2166801(1)	rs12487172(1)	rs13071799(1)	rs735191(1)	rs735189(1)	rs1470570(1)	rs1470569(1)	rs1374897(1)	rs4684012(1)	rs1374896(1)	rs17015294(1)	rs2324825(1)	rs6789690(1)	rs6790141(1)	rs13064369(1)	rs13081032(1)	rs6794631(1)	rs935525(1)	rs7617960(1)	rs13059728(1)	rs6799832(1)	rs13077150(1)	rs13319996(1)	rs6548513(1)	rs6548514(1)	rs9309770(1)	rs7641269(1)	rs1470571(1)	rs1470572(1)	rs12152506(1)	rs9839344(1)	rs7625804(1)	rs1447846(1)	rs775775(1)	rs775780(1)	rs811352(1)	rs812887(1)	rs775714(1)	rs1721178(1)	rs775751(1)	rs775753(1)	rs796529(1)	rs775755(1)	rs775756(1)	rs775758(1)	rs1666157(1)
2013_ObesityClass1_ieu-a-90 13 1 rs4883723 53509897 4.1e-05 58 22 0 29 6 1 rs9568856(1)	rs2797084(1)	rs7328372(1)	rs9527095(1)	rs9536449(1)	rs1927855(1)	rs12429545(1)	rs7989022(1)	rs4477562(1)	rs11842521(1)	rs9568867(1)	rs9568868(1)	rs1927850(1)	rs9536453(1)	rs7322691(1)	rs9536460(1)	rs2225203(1)	rs7319020(1)	rs7326042(1)	rs9527104(1)	rs17061133(1)	rs1415157(1)	rs1336929(1)	rs9568874(1)	rs1537976(1)	rs2860123(1)	rs9285188(1)	rs9285190(1)	rs1336928(1)	rs943828(1)	rs9568876(1)	rs9563164(1)	rs4459448(1)	rs9316635(1)	rs9316636(1)	rs4143818(1)
2013_ObesityClass1_ieu-a-90 16 1 rs8046196 82967743 4.1e-05 93 18 30 27 18 0 rs11150496(1)	rs4782734(1)	rs9319576(1)	rs9319577(1)	rs4782736(1)	rs6565075(1)	rs9931196(1)	rs9933586(1)	rs9933935(1)	rs2059230(1)	rs929846(1)	rs929847(1)	rs929848(1)	rs1559312(1)	rs4783293(1)	rs918660(1)	rs918661(1)	rs4783294(1)	rs2325692(1)	rs9928039(1)	rs12929479(1)	rs12598295(1)	rs8064211(1)	rs8062451(1)	rs10492868(1)	rs17744685(1)	rs8059783(1)	rs4782742(1)	rs8063602(1)	rs6565099(1)	rs7206011(1)	rs7203988(1)	rs6565100(1)	rs8057717(1)	rs6565105(1)	rs2228685(1)	rs12934188(1)	rs12934355(1)	rs4366698(1)	rs4329910(1)	rs10220997(1)	rs11150533(1)	rs4387591(1)	rs4783307(1)	rs4294808(1)
2013_ObesityClass1_ieu-a-90 1 1 rs1629369 108110096 4.2e-05 141 71 12 22 33 3 rs2000259(1)	rs3747945(1)	rs2275914(1)	rs970954(1)	rs17020574(1)	rs12071280(1)	rs12077169(1)	rs11185238(1)	rs1418992(1)	rs1418991(1)	rs1418990(1)	rs6583058(1)	rs2801221(1)	rs1777458(1)	rs1781079(1)	rs1578816(1)	rs1777454(1)	rs1418999(1)	rs2995706(1)	rs1619485(1)	rs1777478(1)	rs1781061(1)	rs1781065(1)	rs1781066(1)	rs10494087(1)	rs1777477(1)	rs2336510(1)	rs2996918(1)	rs641333(1)	rs1660433(1)	rs1371884(1)	rs670321(1)	rs476769(1)	rs12742113(1)	rs499424(1)	rs17512743(1)	rs17572009(1)	rs614372(1)	rs614456(1)	rs614499(1)	rs614812(1)	rs550136(1)	rs547349(1)	rs1012840(1)	rs563245(1)	rs537587(1)	rs1660420(1)	rs1660419(1)	rs11185272(1)	rs1777449(1)
2013_ObesityClass1_ieu-a-90 5 1 rs12520833 106314492 4.2e-05 110 91 13 4 2 0 rs11741503(1)	rs4334851(1)	rs6888141(1)	rs6863010(1)	rs12520822(1)	rs11739877(1)
2013_ObesityClass1_ieu-a-90 9 1 rs927322 4152555 4.3e-05 61 12 7 14 27 1 rs483774(1)	rs10814841(1)	rs2208558(1)	rs10739031(1)	rs10739032(1)	rs10739033(1)	rs982820(1)	rs982819(1)	rs10125159(1)	rs10116728(1)	rs1998271(1)	rs12353487(1)	rs12344449(1)	rs7854095(1)	rs2180943(1)	rs12553203(1)	rs10974350(1)	rs10119616(1)	rs10119619(1)	rs10122498(1)	rs10116571(1)	rs12340614(1)	rs7019392(1)	rs927320(1)	rs927319(1)	rs1983753(1)	rs1885239(1)	rs1885238(1)	rs911492(1)	rs7044458(1)	rs10118752(1)	rs2380941(1)	rs2224491(1)	rs10733506(1)	rs7024568(1)	rs6476821(1)	rs4741911(1)	rs12002902(1)	rs7341838(1)	rs7020952(1)	rs10974389(1)	rs2093322(1)
2013_ObesityClass1_ieu-a-90 5 1 rs6877608 163999255 4.5e-05 34 6 4 4 16 4 rs10454979(1)	rs17062769(1)	rs4868730(1)	rs11956587(1)	rs4446488(1)	rs4868844(1)	rs6888319(1)	rs12188156(1)	rs12188908(1)	rs17062787(1)	rs4868847(1)	rs11959263(1)	rs11949632(1)	rs1363070(1)	rs1363071(1)	rs17062830(1)	rs12187900(1)	rs12187231(1)	rs17062839(1)	rs17062842(1)	rs17062845(1)	rs12186635(1)	rs17062860(1)	rs7444019(1)
2013_ObesityClass1_ieu-a-90 13 1 rs9300341 96274610 4.5e-05 312 182 46 47 19 18 rs1927794(1)	rs1927793(1)	rs1927792(1)	rs1927790(1)	rs748457(1)	rs9556541(1)	rs9554335(1)	rs1927789(1)	rs7986153(1)	rs1927788(1)	rs1927786(1)	rs2149315(1)	rs4773947(1)	rs1930221(1)	rs1927785(1)	rs7331395(1)	rs1925121(1)	rs1925118(1)	rs16953068(1)	rs9556554(1)	rs9556555(1)	rs1010345(1)	rs8000148(1)	rs7320184(1)	rs12871890(1)	rs7982697(1)	rs12585563(1)	rs4771934(1)	rs7323332(1)	rs4771935(1)	rs9556570(1)	rs7328493(1)	rs9513122(1)	rs927710(1)	rs7999958(1)	rs1925108(1)	rs7985691(1)	rs11069237(1)	rs1925107(1)	rs9556576(1)	rs7989336(1)	rs912690(1)	rs7321045(1)	rs1925133(1)	rs9556582(1)	rs2389663(1)	rs12877270(1)	rs729174(1)	rs912697(1)	rs7332928(1)
2013_ObesityClass1_ieu-a-90 6 1 rs9385953 141362570 4.9e-05 262 96 74 43 43 6 rs7738388(1)	rs1452991(1)	rs6916409(1)	rs9321801(1)	rs11754251(1)	rs11754747(1)	rs9403253(1)	rs11968269(1)	rs9385939(1)	rs9389881(1)	rs6925531(1)	rs9373298(1)	rs3911276(1)	rs9389887(1)	rs9389888(1)	rs9403261(1)	rs6941145(1)	rs6941306(1)	rs7762315(1)	rs7742222(1)	rs7742882(1)	rs7746946(1)	rs4146326(1)	rs718176(1)	rs6570451(1)	rs6923390(1)	rs9403272(1)	rs6570454(1)	rs4329137(1)	rs4416687(1)	rs4467796(1)	rs4565326(1)	rs9385943(1)	rs17768206(1)	rs1377327(1)	rs9403279(1)	rs13209897(1)	rs9385948(1)	rs719196(1)	rs9403284(1)	rs6936611(1)	rs1335306(1)	rs1335303(1)	rs1335302(1)	rs7760560(1)	rs1335308(1)	rs1932191(1)	rs1577409(1)	rs9376609(1)	rs9403288(1)
2013_ObesityClass1_ieu-a-90 22 1 rs8137340 44345709 4.9e-05 18 3 8 2 5 0 rs6519878(1)	rs7287083(1)	rs9614891(1)	rs7291182(1)	rs7286069(1)	rs6519897(1)	rs11090720(1)
2013_ObesityClass2_ieu-a-91 16 1 rs8051591 53782840 3.8e-51 58 0 0 1 1 56 rs1861869(1)	rs1861868(1)	rs7184874(1)	rs7186521(1)	rs4784323(1)	rs7206790(1)	rs8047395(1)	rs9937053(1)	rs9928094(1)	rs12446228(1)	rs9939973(1)	rs9940646(1)	rs9940128(1)	rs1421085(1)	rs9923147(1)	rs9923544(1)	rs8055197(1)	rs1558902(1)	rs1861866(1)	rs10852521(1)	rs11075985(1)	rs2058908(1)	rs9922047(1)	rs17817288(1)	rs1477196(1)	rs1121980(1)	rs7193144(1)	rs8057044(1)	rs17817449(1)	rs8043757(1)	rs11075987(1)	rs8050136(1)	rs4783819(1)	rs9935401(1)	rs3751812(1)	rs3751813(1)	rs9936385(1)	rs9923233(1)	rs11075989(1)	rs11075990(1)	rs9939609(1)	rs7202116(1)	rs7201850(1)	rs7185735(1)	rs9941349(1)	rs9931494(1)	rs17817964(1)	rs7190492(1)	rs9930501(1)	rs9930506(1)
2013_ObesityClass2_ieu-a-91 2 1 rs13401686 650519 1.3e-19 124 0 1 4 7 112 rs2683989(1)	rs2867105(1)	rs12996547(1)	rs1316803(1)	rs4241319(1)	rs2903487(1)	rs7565774(1)	rs2867133(1)	rs17728141(1)	rs17728164(1)	rs2867131(1)	rs7601009(1)	rs7556831(1)	rs4318419(1)	rs2903495(1)	rs2947413(1)	rs2966403(1)	rs2966402(1)	rs2947412(1)	rs2966401(1)	rs2966400(1)	rs17041285(1)	rs17042105(1)	rs2947411(1)	rs2860323(1)	rs2947410(1)	rs6709992(1)	rs7567570(1)	rs7564851(1)	rs7571872(1)	rs11685767(1)	rs4241320(1)	rs7578764(1)	rs5016125(1)	rs4854337(1)	rs4854338(1)	rs6548237(1)	rs939584(1)	rs1320331(1)	rs1320330(1)	rs939583(1)	rs939582(1)	rs2867125(1)	rs11688330(1)	rs11127483(1)	rs11127484(1)	rs6719518(1)	rs6728726(1)	rs6711012(1)	rs2867123(1)
2013_ObesityClass2_ieu-a-91 18 1 rs10871777 60184530 5.3e-14 144 3 1 1 10 129 rs3897644(1)	rs4940927(1)	rs8085349(1)	rs7234864(1)	rs7231154(1)	rs7241535(1)	rs11664369(1)	rs11664212(1)	rs11664327(1)	rs1942866(1)	rs8086627(1)	rs7240566(1)	rs11520442(1)	rs1942863(1)	rs12957347(1)	rs4299252(1)	rs8091524(1)	rs8084085(1)	rs6567155(1)	rs1942860(1)	rs8094501(1)	rs11665227(1)	rs11662368(1)	rs8086895(1)	rs12956755(1)	rs9963612(1)	rs1539952(1)	rs11660783(1)	rs9966951(1)	rs9951795(1)	rs948760(1)	rs1893512(1)	rs756190(1)	rs6567157(1)	rs8087080(1)	rs1942880(1)	rs8084834(1)	rs953442(1)	rs952044(1)	rs1942859(1)	rs4940929(1)	rs8095404(1)	rs17700144(1)	rs574988(1)	rs521663(1)	rs565239(1)	rs681630(1)	rs536783(1)	rs2331841(1)	rs6567160(1)
2013_ObesityClass2_ieu-a-91 6 1 rs2207139 50877777 8.2e-12 152 67 43 20 8 14 rs200239(1)	rs1342228(1)	rs534510(1)	rs6933153(1)	rs280275(1)	rs3765305(1)	rs7761796(1)	rs6929373(1)	rs9296640(1)	rs9381901(1)	rs2744489(1)	rs2744488(1)	rs16880682(1)	rs9381903(1)	rs2206277(1)	rs987237(1)	rs734597(1)	rs9473932(1)	rs943005(1)	rs12529728(1)	rs4715210(1)	rs3857596(1)	rs4715213(1)	rs6904450(1)	rs6925748(1)	rs3857599(1)	rs10484665(1)	rs4141973(1)	rs4082052(1)	rs11759809(1)	rs17540418(1)	rs4715215(1)	rs4711966(1)	rs1325032(1)	rs912714(1)	rs12526832(1)	rs10484664(1)	rs9395656(1)	rs7771126(1)	rs17614417(1)	rs9463672(1)	rs2397027(1)
2013_ObesityClass2_ieu-a-91 12 1 rs7138803 49853685 2e-11 51 3 0 5 7 36 rs2720296(1)	rs2720295(1)	rs2720293(1)	rs11836282(1)	rs2603107(1)	rs1470909(1)	rs2603105(1)	rs2720298(1)	rs1075366(1)	rs729281(1)	rs2603112(1)	rs7313563(1)	rs4898530(1)	rs10875969(1)	rs11169162(1)	rs11169163(1)	rs2336448(1)	rs4075681(1)	rs11169167(1)	rs1031477(1)	rs11169170(1)	rs4391887(1)	rs10875976(1)	rs4898534(1)	rs7973894(1)	rs4898536(1)	rs11169176(1)	rs4898537(1)	rs10875980(1)	rs10875982(1)	rs10783321(1)	rs4898539(1)	rs1975732(1)	rs3741558(1)	rs3741557(1)	rs9805137(1)	rs2271688(1)	rs7132908(1)	rs706798(1)	rs897057(1)	rs706797(1)	rs836968(1)	rs1248263(1)	rs836959(1)	rs383307(1)	rs423934(1)	rs297924(1)	rs17201502(1)
2013_ObesityClass2_ieu-a-91 1 1 rs633715 177883445 2.6e-11 87 6 16 9 20 36 rs4478775(1)	rs11585009(1)	rs12135579(1)	rs12125768(1)	rs4339825(1)	rs2068973(1)	rs10913436(1)	rs12735595(1)	rs4609391(1)	rs12132236(1)	rs12132241(1)	rs10913437(1)	rs11586243(1)	rs10753172(1)	rs10753173(1)	rs4509539(1)	rs4081365(1)	rs4132288(1)	rs1854288(1)	rs12760319(1)	rs2902200(1)	rs2862276(1)	rs10913445(1)	rs10798574(1)	rs10913446(1)	rs12737338(1)	rs12091553(1)	rs12757638(1)	rs6425453(1)	rs4142027(1)	rs10913454(1)	rs10798577(1)	rs10798578(1)	rs1336785(1)	rs527065(1)	rs685233(1)	rs623130(1)	rs574367(1)	rs10157480(1)	rs576101(1)	rs527248(1)	rs589500(1)	rs604388(1)	rs693232(1)	rs617763(1)	rs618759(1)	rs630372(1)	rs10913461(1)	rs512898(1)	rs543874(1)
2013_ObesityClass2_ieu-a-91 3 1 rs1516725 186106215 1.2e-10 29 2 1 2 1 23 rs10804904(1)	rs9820527(1)	rs6780296(1)	rs4494964(1)	rs9824882(1)	rs4234587(1)	rs9831938(1)	rs4234588(1)	rs4686728(1)	rs12638263(1)	rs7433760(1)	rs10937240(1)	rs4686730(1)	rs6444106(1)	rs6809651(1)	rs4234589(1)	rs10513801(1)	rs1516726(1)	rs1356291(1)	rs1356292(1)	rs1516728(1)	rs7635103(1)	rs7647305(1)	rs9816226(1)	rs9863591(1)	rs16860471(1)
2013_ObesityClass2_ieu-a-91 4 1 rs13130484 45173674 1.6e-09 45 6 1 11 6 21 rs4623046(1)	rs4299626(1)	rs12696797(1)	rs9291262(1)	rs7375784(1)	rs13144044(1)	rs13143285(1)	rs959904(1)	rs1473819(1)	rs4541546(1)	rs10008064(1)	rs10011163(1)	rs2203165(1)	rs2203166(1)	rs969992(1)	rs9999372(1)	rs1398263(1)	rs12504429(1)	rs1913018(1)	rs12650122(1)	rs7689003(1)	rs10032137(1)	rs1512312(1)	rs12512251(1)	rs7659184(1)	rs6845132(1)	rs1849338(1)	rs1849332(1)	rs7654230(1)	rs1996023(1)	rs16858082(1)	rs12641981(1)	rs1581095(1)	rs10938397(1)	rs348495(1)	rs13104545(1)	rs2062579(1)	rs348500(1)
2013_ObesityClass2_ieu-a-91 1 1 rs2815752 72346757 4.8e-09 231 37 15 7 5 167 rs1905976(1)	rs2422134(1)	rs1026997(1)	rs6657634(1)	rs975480(1)	rs17580974(1)	rs12074700(1)	rs12354124(1)	rs1486084(1)	rs11209899(1)	rs1486080(1)	rs12131816(1)	rs1540616(1)	rs2046503(1)	rs2200484(1)	rs12409966(1)	rs11209905(1)	rs7542974(1)	rs11209906(1)	rs988421(1)	rs12085418(1)	rs12091740(1)	rs2821260(1)	rs7541651(1)	rs2821253(1)	rs727726(1)	rs2630391(1)	rs1905978(1)	rs2630392(1)	rs1486091(1)	rs1352082(1)	rs2821248(1)	rs1486095(1)	rs2630397(1)	rs2630400(1)	rs1486096(1)	rs7556006(1)	rs12128707(1)	rs2821239(1)	rs2630406(1)	rs2630407(1)	rs12141628(1)	rs2821236(1)	rs1385911(1)	rs1385919(1)	rs1545933(1)	rs7517923(1)	rs11587434(1)	rs2422136(1)	rs2422137(1)
2013_ObesityClass2_ieu-a-91 13 1 rs7989336 96365294 5.9e-09 337 157 21 65 26 68 rs11618831(1)	rs1927794(1)	rs1927793(1)	rs1927792(1)	rs1927790(1)	rs748457(1)	rs9556541(1)	rs9554335(1)	rs1927789(1)	rs7986153(1)	rs9300341(1)	rs7329346(1)	rs1927788(1)	rs1927786(1)	rs2149315(1)	rs4773947(1)	rs1930221(1)	rs1927785(1)	rs2389631(1)	rs7981931(1)	rs7331395(1)	rs7337506(1)	rs1925121(1)	rs1925118(1)	rs6491285(1)	rs9556551(1)	rs16953068(1)	rs11619328(1)	rs1925115(1)	rs9556554(1)	rs9556555(1)	rs9554338(1)	rs1010345(1)	rs8000148(1)	rs7320184(1)	rs1925112(1)	rs11617369(1)	rs11619600(1)	rs11617707(1)	rs12871890(1)	rs7982697(1)	rs12585563(1)	rs4771934(1)	rs7323332(1)	rs11618559(1)	rs11618566(1)	rs4771935(1)	rs9556570(1)	rs1925111(1)	rs7328493(1)
2013_ObesityClass2_ieu-a-91 16 1 rs12444979 19922278 6.8e-09 97 7 6 8 52 24 rs11642898(1)	rs7187976(1)	rs9935063(1)	rs2239973(1)	rs6497395(1)	rs1544352(1)	rs1016971(1)	rs8044607(1)	rs720176(1)	rs11644834(1)	rs3829539(1)	rs2074037(1)	rs4780822(1)	rs11645910(1)	rs4782272(1)	rs6497396(1)	rs7206184(1)	rs739564(1)	rs1858973(1)	rs8055485(1)	rs8056301(1)	rs1858975(1)	rs1858974(1)	rs4782276(1)	rs924815(1)	rs4782277(1)	rs4782279(1)	rs4780826(1)	rs16951276(1)	rs6497401(1)	rs8053136(1)	rs6497402(1)	rs4782281(1)	rs11647001(1)	rs8052404(1)	rs2354584(1)	rs1021865(1)	rs8045761(1)	rs9931167(1)	rs9933567(1)	rs11866204(1)	rs11648873(1)	rs8050872(1)	rs11648129(1)	rs11647196(1)	rs11865403(1)	rs950928(1)	rs8056711(1)	rs6497408(1)	rs4782286(1)
2013_ObesityClass2_ieu-a-91 16 1 rs6499640 53735765 8.1e-09 12 3 1 0 0 8 rs7205986(1)	rs7206010(1)	rs7203521(1)	rs8059991(1)	rs6499641(1)	rs1075440(1)	rs11643744(1)	rs13333228(1)
2013_ObesityClass2_ieu-a-91 11 1 rs2030323 27706992 5.2e-08 105 43 7 11 6 38 rs11030029(1)	rs11030030(1)	rs6484307(1)	rs11823126(1)	rs6484312(1)	rs6484313(1)	rs901925(1)	rs2101467(1)	rs1488829(1)	rs988712(1)	rs1304100(1)	rs1906654(1)	rs10835195(1)	rs1013442(1)	rs4923455(1)	rs7124596(1)	rs4923456(1)	rs10742178(1)	rs10767649(1)	rs10734394(1)	rs12276167(1)	rs1488830(1)	rs10767653(1)	rs879048(1)	rs11030084(1)	rs7116850(1)	rs11030086(1)	rs6416056(1)	rs4074134(1)	rs4923457(1)	rs10742179(1)	rs4923460(1)	rs4923461(1)	rs12419948(1)	rs925946(1)	rs925947(1)	rs10501087(1)	rs10767658(1)	rs1519480(1)	rs7124442(1)	rs6265(1)	rs11030104(1)	rs1401635(1)	rs2049045(1)	rs11030108(1)	rs7103411(1)	rs16917237(1)	rs6484320(1)	rs1013402(1)	rs7127507(1)
2013_ObesityClass2_ieu-a-91 18 1 rs9675886 60302089 5.7e-08 48 10 16 2 0 20 rs718475(1)	rs17773329(1)	rs9944545(1)	rs17700759(1)	rs17773412(1)	rs1457487(1)	rs9963334(1)	rs9963410(1)	rs9953008(1)	rs17773430(1)	rs1457486(1)	rs9675376(1)	rs17773471(1)	rs10503034(1)	rs930885(1)	rs1598786(1)	rs8092350(1)	rs6567164(1)	rs12457423(1)	rs11152221(1)	rs8091237(1)	rs8083286(1)
2013_ObesityClass2_ieu-a-91 1 1 rs17381664 77582646 7.6e-08 114 78 5 16 7 8 rs11162351(1)	rs12751064(1)	rs7536433(1)	rs17100758(1)	rs17385707(1)	rs3736313(1)	rs9787306(1)	rs4949662(1)	rs6678622(1)	rs278853(1)	rs7525870(1)	rs4121165(1)	rs12085547(1)	rs12742653(1)	rs9729667(1)	rs1166698(1)	rs12401738(1)	rs4130548(1)	rs12411130(1)	rs6699769(1)	rs7537908(1)	rs12067638(1)	rs6669039(1)	rs7539956(1)	rs654185(1)	rs2031496(1)	rs505301(1)	rs4245660(1)	rs686716(1)	rs483760(1)	rs571255(1)
2013_ObesityClass2_ieu-a-91 6 1 rs2817419 50845193 8.3e-08 94 19 8 25 40 2 rs12195557(1)	rs10456637(1)	rs12206160(1)	rs10456638(1)	rs6930924(1)	rs7771651(1)	rs2746649(1)	rs987238(1)	rs2817404(1)	rs2636892(1)	rs1569777(1)	rs875712(1)	rs1569778(1)	rs2817420(1)	rs7769978(1)	rs2011201(1)	rs2635727(1)	rs2636900(1)	rs2817423(1)	rs4715208(1)	rs4715209(1)	rs9395630(1)	rs2746647(1)	rs9637972(1)	rs9395631(1)	rs2817425(1)	rs16880733(1)	rs9381908(1)	rs16880741(1)	rs2817426(1)	rs2817329(1)	rs9381909(1)	rs2817334(1)	rs990508(1)	rs2143880(1)	rs9395633(1)	rs2817337(1)	rs2817338(1)	rs2817341(1)	rs9349561(1)	rs2143882(1)	rs2817347(1)	rs2746663(1)	rs1178065(1)	rs9381916(1)	rs967679(1)	rs2817352(1)	rs1178062(1)	rs9369986(1)	rs9367420(1)
2013_ObesityClass2_ieu-a-91 16 1 rs9302652 53832063 1.1e-07 44 17 16 3 0 8 rs11075995(1)	rs2042032(1)	rs3848299(1)	rs3826169(1)	rs6499648(1)	rs12921970(1)	rs9934773(1)	rs6499653(1)	rs1558756(1)	rs1558755(1)	rs10852524(1)
2013_ObesityClass2_ieu-a-91 2 1 rs3732138 58458183 1.8e-07 81 15 4 33 18 11 rs17049445(1)	rs11903838(1)	rs17049461(1)	rs17049462(1)	rs17049463(1)	rs6721616(1)	rs17049464(1)	rs1990583(1)	rs12619492(1)	rs12619556(1)	rs6734368(1)	rs12618666(1)	rs11896062(1)	rs17049476(1)	rs17049480(1)	rs10490248(1)	rs997215(1)	rs6756491(1)	rs887956(1)	rs12612425(1)	rs17049487(1)	rs722764(1)	rs17049491(1)	rs17049494(1)	rs4444510(1)	rs10490246(1)	rs6722302(1)	rs12613228(1)	rs1016756(1)	rs7588141(1)	rs17049509(1)	rs17399306(1)	rs7579788(1)	rs17399334(1)	rs6742732(1)	rs6743916(1)	rs10174892(1)	rs2215939(1)	rs13427532(1)	rs7557639(1)	rs17269091(1)	rs12618801(1)	rs17269098(1)	rs11125757(1)	rs12053355(1)	rs6723710(1)	rs6752304(1)	rs1012545(1)	rs12612428(1)	rs7569678(1)
2013_ObesityClass2_ieu-a-91 1 1 rs7538571 202876657 1.9e-07 51 7 11 8 14 11 rs17445345(1)	rs6684602(1)	rs6695877(1)	rs6703138(1)	rs1131906(1)	rs1131905(1)	rs4950886(1)	rs6699298(1)	rs10753925(1)	rs3806346(1)	rs3766572(1)	rs10920519(1)	rs7542125(1)	rs6686801(1)	rs4950889(1)	rs1539357(1)	rs3820152(1)	rs7536140(1)	rs10800877(1)	rs10753928(1)	rs10732291(1)	rs10732292(1)	rs10800880(1)	rs2363772(1)	rs6683480(1)	rs1578679(1)	rs2185781(1)	rs6688148(1)	rs4336908(1)	rs10920531(1)	rs7539542(1)	rs12045862(1)	rs16850799(1)
2013_ObesityClass2_ieu-a-91 15 1 rs12914773 67727620 2.4e-07 283 94 15 81 33 60 rs4776906(1)	rs12915085(1)	rs1822829(1)	rs6494638(1)	rs2289789(1)	rs1992216(1)	rs13313480(1)	rs12900708(1)	rs12910062(1)	rs4776908(1)	rs4776909(1)	rs12911370(1)	rs2044330(1)	rs3743347(1)	rs8038652(1)	rs12443472(1)	rs8042237(1)	rs1444934(1)	rs12592400(1)	rs11071945(1)	rs12443279(1)	rs12899051(1)	rs13379644(1)	rs8038739(1)	rs12324222(1)	rs12595736(1)	rs1037039(1)	rs12916403(1)	rs12148134(1)	rs11631885(1)	rs12594229(1)	rs8027755(1)	rs8038883(1)	rs4776917(1)	rs7170004(1)	rs11852260(1)	rs4238407(1)	rs4432221(1)	rs2120836(1)	rs11071949(1)	rs4301969(1)	rs10152973(1)	rs10152913(1)	rs869304(1)	rs869305(1)	rs8042007(1)	rs4536412(1)	rs4496076(1)	rs4625676(1)	rs7178870(1)
2013_ObesityClass2_ieu-a-91 5 1 rs2112347 75719417 3.7e-07 254 98 38 73 23 22 rs2126736(1)	rs1423527(1)	rs2335418(1)	rs6871667(1)	rs2878417(1)	rs3843480(1)	rs7703051(1)	rs11749783(1)	rs3843481(1)	rs10045497(1)	rs12654264(1)	rs3846662(1)	rs3846663(1)	rs12916(1)	rs4703670(1)	rs13356670(1)	rs7700468(1)	rs3761742(1)	rs3846665(1)	rs698912(1)	rs7356637(1)	rs6878990(1)	rs6453133(1)	rs10038723(1)	rs6453134(1)	rs10075139(1)	rs4385188(1)	rs6872314(1)	rs10070207(1)	rs4704219(1)	rs4704220(1)	rs4704221(1)	rs4440336(1)	rs4704223(1)	rs10942739(1)	rs6896136(1)	rs7709282(1)	rs5744533(1)	rs4549504(1)	rs4604177(1)	rs5744601(1)	rs3213801(1)	rs5744672(1)	rs5744680(1)	rs4703674(1)	rs767676(1)	rs1051795(1)	rs2287711(1)	rs2878519(1)	rs2878520(1)
2013_ObesityClass2_ieu-a-91 1 1 rs7527364 49100885 4e-07 246 15 9 31 99 92 rs7553454(1)	rs11205538(1)	rs6664435(1)	rs2153324(1)	rs7520784(1)	rs4926754(1)	rs4926755(1)	rs6689121(1)	rs10888622(1)	rs1934405(1)	rs4926759(1)	rs12080598(1)	rs11205541(1)	rs11205542(1)	rs11581863(1)	rs11583921(1)	rs1934368(1)	rs1934369(1)	rs12032567(1)	rs12037154(1)	rs7533353(1)	rs11205551(1)	rs12046594(1)	rs4633320(1)	rs1934401(1)	rs6673743(1)	rs10788895(1)	rs7553498(1)	rs7530277(1)	rs6703833(1)	rs6667780(1)	rs9660009(1)	rs12029376(1)	rs12409707(1)	rs12410131(1)	rs12038240(1)	rs12401557(1)	rs11205566(1)	rs4472794(1)	rs1343428(1)	rs4285747(1)	rs12023014(1)	rs7538754(1)	rs1123183(1)	rs4926771(1)	rs12027124(1)	rs12022537(1)	rs3127562(1)	rs7512366(1)	rs3121522(1)
2013_ObesityClass2_ieu-a-91 16 1 rs7184597 28910488 5.1e-07 65 8 0 4 23 30 rs151181(1)	rs180743(1)	rs4788084(1)	rs12446550(1)	rs3785354(1)	rs1074631(1)	rs4787456(1)	rs4788077(1)	rs4788076(1)	rs11074911(1)	rs7193402(1)	rs7186573(1)	rs17707300(1)	rs4788074(1)	rs4788073(1)	rs17640009(1)	rs2077031(1)	rs762634(1)	rs1968752(1)	rs2411453(1)	rs2008514(1)	rs8049439(1)	rs8062405(1)	rs12448482(1)	rs12443881(1)	rs12928404(1)	rs12325113(1)	rs12325278(1)	rs4788099(1)	rs7187776(1)	rs4788100(1)	rs7205323(1)	rs7187333(1)	rs4788101(1)	rs4788102(1)	rs8055982(1)	rs7498665(1)	rs7359397(1)	rs3888190(1)	rs8055138(1)	rs8061590(1)	rs6565259(1)	rs9931989(1)	rs7189927(1)	rs2071342(1)	rs11646653(1)	rs3924376(1)	rs2904880(1)	rs9937676(1)	rs7500321(1)
2013_ObesityClass2_ieu-a-91 2 1 rs1016287 59078490 5.8e-07 99 56 19 11 2 11 rs6728037(1)	rs13027140(1)	rs1107473(1)	rs887912(1)	rs6545714(1)	rs7599151(1)	rs2192497(1)	rs11125769(1)	rs980183(1)	rs763712(1)	rs4671331(1)	rs11895632(1)	rs741203(1)	rs11125770(1)	rs759250(1)	rs12615810(1)	rs7575523(1)	rs13025124(1)	rs2192562(1)	rs7577786(1)	rs2215892(1)	rs12994597(1)	rs12053103(1)	rs11689918(1)
2013_ObesityClass2_ieu-a-91 17 1 rs1000232 47279195 6.9e-07 157 26 18 59 15 39 rs11655536(1)	rs11651477(1)	rs11652097(1)	rs16941731(1)	rs16941733(1)	rs16969966(1)	rs4144743(1)	rs4144746(1)	rs10438781(1)	rs10438782(1)	rs7225927(1)	rs7218773(1)	rs7223003(1)	rs7225134(1)	rs2317385(1)	rs7208170(1)	rs2015049(1)	rs4629024(1)	rs4629025(1)	rs4525555(1)	rs3892084(1)	rs3892085(1)	rs7219925(1)	rs10514919(1)	rs11657517(1)	rs11658221(1)	rs8073827(1)	rs8080254(1)	rs8074094(1)	rs8066295(1)	rs3851806(1)	rs7209700(1)	rs3851807(1)	rs11868894(1)	rs2015729(1)	rs16941801(1)	rs16941802(1)	rs7212751(1)	rs2292866(1)	rs2292867(1)	rs11079770(1)	rs12709458(1)	rs2292699(1)	rs2292865(1)	rs2292864(1)	rs2292863(1)	rs4642(1)	rs7217710(1)	rs7214468(1)	rs999323(1)
2013_ObesityClass2_ieu-a-91 2 1 rs1317005 656312 7.2e-07 103 77 8 1 1 16 rs13399076(1)	rs13391869(1)	rs2903497(1)	rs12714410(1)	rs12714411(1)	rs12714412(1)	rs2947414(1)	rs6710140(1)	rs13016587(1)	rs9784046(1)	rs1317006(1)	rs1316389(1)	rs7574078(1)	rs17042288(1)	rs7596758(1)	rs7597461(1)	rs7592497(1)	rs12999373(1)
2013_ObesityClass2_ieu-a-91 1 1 rs10888679 50100594 9e-07 131 16 4 13 30 68 rs1112687(1)	rs11205633(1)	rs12738636(1)	rs1343159(1)	rs1891667(1)	rs1343161(1)	rs1984278(1)	rs4408195(1)	rs10888665(1)	rs2356525(1)	rs1112368(1)	rs12735229(1)	rs6689057(1)	rs1343165(1)	rs10788915(1)	rs7530169(1)	rs11205641(1)	rs10788916(1)	rs978178(1)	rs11205642(1)	rs1474910(1)	rs6701761(1)	rs7550578(1)	rs3903685(1)	rs10788917(1)	rs6588357(1)	rs6588358(1)	rs11584742(1)	rs3899856(1)	rs6695041(1)	rs10888669(1)	rs7536940(1)	rs6695948(1)	rs4926542(1)	rs4272666(1)	rs4272667(1)	rs6659281(1)	rs6685462(1)	rs17379721(1)	rs12724893(1)	rs7526553(1)	rs4495760(1)	rs4926831(1)	rs4244636(1)	rs11581677(1)	rs12128108(1)	rs6588362(1)	rs4926833(1)	rs4582848(1)	rs6693846(1)
2013_ObesityClass2_ieu-a-91 2 1 rs11900505 24909117 1.1e-06 192 31 47 23 20 71 rs2584920(1)	rs17734264(1)	rs17734306(1)	rs10495749(1)	rs6720514(1)	rs7567564(1)	rs2119115(1)	rs6545758(1)	rs7608976(1)	rs7597332(1)	rs13387729(1)	rs6760328(1)	rs10187348(1)	rs11684619(1)	rs11675457(1)	rs916485(1)	rs1541984(1)	rs916484(1)	rs916486(1)	rs11687089(1)	rs7576788(1)	rs10171663(1)	rs1968482(1)	rs7597157(1)	rs10184813(1)	rs11685125(1)	rs2384056(1)	rs11892869(1)	rs7567997(1)	rs7580081(1)	rs13407913(1)	rs13410999(1)	rs6545776(1)	rs2384058(1)	rs2384059(1)	rs10865315(1)	rs2033656(1)	rs2033655(1)	rs13412941(1)	rs13387053(1)	rs2033654(1)	rs2033653(1)	rs7591460(1)	rs12986610(1)	rs11675013(1)	rs11686663(1)	rs1865689(1)	rs1865688(1)	rs10195271(1)	rs6545790(1)
2013_ObesityClass2_ieu-a-91 12 1 rs10847689 122128453 1.1e-06 46 13 11 14 2 6 rs1916334(1)	rs1880030(1)	rs12812519(1)	rs1316787(1)	rs7299842(1)	rs2280573(1)	rs2280574(1)	rs7137049(1)	rs11835818(1)	rs11043307(1)	rs4758689(1)	rs10744335(1)	rs6489244(1)	rs4758654(1)	rs9668430(1)	rs7488857(1)	rs7953704(1)	rs1047796(1)	rs3741452(1)	rs1047813(1)	rs2017594(1)	rs925460(1)
2013_ObesityClass2_ieu-a-91 19 1 rs10423928 45679046 1.1e-06 9 3 2 1 0 3 rs11671664(1)	rs11672660(1)	rs1800437(1)	rs2287019(1)
2013_ObesityClass2_ieu-a-91 2 1 rs16822905 226906011 1.5e-06 186 51 3 23 13 96 rs13015698(1)	rs2195487(1)	rs2217359(1)	rs10197757(1)	rs1835158(1)	rs1835159(1)	rs10933161(1)	rs2396431(1)	rs2396432(1)	rs6752707(1)	rs1429267(1)	rs12615988(1)	rs4675116(1)	rs4675117(1)	rs6723774(1)	rs17416354(1)	rs978909(1)	rs1346618(1)	rs7561378(1)	rs3820928(1)	rs10204368(1)	rs11692572(1)	rs4675119(1)	rs2396434(1)	rs7579961(1)	rs7592387(1)	rs11686072(1)	rs2396435(1)	rs720501(1)	rs3820927(1)	rs1864271(1)	rs10186145(1)	rs1114562(1)	rs2115597(1)	rs7582251(1)	rs10169717(1)	rs11685983(1)	rs4675123(1)	rs6718767(1)	rs4673174(1)	rs13384342(1)	rs13410141(1)	rs7562776(1)	rs4675128(1)	rs10439363(1)	rs4234062(1)	rs10197773(1)	rs4234063(1)	rs2177593(1)	rs6718057(1)
2013_ObesityClass2_ieu-a-91 9 1 rs1412239 28425517 1.6e-06 125 71 11 32 4 7 rs1412234(1)	rs1412235(1)	rs1319063(1)	rs1929808(1)	rs7869243(1)	rs1929809(1)	rs2183824(1)	rs2183825(1)	rs2150855(1)	rs16912921(1)	rs10968575(1)	rs10968576(1)	rs10757739(1)	rs10968577(1)	rs12003487(1)	rs10757740(1)	rs17821779(1)	rs10968581(1)	rs17821935(1)	rs10812817(1)	rs10812818(1)	rs10968586(1)	rs12376210(1)	rs13284201(1)	rs7855030(1)	rs11999408(1)	rs2026372(1)	rs13302384(1)	rs12378532(1)	rs10968594(1)	rs1331918(1)	rs1929812(1)	rs1412229(1)	rs979525(1)	rs17773909(1)	rs17773989(1)	rs10968622(1)	rs10123691(1)	rs7034070(1)	rs7020049(1)	rs7848314(1)	rs7856980(1)	rs7857851(1)
2013_ObesityClass2_ieu-a-91 11 1 rs10840063 8500635 1.8e-06 210 56 12 31 27 84 rs4758341(1)	rs4274193(1)	rs7938031(1)	rs6578959(1)	rs7123904(1)	rs7113611(1)	rs897109(1)	rs897111(1)	rs12802861(1)	rs16937903(1)	rs16937904(1)	rs16937906(1)	rs1377974(1)	rs4758063(1)	rs7106385(1)	rs10743071(1)	rs12270171(1)	rs1466234(1)	rs12788830(1)	rs7112091(1)	rs7112477(1)	rs11041897(1)	rs16937956(1)	rs12790154(1)	rs749263(1)	rs7929500(1)	rs12289586(1)	rs16938063(1)	rs2311391(1)	rs10500703(1)	rs3751096(1)	rs7108993(1)	rs10500704(1)	rs2121312(1)	rs1374262(1)	rs10840047(1)	rs7112153(1)	rs7127684(1)	rs7101471(1)	rs726007(1)	rs17328992(1)	rs10840051(1)	rs11041929(1)	rs1900273(1)	rs10769908(1)	rs1446464(1)	rs2871753(1)	rs935370(1)	rs2311392(1)	rs4758067(1)
2013_ObesityClass2_ieu-a-91 15 1 rs7176675 94714727 2e-06 52 3 5 6 12 26 rs6496036(1)	rs7181182(1)	rs7164271(1)	rs899463(1)	rs899464(1)	rs2046003(1)	rs2388778(1)	rs736664(1)	rs2388779(1)	rs11637906(1)	rs12901421(1)	rs2199722(1)	rs7168523(1)	rs11073381(1)	rs7170128(1)	rs7170018(1)	rs8036171(1)	rs8037823(1)	rs7181659(1)	rs11634297(1)	rs9302331(1)	rs4984406(1)	rs11631928(1)	rs7173947(1)	rs7178731(1)	rs10520763(1)	rs11633473(1)	rs11638765(1)	rs7179870(1)	rs11633659(1)	rs11633626(1)	rs7181498(1)	rs8025516(1)	rs2046002(1)	rs7169847(1)	rs11073382(1)	rs11073383(1)	rs716591(1)	rs11631109(1)	rs7402928(1)	rs7403022(1)	rs968288(1)	rs899459(1)	rs8026687(1)
2013_ObesityClass2_ieu-a-91 19 1 rs29938 33820576 2.1e-06 31 3 5 3 4 16 rs285686(1)	rs285684(1)	rs287104(1)	rs14810(1)	rs185350(1)	rs29944(1)	rs29943(1)	rs29942(1)	rs29941(1)	rs29939(1)	rs29937(1)	rs256335(1)	rs368794(1)	rs2546057(1)	rs11084753(1)	rs415237(1)	rs430194(1)	rs448376(1)	rs10853932(1)	rs412311(1)	rs452100(1)	rs8111566(1)	rs166988(1)
2013_ObesityClass2_ieu-a-91 1 1 rs1415991 219625290 2.4e-06 156 45 42 60 6 3 rs6669442(1)	rs1538748(1)	rs12034686(1)	rs6541227(1)	rs6541228(1)	rs12026434(1)	rs11118305(1)	rs12403367(1)	rs11118306(1)	rs12024459(1)	rs12031608(1)	rs6671638(1)	rs6686253(1)	rs6684169(1)	rs11118307(1)	rs6694509(1)	rs7555150(1)	rs12025220(1)	rs12025363(1)	rs12030989(1)	rs11118310(1)	rs10495121(1)	rs2605091(1)	rs2605092(1)	rs2820436(1)	rs2605095(1)	rs2605096(1)	rs2605097(1)	rs2605098(1)	rs2605100(1)	rs2605101(1)	rs1340098(1)	rs2605107(1)	rs2820430(1)	rs2605108(1)	rs2791552(1)	rs1563352(1)	rs1563353(1)	rs1563355(1)	rs2605109(1)	rs2605110(1)	rs2791551(1)	rs2791550(1)	rs1531095(1)	rs1531096(1)	rs2820427(1)	rs2791547(1)	rs2820426(1)	rs2066153(1)	rs2066152(1)
2013_ObesityClass2_ieu-a-91 4 1 rs17001654 76208415 2.5e-06 50 22 7 8 7 6 rs13134121(1)	rs6532181(1)	rs7697711(1)	rs10033843(1)	rs7678836(1)	rs4241582(1)	rs4241583(1)	rs4241584(1)	rs4241587(1)	rs17001561(1)	rs6825004(1)	rs12512579(1)	rs6835324(1)	rs4241591(1)	rs12508946(1)	rs12508223(1)	rs894250(1)	rs7671407(1)	rs2904221(1)	rs3733251(1)	rs10019831(1)
2013_ObesityClass2_ieu-a-91 16 1 rs1894951 49021083 2.7e-06 85 41 19 6 4 15 rs8053786(1)	rs6500208(1)	rs2193101(1)	rs1558760(1)	rs2908868(1)	rs755284(1)	rs3095670(1)	rs2908866(1)	rs6500209(1)	rs2908871(1)	rs2908889(1)	rs2080454(1)	rs2908884(1)	rs8050477(1)	rs2908882(1)	rs1894952(1)	rs6500212(1)	rs2908879(1)	rs12927723(1)	rs1861567(1)	rs1420598(1)	rs6500213(1)	rs1861569(1)	rs2908876(1)	rs2908875(1)
2013_ObesityClass2_ieu-a-91 13 1 rs9512893 27842042 3e-06 9 0 1 1 0 7 rs1615695(1)	rs17086035(1)	rs9507961(1)	rs9507962(1)	rs9507963(1)	rs9507965(1)	rs9512895(1)	rs2154072(1)
2013_ObesityClass2_ieu-a-91 18 1 rs17066856 60382423 3.4e-06 13 8 1 0 1 3 rs9966412(1)	rs8097783(1)	rs7228347(1)	rs9949383(1)
2013_ObesityClass2_ieu-a-91 9 1 rs620985 76704005 3.6e-06 132 52 21 30 8 21 rs605523(1)	rs512951(1)	rs526347(1)	rs650682(1)	rs520365(1)	rs677061(1)	rs678942(1)	rs678943(1)	rs579025(1)	rs498266(1)	rs500952(1)	rs625981(1)	rs700757(1)	rs505034(1)	rs506965(1)	rs511545(1)	rs572737(1)	rs488165(1)	rs684639(1)	rs685011(1)	rs519983(1)	rs594498(1)	rs551262(1)	rs620321(1)	rs620737(1)	rs7033978(1)	rs560094(1)	rs561970(1)	rs620552(1)	rs620476(1)	rs618145(1)	rs512110(1)	rs517634(1)	rs577993(1)	rs683866(1)	rs680775(1)	rs680729(1)	rs530978(1)	rs557352(1)	rs611461(1)	rs615187(1)	rs506086(1)	rs626416(1)	rs626837(1)	rs509489(1)	rs630423(1)	rs641088(1)	rs571960(1)	rs658548(1)	rs491798(1)
2013_ObesityClass2_ieu-a-91 3 1 rs9829032 85634450 3.8e-06 334 81 150 52 42 9 rs12493423(1)	rs9861237(1)	rs12491020(1)	rs9861451(1)	rs7627971(1)	rs10511087(1)	rs12638482(1)	rs1549979(1)	rs2053108(1)	rs6780968(1)	rs2326309(1)	rs1865250(1)	rs7609594(1)	rs1865252(1)	rs1865251(1)	rs2082556(1)	rs993137(1)	rs993136(1)	rs993716(1)	rs2117153(1)	rs2875907(1)	rs11127893(1)	rs12637791(1)	rs1813696(1)	rs2077839(1)	rs12638798(1)	rs1992967(1)	rs10511078(1)	rs12629607(1)	rs2326319(1)	rs12492753(1)	rs2029134(1)	rs7618494(1)	rs7640828(1)	rs7652808(1)	rs17518584(1)	rs4856274(1)	rs2167043(1)	rs2167045(1)	rs17023019(1)	rs6801823(1)	rs1375555(1)	rs10865611(1)	rs12054328(1)	rs2044725(1)	rs1900916(1)	rs1449401(1)	rs10511073(1)	rs9812845(1)	rs9309985(1)
2013_ObesityClass2_ieu-a-91 1 1 rs12741940 175939064 5.1e-06 158 15 33 37 35 38 rs6680839(1)	rs12033976(1)	rs10436856(1)	rs10913112(1)	rs12030638(1)	rs4409605(1)	rs12723724(1)	rs10494495(1)	rs10913117(1)	rs10798434(1)	rs10913118(1)	rs16849486(1)	rs10753112(1)	rs6676805(1)	rs12029090(1)	rs12040241(1)	rs11810706(1)	rs10798442(1)	rs10913128(1)	rs12138008(1)	rs7549160(1)	rs12729524(1)	rs10753117(1)	rs12033847(1)	rs2502823(1)	rs12404596(1)	rs10494498(1)	rs2481655(1)	rs2502831(1)	rs6678628(1)	rs6678812(1)	rs10913135(1)	rs10913137(1)	rs2481631(1)	rs2481630(1)	rs6673760(1)	rs17354120(1)	rs2481628(1)	rs7517503(1)	rs12047295(1)	rs2502845(1)	rs10913143(1)	rs10798445(1)	rs6697860(1)	rs6665385(1)	rs10913144(1)	rs3748618(1)	rs617078(1)	rs9425447(1)	rs520661(1)
2013_ObesityClass2_ieu-a-91 17 1 rs8071778 48002867 5.3e-06 72 46 3 23 0 0 rs4794318(1)	rs4794333(1)	rs886444(1)	rs2905855(1)	rs8065797(1)	rs8067470(1)	rs9905800(1)	rs11658242(1)	rs11654292(1)	rs6504067(1)	rs8071697(1)	rs7221897(1)	rs11079810(1)	rs9893110(1)	rs7224155(1)	rs7210671(1)	rs7207553(1)	rs11079813(1)	rs7225288(1)	rs7220398(1)	rs6504114(1)	rs6504115(1)	rs1975703(1)
2013_ObesityClass2_ieu-a-91 1 1 rs10913472 177960419 6.2e-06 35 16 13 5 1 0 rs2902202(1)	rs7531399(1)	rs3813648(1)	rs1336782(1)	rs6695715(1)	rs4652282(1)
2013_ObesityClass2_ieu-a-91 6 1 rs2781668 131576138 6.4e-06 120 44 20 39 8 9 rs12661582(1)	rs2246281(1)	rs4897522(1)	rs2246014(1)	rs9483293(1)	rs2608902(1)	rs2608900(1)	rs2781641(1)	rs2608899(1)	rs2781646(1)	rs2608910(1)	rs2781647(1)	rs2608912(1)	rs2608913(1)	rs2608914(1)	rs2608915(1)	rs2608916(1)	rs2608917(1)	rs2608918(1)	rs2608919(1)	rs2608921(1)	rs2446213(1)	rs2608982(1)	rs2608981(1)	rs2781650(1)	rs2781651(1)	rs2781652(1)	rs2749933(1)	rs2608976(1)	rs2608975(1)	rs3895535(1)	rs2781656(1)	rs2608937(1)	rs2781659(1)	rs2781660(1)	rs2781661(1)	rs2781662(1)	rs2781665(1)	rs2781666(1)	rs2781667(1)	rs2246012(1)	rs2608985(1)	rs2608984(1)	rs2248551(1)	rs2608953(1)	rs2608954(1)	rs2245133(1)	rs2297638(1)	rs3756784(1)	rs3843995(1)
2013_ObesityClass2_ieu-a-91 16 1 rs8060857 30991399 6.5e-06 133 27 9 37 12 48 rs4889490(1)	rs8046001(1)	rs12926237(1)	rs9932572(1)	rs11864054(1)	rs11150596(1)	rs8063565(1)	rs4889653(1)	rs9933843(1)	rs1046276(1)	rs11649653(1)	rs12924903(1)	rs9319588(1)	rs3813020(1)	rs8050588(1)	rs10782001(1)	rs10782002(1)	rs7200879(1)	rs1458202(1)	rs4889599(1)	rs2305884(1)	rs1870293(1)	rs2054213(1)	rs11150601(1)	rs897986(1)	rs4889603(1)	rs4889525(1)	rs11076(1)	rs6950(1)	rs9938550(1)	rs2305880(1)	rs13708(1)	rs8062719(1)	rs12445568(1)	rs4889606(1)	rs9926533(1)	rs7203999(1)	rs7184567(1)	rs11150604(1)	rs12445650(1)	rs8056842(1)	rs10871454(1)	rs732172(1)	rs9939417(1)	rs17839567(1)	rs2303223(1)	rs881929(1)	rs6565217(1)	rs2303222(1)	rs749671(1)
2013_ObesityClass2_ieu-a-91 14 1 rs7141420 79433111 6.8e-06 86 18 39 21 7 1 rs12147298(1)	rs2197988(1)	rs17109102(1)	rs1993009(1)	rs12888940(1)	rs10450934(1)	rs10146690(1)	rs2370982(1)	rs10150482(1)	rs7159565(1)	rs2370983(1)	rs6574507(1)	rs17109221(1)	rs2011312(1)	rs1865719(1)	rs17836088(1)	rs10150332(1)	rs10145154(1)	rs17109256(1)	rs7144011(1)	rs7156625(1)	rs10146997(1)	rs2217889(1)	rs11845632(1)	rs8017761(1)	rs4566079(1)	rs11850956(1)	rs17763953(1)	rs2043585(1)
2013_ObesityClass2_ieu-a-91 13 1 rs9568867 53533217 7.5e-06 56 21 14 2 13 6 rs9568856(1)	rs2797084(1)	rs4883723(1)	rs7328372(1)	rs9527095(1)	rs9536449(1)	rs1927855(1)	rs12429545(1)	rs7989022(1)	rs4477562(1)	rs11842521(1)	rs9568868(1)	rs1927850(1)	rs9536453(1)	rs7322691(1)	rs9536460(1)	rs2225203(1)	rs7319020(1)	rs7326042(1)	rs9527104(1)	rs17061133(1)
2013_ObesityClass2_ieu-a-91 1 1 rs644850 229006186 8.9e-06 10 3 0 5 2 0 rs560208(1)	rs479023(1)	rs510468(1)	rs529741(1)	rs567131(1)	rs687199(1)	rs595950(1)
2013_ObesityClass2_ieu-a-91 6 1 rs2524099 31268274 9.4e-06 354 191 118 43 2 0 rs2523846(1)	rs2523845(1)	rs2517510(1)	rs2523841(1)	rs2246330(1)	rs2517489(1)	rs2249231(1)	rs2249876(1)	rs1265079(1)	rs746647(1)	rs1265114(1)	rs130076(1)	rs720466(1)	rs1150765(1)	rs1265181(1)	rs1265178(1)	rs1793895(1)	rs1986997(1)	rs2245822(1)	rs2248880(1)	rs2248902(1)	rs2524103(1)	rs2853939(1)	rs2524053(1)	rs2524052(1)	rs2853933(1)	rs2524163(1)	rs2524161(1)	rs2524159(1)	rs2524156(1)	rs2243868(1)	rs2524095(1)	rs2524089(1)	rs9380238(1)	rs2853918(1)	rs2524066(1)	rs1960278(1)	rs6457375(1)	rs1634761(1)	rs3094691(1)	rs2844535(1)	rs2596473(1)	rs2284178(1)	rs2246626(1)	rs805293(1)
2013_ObesityClass2_ieu-a-91 17 1 rs4790845 1940571 1.1e-05 24 5 4 7 4 4 rs3923783(1)	rs4567760(1)	rs4525524(1)	rs4516268(1)	rs11651877(1)	rs11654521(1)	rs10438741(1)	rs10438728(1)	rs10438742(1)	rs4790849(1)	rs12603209(1)	rs11653138(1)	rs11078741(1)	rs11656964(1)	rs4525525(1)
2013_ObesityClass2_ieu-a-91 8 1 rs2977321 75809375 1.3e-05 254 80 23 73 43 35 rs2922763(1)	rs724436(1)	rs1449544(1)	rs1449542(1)	rs2588790(1)	rs4735692(1)	rs2596131(1)	rs2596130(1)	rs2596127(1)	rs2588785(1)	rs2596126(1)	rs2588794(1)	rs2596125(1)	rs2060604(1)	rs2596123(1)	rs1992974(1)	rs1375651(1)	rs2920933(1)	rs2977334(1)	rs2977318(1)	rs2977320(1)	rs2920927(1)	rs2920926(1)	rs2920921(1)	rs2920920(1)	rs2920919(1)	rs2977345(1)	rs2977341(1)	rs2920930(1)	rs7005530(1)	rs12541365(1)	rs10957776(1)	rs10504597(1)	rs12543431(1)	rs17404994(1)	rs17405029(1)	rs17320714(1)	rs17320964(1)	rs17405819(1)	rs12541263(1)	rs12679314(1)	rs10091802(1)	rs3911770(1)	rs17321187(1)	rs1462433(1)	rs12156273(1)	rs17406115(1)	rs17321328(1)	rs12541265(1)	rs2891363(1)
2013_ObesityClass2_ieu-a-91 20 1 rs813393 21470501 1.3e-05 45 13 13 4 13 2 rs202836(1)	rs1409818(1)	rs13039059(1)	rs12625687(1)	rs4813427(1)	rs8125958(1)	rs12626076(1)	rs2145816(1)	rs8116853(1)	rs804389(1)	rs4813428(1)	rs2249048(1)	rs6137358(1)	rs13042739(1)	rs13036324(1)	rs744193(1)	rs4815047(1)	rs2208582(1)	rs11087353(1)
2013_ObesityClass2_ieu-a-91 1 1 rs12729914 77514550 1.4e-05 50 13 10 7 11 9 rs17378915(1)	rs11162350(1)	rs6704141(1)	rs10782651(1)	rs6603950(1)	rs7542588(1)	rs6695572(1)	rs6698295(1)	rs2088518(1)	rs7522356(1)	rs9324162(1)	rs17380544(1)	rs2803155(1)	rs11162355(1)	rs7514041(1)	rs12093263(1)	rs11806197(1)	rs2803152(1)	rs12049202(1)	rs12040471(1)	rs12042881(1)	rs17380796(1)	rs17384946(1)	rs7514937(1)	rs11811611(1)	rs10873947(1)	rs12042177(1)
2013_ObesityClass2_ieu-a-91 16 1 rs758747 3577357 1.4e-05 38 5 12 12 4 5 rs2285813(1)	rs6501178(1)	rs8054140(1)	rs13332500(1)	rs12448257(1)	rs12445430(1)	rs12933120(1)	rs8058233(1)	rs8061528(1)	rs12924990(1)	rs11076781(1)	rs7190673(1)	rs9989424(1)	rs10852636(1)	rs740862(1)	rs735830(1)	rs3751841(1)	rs7200737(1)	rs10852637(1)	rs12447040(1)	rs6500550(1)
2013_ObesityClass2_ieu-a-91 1 1 rs12121951 176447576 1.6e-05 4 0 0 4 0 0 rs4233166(1)	rs4652173(1)	rs4652175(1)	rs4650943(1)
2013_ObesityClass2_ieu-a-91 8 1 rs2343405 105396965 1.7e-05 108 32 28 12 1 35 rs2941655(1)	rs1021066(1)	rs2957454(1)	rs2941657(1)	rs1552108(1)	rs979646(1)	rs1580355(1)	rs988260(1)	rs2170292(1)	rs12545916(1)	rs17211906(1)	rs7816536(1)	rs10464844(1)	rs1383591(1)	rs17211990(1)	rs1383590(1)	rs1383589(1)	rs1481020(1)	rs11987859(1)	rs1481019(1)	rs11989056(1)	rs11989860(1)	rs1031947(1)	rs11988529(1)	rs1383592(1)	rs3779766(1)	rs3779767(1)	rs7003816(1)	rs16873003(1)	rs4734863(1)	rs4734864(1)	rs7823133(1)	rs11993227(1)	rs1481023(1)	rs11998463(1)	rs7007192(1)	rs11997056(1)	rs16873050(1)	rs11997083(1)	rs1031945(1)	rs6992053(1)	rs6993025(1)	rs11997028(1)	rs1871745(1)	rs1481026(1)	rs7832733(1)	rs12541093(1)	rs7008556(1)
2013_ObesityClass2_ieu-a-91 9 1 rs10733682 126698635 1.7e-05 37 19 5 12 0 1 rs3850585(1)	rs4339739(1)	rs10987411(1)	rs13295990(1)	rs7864056(1)	rs3737048(1)	rs16929236(1)	rs3906146(1)	rs4358894(1)	rs867560(1)	rs867559(1)	rs13287548(1)	rs13292976(1)
2013_ObesityClass2_ieu-a-91 2 1 rs10804189 211124256 1.8e-05 182 27 54 39 31 31 rs13014657(1)	rs7604015(1)	rs874082(1)	rs9678014(1)	rs12987542(1)	rs12993490(1)	rs796211(1)	rs10497941(1)	rs319729(1)	rs16845301(1)	rs319728(1)	rs1370344(1)	rs12694214(1)	rs12694215(1)	rs13409181(1)	rs12618320(1)	rs1370343(1)	rs17737064(1)	rs10208692(1)	rs10197796(1)	rs7589906(1)	rs1437929(1)	rs1437930(1)	rs10497939(1)	rs10191919(1)	rs10168208(1)	rs13389697(1)	rs12619728(1)	rs1816609(1)	rs12694216(1)	rs10174373(1)	rs10932367(1)	rs7421089(1)	rs12478390(1)	rs13407489(1)	rs12151374(1)	rs17799315(1)	rs1469927(1)	rs1469928(1)	rs17737553(1)	rs13013813(1)	rs10166020(1)	rs13013863(1)	rs11683081(1)	rs1437912(1)	rs6714948(1)	rs13392643(1)	rs10176880(1)	rs12477134(1)	rs11679168(1)
2013_ObesityClass2_ieu-a-91 4 1 rs13107325 102267552 1.8e-05 52 21 13 14 4 0 rs1813006(1)	rs151422(1)	rs151410(1)	rs151407(1)	rs151390(1)	rs151401(1)	rs151404(1)	rs63519(1)	rs233816(1)	rs233810(1)	rs233807(1)	rs396902(1)	rs170869(1)	rs13114461(1)	rs13114738(1)	rs13135688(1)	rs13140033(1)	rs13116385(1)
2013_ObesityClass2_ieu-a-91 2 1 rs10497247 164051542 2e-05 149 107 13 18 2 9 rs12994524(1)	rs7595546(1)	rs6705973(1)	rs7574118(1)	rs11691032(1)	rs11680237(1)	rs995614(1)	rs12618549(1)	rs3860431(1)	rs3860432(1)	rs6710706(1)	rs12615177(1)	rs6748298(1)	rs3901479(1)	rs16849165(1)	rs3910511(1)	rs13009083(1)	rs11678269(1)	rs4667454(1)	rs2892895(1)	rs6724342(1)	rs7593109(1)	rs16849215(1)	rs13004584(1)	rs16849225(1)	rs4667728(1)	rs13031230(1)	rs13002573(1)	rs13002621(1)
2013_ObesityClass2_ieu-a-91 10 1 rs6585201 113009024 2e-05 43 3 2 7 5 26 rs7917983(1)	rs7901275(1)	rs6585196(1)	rs7081062(1)	rs10128255(1)	rs7895307(1)	rs4074720(1)	rs4074718(1)	rs17747324(1)	rs7901695(1)	rs4506565(1)	rs7903146(1)	rs10885402(1)	rs6585198(1)	rs4132670(1)	rs6585200(1)	rs7904519(1)	rs10885405(1)	rs10885406(1)	rs10787472(1)	rs7924080(1)	rs12243326(1)	rs7077039(1)	rs7900150(1)	rs7100927(1)	rs7895340(1)	rs11196200(1)	rs11196205(1)	rs10885409(1)	rs12255372(1)	rs12265291(1)	rs11196208(1)	rs7077247(1)	rs12718338(1)	rs11196212(1)	rs11196213(1)	rs4918789(1)	rs7087006(1)
2013_ObesityClass2_ieu-a-91 4 1 rs9992050 170136035 2.2e-05 123 14 13 55 38 3 rs10033615(1)	rs9312463(1)	rs9684599(1)	rs10520171(1)	rs13127322(1)	rs11943813(1)	rs12646523(1)	rs17628684(1)	rs2877501(1)	rs6821231(1)	rs12650424(1)	rs2279267(1)	rs2955256(1)	rs2622074(1)	rs2727526(1)	rs2727518(1)	rs12644048(1)	rs899875(1)	rs10000291(1)	rs547198(1)	rs1842441(1)	rs2086413(1)	rs2101065(1)	rs1842442(1)	rs546552(1)	rs519847(1)	rs6816733(1)	rs479686(1)	rs527033(1)	rs548846(1)	rs1383346(1)	rs11132834(1)	rs4692804(1)	rs3846272(1)	rs523092(1)	rs531210(1)	rs13135054(1)	rs6827214(1)	rs498064(1)	rs4692805(1)	rs7666603(1)	rs17711877(1)	rs7696327(1)	rs12108215(1)	rs11132837(1)	rs513103(1)	rs11132838(1)	rs1600587(1)	rs4692594(1)	rs6553498(1)
2013_ObesityClass2_ieu-a-91 2 1 rs13432205 58862126 2.3e-05 72 26 13 21 8 4 rs2019102(1)	rs6745423(1)	rs6545696(1)	rs1613599(1)	rs1641154(1)	rs12986742(1)	rs2862874(1)	rs6731121(1)	rs7597839(1)	rs10210385(1)	rs10204566(1)	rs2215966(1)	rs6545700(1)	rs6545701(1)	rs7571059(1)	rs6545702(1)	rs6545703(1)	rs10203181(1)	rs6719884(1)	rs12617233(1)	rs2862733(1)	rs2192697(1)	rs17049763(1)	rs7593324(1)	rs7592415(1)	rs17049785(1)	rs2215964(1)	rs4140881(1)	rs6737301(1)	rs6752576(1)	rs6719683(1)	rs6748463(1)	rs12618463(1)
2013_ObesityClass2_ieu-a-91 14 1 rs17522122 32833676 2.3e-05 53 25 6 5 4 13 rs2239647(1)	rs1051695(1)	rs2300861(1)	rs2143975(1)	rs10145461(1)	rs4261436(1)	rs12879159(1)	rs12882859(1)	rs7146265(1)	rs7145828(1)	rs12885467(1)	rs11623122(1)	rs11623036(1)	rs11623135(1)	rs10147849(1)	rs12894779(1)	rs12894833(1)	rs12895330(1)	rs12896446(1)	rs7156765(1)	rs2179903(1)	rs2891226(1)
2013_ObesityClass2_ieu-a-91 14 1 rs9635272 83576003 2.3e-05 32 30 1 1 0 0 rs4904117(1)
2013_ObesityClass2_ieu-a-91 2 1 rs1979755 42481265 2.4e-05 405 126 164 96 19 0 rs2041354(1)	rs8162(1)	rs6753100(1)	rs13032887(1)	rs17029700(1)	rs13015280(1)	rs12477017(1)	rs11124877(1)	rs12620349(1)	rs6737575(1)	rs6544550(1)	rs10190727(1)	rs12712841(1)	rs2374432(1)	rs3937908(1)	rs6752377(1)	rs7607881(1)	rs2132534(1)	rs752009(1)	rs10187433(1)	rs6544568(1)	rs6732008(1)	rs6544569(1)	rs4953488(1)	rs6758365(1)	rs6544571(1)	rs6544575(1)	rs4953500(1)	rs12468877(1)	rs12473172(1)	rs10199169(1)	rs7571176(1)	rs6730799(1)	rs7573457(1)	rs2103338(1)	rs6544576(1)	rs6544579(1)	rs6758688(1)	rs2374435(1)	rs4355164(1)	rs11901849(1)	rs6742450(1)	rs10211285(1)	rs12712854(1)	rs12712855(1)	rs13027020(1)	rs12712856(1)	rs4953528(1)	rs4953529(1)	rs2272447(1)
2013_ObesityClass2_ieu-a-91 11 1 rs12577586 27578888 2.4e-05 49 12 4 3 11 19 rs4514364(1)	rs4536164(1)	rs12786130(1)	rs4922787(1)	rs11030026(1)	rs12790913(1)	rs6484306(1)	rs6484308(1)	rs10835188(1)	rs6484311(1)	rs10835190(1)	rs7127239(1)	rs1038659(1)	rs1038660(1)	rs6484314(1)	rs7107410(1)	rs10767646(1)	rs10767647(1)	rs7481311(1)	rs1565228(1)	rs10501086(1)	rs10835197(1)	rs10835201(1)	rs12361806(1)	rs11030067(1)	rs11030075(1)	rs17309874(1)	rs11030102(1)	rs11030107(1)	rs10835211(1)	rs12273363(1)	rs12288512(1)	rs17309930(1)
2013_ObesityClass2_ieu-a-91 18 1 rs12455621 73815694 2.4e-05 21 11 4 5 1 0 rs9957196(1)	rs9944979(1)	rs1430546(1)	rs10871729(1)	rs2344173(1)	rs17088372(1)
2013_ObesityClass2_ieu-a-91 7 1 rs460 97784798 2.6e-05 87 56 4 2 14 11 rs2058106(1)	rs2058105(1)	rs11764340(1)	rs993059(1)	rs13245026(1)	rs459(1)	rs12669324(1)	rs7786920(1)	rs12704945(1)	rs7808642(1)	rs2078467(1)	rs12668997(1)	rs17344459(1)	rs6465629(1)	rs13223125(1)	rs17131831(1)	rs7798362(1)	rs9641216(1)	rs6966699(1)	rs10486009(1)	rs10486010(1)	rs13224424(1)	rs10486011(1)	rs12113193(1)	rs13239311(1)	rs7811643(1)	rs17345759(1)
2013_ObesityClass2_ieu-a-91 2 1 rs9678953 694759 2.7e-05 19 10 3 4 1 1 rs12714416(1)	rs12990777(1)	rs2293083(1)	rs7593667(1)	rs11682045(1)	rs11885359(1)
2013_ObesityClass2_ieu-a-91 13 1 rs12864425 96701990 2.8e-05 63 36 7 16 2 2 rs1328054(1)	rs1164597(1)	rs9516700(1)	rs4111145(1)	rs3956457(1)	rs9516703(1)	rs9513150(1)	rs9516712(1)	rs4426214(1)	rs529060(1)	rs510339(1)	rs9513167(1)	rs490016(1)	rs7992668(1)	rs719200(1)	rs17769587(1)	rs16953554(1)	rs7334014(1)	rs9556625(1)	rs1924574(1)
2013_ObesityClass2_ieu-a-91 4 1 rs4690731 142878813 2.9e-05 417 93 98 108 110 8 rs11942731(1)	rs17729514(1)	rs1473222(1)	rs2081474(1)	rs4975311(1)	rs1019643(1)	rs7688435(1)	rs2874870(1)	rs13147451(1)	rs7682731(1)	rs1364925(1)	rs7675305(1)	rs2874871(1)	rs1364922(1)	rs979194(1)	rs7376422(1)	rs2017146(1)	rs1443191(1)	rs6839894(1)	rs10857397(1)	rs2165820(1)	rs13133181(1)	rs11943397(1)	rs1899565(1)	rs2120158(1)	rs11942593(1)	rs1373035(1)	rs12233703(1)	rs11100753(1)	rs1443187(1)	rs1443186(1)	rs12644329(1)	rs1373034(1)	rs11100754(1)	rs4690698(1)	rs4690699(1)	rs7666140(1)	rs10857399(1)	rs1373031(1)	rs1373030(1)	rs2165819(1)	rs331939(1)	rs2589994(1)	rs1443183(1)	rs331949(1)	rs331951(1)	rs331952(1)	rs331953(1)	rs331961(1)	rs331963(1)
2013_ObesityClass2_ieu-a-91 12 1 rs6539029 102246278 2.9e-05 64 38 9 8 6 3 rs7971186(1)	rs1509675(1)	rs12826979(1)	rs1509669(1)	rs12825675(1)	rs12816988(1)	rs7313075(1)	rs12426318(1)	rs11111224(1)	rs12300536(1)	rs12316898(1)	rs17439974(1)	rs7302155(1)	rs1949556(1)	rs12814254(1)	rs7138782(1)	rs11111254(1)
2013_ObesityClass2_ieu-a-91 17 1 rs12603276 36590117 3e-05 54 13 4 17 11 9 rs4796221(1)	rs868340(1)	rs9904602(1)	rs4796223(1)	rs4796224(1)	rs2306589(1)	rs2306590(1)	rs17560870(1)	rs2306593(1)	rs8070260(1)	rs11657469(1)	rs2291285(1)	rs11263770(1)	rs12941866(1)	rs12601380(1)	rs9906189(1)	rs8078390(1)	rs2285642(1)	rs12150665(1)	rs8068351(1)	rs2074103(1)	rs1106908(1)	rs3744593(1)	rs17619821(1)	rs1005552(1)	rs8078079(1)	rs12936319(1)	rs1061121(1)	rs11263771(1)	rs11263774(1)	rs11263775(1)	rs11263776(1)	rs7503092(1)	rs4796230(1)	rs4796233(1)	rs17138295(1)	rs10468612(1)
2013_ObesityClass2_ieu-a-91 12 1 rs11614523 966370 3.1e-05 56 14 7 21 11 3 rs3858703(1)	rs7972667(1)	rs6489746(1)	rs4980968(1)	rs2107613(1)	rs7311065(1)	rs724709(1)	rs2107614(1)	rs4388955(1)	rs1159744(1)	rs2158502(1)	rs10774466(1)	rs6489752(1)	rs4980969(1)	rs10849568(1)	rs1990021(1)	rs7980163(1)	rs2240283(1)	rs1012729(1)	rs7953912(1)	rs10849576(1)	rs10744727(1)	rs10774468(1)	rs11064584(1)	rs12828016(1)	rs11832907(1)	rs2301880(1)	rs7972490(1)	rs10849582(1)	rs2286026(1)	rs1051669(1)	rs4766377(1)	rs10744732(1)	rs10774478(1)	rs7971382(1)
2013_ObesityClass2_ieu-a-91 16 1 rs2660243 4891396 3.2e-05 83 31 19 17 14 2 rs12932724(1)	rs7201715(1)	rs759991(1)	rs741695(1)	rs741692(1)	rs2075466(1)	rs17832589(1)	rs17630889(1)	rs12444795(1)	rs3747614(1)	rs17770918(1)	rs1876354(1)	rs6500637(1)	rs12446456(1)	rs2251666(1)	rs2456779(1)	rs11076854(1)	rs3185547(1)	rs882235(1)	rs7928(1)	rs7214(1)	rs1049212(1)	rs2037912(1)	rs1049208(1)	rs1049206(1)	rs741769(1)	rs2015319(1)	rs2075637(1)	rs8060738(1)	rs1049205(1)	rs12921187(1)	rs11076856(1)	rs2048098(1)
2013_ObesityClass2_ieu-a-91 4 1 rs7678850 38591246 3.3e-05 114 71 18 16 7 2 rs4833071(1)	rs4401459(1)	rs12651223(1)	rs6853752(1)	rs3980(1)	rs6811246(1)	rs337633(1)	rs337634(1)	rs4461531(1)	rs337637(1)	rs337638(1)	rs4832783(1)	rs6827414(1)	rs6813852(1)	rs4833079(1)	rs16994705(1)	rs7688346(1)	rs13132853(1)	rs16994718(1)	rs7685520(1)	rs2242189(1)	rs1000096(1)	rs3209570(1)	rs13149231(1)	rs6845639(1)
2013_ObesityClass2_ieu-a-91 16 1 rs12931405 82981141 3.3e-05 21 2 11 5 3 0 rs8061907(1)	rs12925746(1)	rs10153232(1)	rs4329910(1)	rs10220997(1)	rs11150533(1)	rs8053971(1)	rs4528558(1)
2013_ObesityClass2_ieu-a-91 1 1 rs1934404 48831821 3.4e-05 13 5 3 2 0 3 rs12137284(1)	rs10493136(1)	rs5017079(1)	rs11205564(1)	rs12142688(1)
2013_ObesityClass2_ieu-a-91 16 1 rs7201988 9514649 3.4e-05 135 73 41 20 1 0 rs1594041(1)	rs11075334(1)	rs11075335(1)	rs1019798(1)	rs1014568(1)	rs9931240(1)	rs11640563(1)	rs9933849(1)	rs2075152(1)	rs2075153(1)	rs1898230(1)	rs759318(1)	rs4780421(1)	rs887948(1)	rs759321(1)	rs7201056(1)	rs8054451(1)	rs9925203(1)	rs2192638(1)	rs7202798(1)	rs11862184(1)
2013_ObesityClass2_ieu-a-91 18 1 rs7243357 59216087 3.4e-05 25 7 4 3 4 7 rs9957145(1)	rs9957320(1)	rs7230581(1)	rs9958014(1)	rs9961404(1)	rs9961822(1)	rs1517037(1)	rs1517036(1)	rs9319943(1)	rs9957264(1)	rs9951619(1)	rs11152135(1)	rs7238501(1)	rs1062557(1)
2013_ObesityClass2_ieu-a-91 3 1 rs17386402 80358750 3.5e-05 277 163 70 40 2 2 rs9309851(1)	rs2202862(1)	rs2202861(1)	rs9825550(1)	rs6548683(1)	rs4131899(1)	rs4131900(1)	rs9871716(1)	rs9874140(1)	rs9829694(1)	rs12493141(1)	rs7620303(1)	rs10154970(1)	rs10154972(1)	rs2011568(1)	rs6548685(1)	rs9856380(1)	rs6548688(1)	rs7648584(1)	rs2340390(1)	rs11127684(1)	rs7614718(1)	rs4622863(1)	rs6548689(1)	rs4856613(1)	rs1606717(1)	rs6794396(1)	rs6764710(1)	rs10511114(1)	rs13060155(1)	rs13081094(1)	rs13076310(1)	rs13084486(1)	rs1877920(1)	rs12633364(1)	rs1013409(1)	rs6765509(1)	rs6778408(1)	rs10511111(1)	rs4416346(1)	rs13073306(1)	rs7626516(1)	rs893163(1)	rs6781254(1)
2013_ObesityClass2_ieu-a-91 6 1 rs2984433 40005706 3.8e-05 194 62 18 74 31 9 rs1923474(1)	rs6912379(1)	rs10807218(1)	rs2253393(1)	rs9296318(1)	rs3008829(1)	rs10456477(1)	rs10456478(1)	rs2894387(1)	rs2395544(1)	rs10456101(1)	rs9369152(1)	rs9380920(1)	rs10947845(1)	rs12196793(1)	rs10807221(1)	rs3930595(1)	rs2092863(1)	rs1923465(1)	rs910587(1)	rs10807222(1)	rs10947846(1)	rs1474870(1)	rs2984431(1)	rs12197809(1)	rs1080882(1)	rs1114191(1)	rs1923461(1)	rs3008833(1)	rs911818(1)	rs761800(1)	rs6917453(1)	rs10947847(1)	rs9369156(1)	rs9380924(1)	rs10947848(1)	rs6925661(1)	rs761801(1)	rs9369159(1)	rs1546965(1)	rs16892929(1)	rs16892934(1)	rs11970471(1)	rs12199863(1)	rs4714290(1)	rs4714292(1)	rs10947849(1)	rs1158504(1)	rs4714293(1)	rs9367041(1)
2013_ObesityClass2_ieu-a-91 11 1 rs7114011 47789757 3.8e-05 198 66 61 17 51 3 rs2293576(1)	rs7103835(1)	rs11039244(1)	rs12577643(1)	rs12361415(1)	rs7950696(1)	rs2242081(1)	rs7933019(1)	rs7124681(1)	rs6485758(1)	rs11039266(1)	rs2203712(1)	rs10742814(1)	rs11039280(1)	rs7928842(1)	rs10838726(1)	rs11039290(1)	rs2280231(1)	rs10838732(1)	rs6485763(1)	rs3817334(1)	rs7118178(1)	rs7120548(1)	rs7129797(1)	rs7107922(1)	rs10838739(1)	rs1056387(1)	rs11039329(1)	rs10742817(1)	rs4539273(1)	rs3758655(1)	rs10838746(1)	rs7942074(1)	rs7939420(1)	rs12785949(1)	rs2290851(1)	rs1563821(1)	rs6485773(1)	rs10838758(1)	rs7929014(1)	rs7108479(1)	rs11039373(1)	rs10838759(1)	rs11039377(1)	rs10838763(1)	rs7114813(1)	rs12226431(1)	rs3886262(1)	rs10838771(1)	rs1563820(1)
2013_ObesityClass2_ieu-a-91 16 1 rs4787491 30004016 3.9e-05 69 5 4 19 40 1 rs4548895(1)	rs12444978(1)	rs11647753(1)	rs4407079(1)	rs4609871(1)	rs12716972(1)	rs12716973(1)	rs12716974(1)	rs11649612(1)	rs4788196(1)	rs7204797(1)	rs4788199(1)	rs6565173(1)	rs4787486(1)	rs11901(1)	rs4318227(1)	rs11150577(1)	rs4283241(1)	rs4583255(1)	rs9925915(1)	rs3814884(1)	rs3814883(1)	rs4788204(1)	rs4787488(1)	rs4787489(1)	rs4077410(1)	rs3814881(1)	rs9924686(1)	rs11649149(1)	rs4788209(1)	rs11150580(1)	rs3814880(1)	rs3935873(1)	rs7191849(1)	rs12596543(1)	rs11642612(1)	rs11150581(1)	rs12325539(1)	rs11150582(1)	rs4788212(1)	rs4788213(1)	rs4238960(1)	rs3814878(1)	rs8054507(1)	rs4788215(1)	rs11642740(1)	rs9928448(1)	rs9783783(1)	rs7201518(1)	rs2278557(1)
2013_ObesityClass2_ieu-a-91 2 1 rs1198541 206256605 4.1e-05 134 59 25 39 8 3 rs13410751(1)	rs726167(1)	rs726166(1)	rs1024809(1)	rs6744145(1)	rs6715020(1)	rs895871(1)	rs12694049(1)	rs13000165(1)	rs13000757(1)	rs12694050(1)	rs4673349(1)	rs9679697(1)	rs6744104(1)	rs12694052(1)	rs723606(1)	rs10932150(1)	rs7582864(1)	rs3732084(1)	rs1448902(1)	rs4673350(1)	rs4675599(1)	rs1839201(1)	rs13430161(1)	rs13383278(1)	rs7560232(1)	rs1375352(1)	rs10192193(1)	rs12989476(1)	rs7563879(1)	rs1375353(1)	rs17304002(1)	rs7592852(1)	rs10186616(1)	rs1026119(1)	rs10196764(1)	rs10497882(1)	rs1117185(1)	rs972540(1)	rs972539(1)	rs7423990(1)	rs7424013(1)	rs2084499(1)	rs12052703(1)	rs12053062(1)	rs12052727(1)	rs12052545(1)	rs1448901(1)	rs13398243(1)	rs6751830(1)
2013_ObesityClass2_ieu-a-91 6 1 rs4711987 51924791 4.1e-05 130 58 14 7 44 7 rs1326608(1)	rs9370065(1)	rs9370066(1)	rs9370067(1)	rs1831015(1)	rs6940570(1)	rs7775792(1)	rs9349603(1)	rs7452724(1)	rs2104028(1)	rs1358809(1)	rs6458800(1)	rs1474991(1)	rs1474990(1)	rs9370078(1)	rs9382043(1)	rs9382044(1)	rs12210295(1)	rs1321511(1)	rs7449744(1)	rs9357715(1)	rs982874(1)	rs2064871(1)	rs9367464(1)	rs9370079(1)	rs2180719(1)	rs4715253(1)	rs9370080(1)	rs9296666(1)	rs4715258(1)	rs4711985(1)	rs7765493(1)	rs6928527(1)	rs1321516(1)	rs12202513(1)	rs4715260(1)	rs2474898(1)	rs2474899(1)	rs1321518(1)	rs1321519(1)	rs2474901(1)	rs1321522(1)	rs1266874(1)	rs4715262(1)	rs1266877(1)	rs9395746(1)	rs4711986(1)	rs4711988(1)	rs6921799(1)	rs1407060(1)
2013_ObesityClass2_ieu-a-91 2 1 rs1460678 163727646 4.2e-05 24 0 0 6 14 4 rs1371826(1)	rs883208(1)	rs970953(1)	rs10497239(1)	rs13393171(1)	rs10445757(1)	rs1239137(1)	rs1460662(1)	rs10930108(1)	rs10497241(1)	rs16848820(1)	rs969841(1)	rs1460676(1)	rs13026329(1)	rs7606670(1)	rs10192119(1)	rs16848868(1)	rs1531360(1)	rs9287838(1)	rs7563112(1)	rs12373663(1)	rs7596894(1)	rs10167262(1)	rs1460675(1)
2013_ObesityClass2_ieu-a-91 18 1 rs7231852 43182011 4.2e-05 217 73 31 103 2 8 rs4267412(1)	rs4547424(1)	rs4264476(1)	rs2068097(1)	rs4890428(1)	rs4890429(1)	rs4890430(1)	rs1518165(1)	rs7242026(1)	rs1356505(1)	rs1518166(1)	rs1356506(1)	rs1518171(1)	rs1356508(1)	rs7245079(1)	rs12454131(1)	rs6507516(1)	rs1356500(1)	rs11876609(1)	rs1400998(1)	rs1356499(1)	rs8089236(1)	rs1518145(1)	rs1518144(1)	rs1518142(1)	rs4890248(1)	rs9945084(1)	rs1518141(1)	rs4890434(1)	rs4890435(1)	rs1878680(1)	rs1518154(1)	rs1518152(1)	rs1356501(1)	rs6507519(1)	rs1878678(1)	rs1878677(1)	rs1878676(1)	rs1518150(1)	rs4890439(1)	rs1518148(1)	rs918816(1)	rs1158805(1)	rs1424392(1)	rs1424394(1)	rs1424396(1)	rs7238152(1)	rs1158336(1)	rs918817(1)	rs918818(1)
2013_ObesityClass2_ieu-a-91 14 1 rs8008151 59346984 4.3e-05 237 63 74 78 14 8 rs11623633(1)	rs11158254(1)	rs1272858(1)	rs755011(1)	rs1272669(1)	rs4901917(1)	rs12880248(1)	rs11622409(1)	rs4901919(1)	rs12878070(1)	rs10142139(1)	rs11626926(1)	rs17255694(1)	rs17834032(1)	rs12590850(1)	rs2295850(1)	rs1547199(1)	rs1958181(1)	rs12589351(1)	rs4901921(1)	rs10133177(1)	rs12896316(1)	rs12896455(1)	rs2349702(1)	rs1253197(1)	rs4127823(1)	rs3850302(1)	rs1755700(1)	rs12587163(1)	rs1253144(1)	rs1253150(1)	rs7151232(1)	rs7157202(1)	rs7153265(1)	rs1253165(1)	rs12587396(1)	rs11628147(1)	rs12586735(1)	rs2774048(1)	rs1272673(1)	rs1273155(1)	rs12889773(1)	rs12895814(1)	rs1271183(1)	rs1253170(1)	rs1253172(1)	rs1253176(1)	rs1253181(1)	rs8009877(1)	rs1253183(1)
2013_ObesityClass2_ieu-a-91 6 1 rs17752199 51542050 4.6e-05 86 53 22 6 4 1 rs2248060(1)	rs9463692(1)	rs4113585(1)	rs10498788(1)	rs2491422(1)	rs2439035(1)	rs2149576(1)	rs2579989(1)	rs2579998(1)	rs2784230(1)	rs2784233(1)
2013_ObesityClass2_ieu-a-91 16 1 rs4788683 72963848 4.6e-05 22 13 5 1 3 0 rs756717(1)	rs719353(1)	rs12325298(1)	rs1548374(1)
2013_ObesityClass2_ieu-a-91 15 1 rs1459968 23990941 4.7e-05 153 74 37 19 20 3 rs2125822(1)	rs12903881(1)	rs9796710(1)	rs9796712(1)	rs12439922(1)	rs4778368(1)	rs11632078(1)	rs1459962(1)	rs10163100(1)	rs12592125(1)	rs12148138(1)	rs2353516(1)	rs2100744(1)	rs4778380(1)	rs4778381(1)	rs8024710(1)	rs12904603(1)	rs12904611(1)	rs12905098(1)	rs12916527(1)	rs1599217(1)	rs12906104(1)	rs12906273(1)	rs2169119(1)	rs2045612(1)	rs11161385(1)	rs11161386(1)	rs1459969(1)	rs17117939(1)	rs8028190(1)	rs12898782(1)	rs7175410(1)	rs8040362(1)	rs12903421(1)	rs10873648(1)	rs10873649(1)	rs1563816(1)	rs1563817(1)	rs387171(1)	rs1966109(1)	rs11161396(1)	rs1829255(1)
2013_ObesityClass2_ieu-a-91 4 1 rs6823800 4893408 4.8e-05 62 28 4 21 9 0 rs3775261(1)	rs12532(1)	rs1106514(1)	rs16836361(1)	rs16836365(1)	rs4488884(1)	rs6446700(1)	rs4689964(1)	rs7672542(1)	rs16836433(1)	rs16836437(1)	rs4234841(1)	rs4234842(1)	rs16836480(1)	rs11725871(1)	rs16836488(1)	rs11726091(1)	rs16836497(1)	rs4689190(1)	rs16836513(1)	rs2968709(1)	rs4689191(1)	rs4689193(1)	rs6812438(1)	rs6813941(1)	rs7694644(1)	rs11939863(1)	rs4541450(1)	rs10937609(1)	rs16836540(1)
2013_ObesityClass2_ieu-a-91 10 1 rs10786618 101080478 4.8e-05 50 21 8 17 3 1 rs2863098(1)	rs6584411(1)	rs11592487(1)	rs10786617(1)	rs11190816(1)	rs10748804(1)	rs11190818(1)	rs1338864(1)	rs10883579(1)	rs4919513(1)	rs10883580(1)	rs4919514(1)	rs7910491(1)	rs1999942(1)	rs11190823(1)	rs4265537(1)	rs7085631(1)	rs4917922(1)	rs10786620(1)	rs10883586(1)	rs2788739(1)
2013_ObesityClass2_ieu-a-91 11 1 rs11037685 43857990 4.8e-05 75 17 2 42 6 8 rs10768966(1)	rs4755721(1)	rs4755726(1)	rs4237643(1)	rs2862996(1)	rs2862961(1)	rs9783304(1)	rs6485438(1)	rs17596617(1)	rs6485443(1)	rs7116641(1)	rs7928523(1)	rs12577642(1)	rs10838158(1)	rs6485455(1)	rs10768975(1)	rs6485456(1)	rs10742688(1)	rs7115970(1)	rs10768976(1)	rs4643069(1)	rs7110437(1)	rs7928134(1)	rs10838162(1)	rs4755741(1)	rs4755743(1)	rs6485462(1)	rs7118659(1)	rs7118906(1)	rs1878850(1)	rs1878851(1)	rs4755745(1)	rs10838175(1)	rs4755747(1)	rs1518814(1)	rs1518815(1)	rs6485464(1)	rs10768983(1)	rs7101808(1)	rs7131110(1)	rs2139154(1)	rs10734518(1)	rs9971535(1)	rs2176598(1)	rs1914773(1)	rs939015(1)	rs10838184(1)	rs10838185(1)	rs10838186(1)	rs11037676(1)
2013_ObesityClass2_ieu-a-91 12 1 rs2035950 92051035 4.8e-05 32 10 5 4 7 6 rs2131574(1)	rs4553411(1)	rs17019943(1)	rs11106403(1)	rs2035952(1)	rs7132782(1)	rs7132875(1)	rs17019958(1)	rs11106408(1)	rs7952918(1)	rs17251439(1)	rs10859270(1)	rs10859271(1)	rs7133102(1)	rs11106410(1)	rs1493433(1)	rs1493431(1)
2013_ObesityClass2_ieu-a-91 14 1 rs1015165 26036647 4.8e-05 31 20 9 1 0 1 rs862942(1)	rs11845939(1)
2013_ObesityClass2_ieu-a-91 6 1 rs6941513 163609768 4.9e-05 61 34 5 15 5 2 rs9458862(1)	rs4709725(1)	rs9347768(1)	rs9365581(1)	rs9346964(1)	rs7755349(1)	rs10945905(1)	rs10945909(1)	rs7745161(1)	rs7745374(1)	rs6903246(1)	rs7756185(1)	rs7747107(1)	rs9346965(1)	rs6906167(1)	rs6928128(1)	rs4709727(1)	rs4709728(1)	rs9356126(1)	rs4708999(1)	rs9355433(1)	rs1540949(1)
2013_ObesityClass3_ieu-a-92 16 1 rs1421085 53767042 3.9e-26 57 0 0 0 1 56 rs1861869(1)	rs1861868(1)	rs7184874(1)	rs7186521(1)	rs4784323(1)	rs7206790(1)	rs8047395(1)	rs9937053(1)	rs9928094(1)	rs12446228(1)	rs9939973(1)	rs9940646(1)	rs9940128(1)	rs9923147(1)	rs9923544(1)	rs8055197(1)	rs1558902(1)	rs1861866(1)	rs10852521(1)	rs11075985(1)	rs2058908(1)	rs9922047(1)	rs17817288(1)	rs1477196(1)	rs1121980(1)	rs7193144(1)	rs8057044(1)	rs17817449(1)	rs8043757(1)	rs11075987(1)	rs8050136(1)	rs4783819(1)	rs8051591(1)	rs9935401(1)	rs3751812(1)	rs3751813(1)	rs9936385(1)	rs9923233(1)	rs11075989(1)	rs11075990(1)	rs9939609(1)	rs7202116(1)	rs7201850(1)	rs7185735(1)	rs9941349(1)	rs9931494(1)	rs17817964(1)	rs7190492(1)	rs9930501(1)	rs9930506(1)
2013_ObesityClass3_ieu-a-92 12 1 rs7973894 49839473 2.3e-08 48 1 4 20 15 8 rs2720293(1)	rs11836282(1)	rs2603107(1)	rs1470909(1)	rs2603105(1)	rs1075366(1)	rs2603112(1)	rs7313563(1)	rs4898530(1)	rs10875969(1)	rs11169162(1)	rs11169163(1)	rs2336448(1)	rs4075681(1)	rs11169167(1)	rs1031477(1)	rs11169170(1)	rs4391887(1)	rs10875976(1)	rs4898534(1)	rs4898536(1)	rs11169176(1)	rs4898537(1)	rs10875980(1)	rs10875982(1)	rs7138803(1)	rs10783321(1)	rs4898539(1)	rs1975732(1)	rs3741558(1)	rs3741557(1)	rs9805137(1)	rs2271688(1)	rs7132908(1)	rs706798(1)	rs897057(1)	rs706797(1)	rs1248263(1)	rs836959(1)	rs383307(1)	rs423934(1)	rs297924(1)	rs17201502(1)
2013_ObesityClass3_ieu-a-92 4 1 rs13104545 45182890 1.2e-07 10 1 0 0 3 6 rs1996023(1)	rs13130484(1)	rs16858082(1)	rs12641981(1)	rs1581095(1)	rs10938397(1)	rs348495(1)	rs2062579(1)	rs348500(1)
2013_ObesityClass3_ieu-a-92 6 1 rs2206277 50830813 2e-07 126 75 2 35 2 12 rs9296640(1)	rs9381901(1)	rs2744489(1)	rs2744488(1)	rs16880682(1)	rs9381903(1)	rs987237(1)	rs9381907(1)	rs9349560(1)	rs9463654(1)	rs9473926(1)	rs734597(1)	rs9296646(1)	rs2207139(1)	rs9473932(1)	rs7751155(1)	rs9395634(1)	rs943005(1)	rs9473936(1)	rs9381913(1)	rs7742231(1)	rs987842(1)	rs12529728(1)	rs4715210(1)	rs3857596(1)	rs4715213(1)	rs717270(1)	rs6904450(1)	rs6458747(1)	rs9473953(1)	rs6924593(1)	rs6925748(1)	rs1547210(1)	rs1547211(1)	rs7768200(1)	rs9381920(1)	rs3857599(1)	rs10484665(1)	rs4141973(1)	rs4082052(1)	rs11759809(1)	rs17540418(1)	rs4715215(1)	rs4711966(1)	rs1325032(1)	rs912714(1)	rs12526832(1)	rs10484664(1)	rs7771126(1)
2013_ObesityClass3_ieu-a-92 1 1 rs6703138 202878591 7.3e-07 51 3 9 21 11 7 rs17445345(1)	rs11580430(1)	rs6427974(1)	rs12094889(1)	rs3795590(1)	rs11590469(1)	rs3795589(1)	rs3795588(1)	rs10920513(1)	rs6684602(1)	rs6695877(1)	rs7538571(1)	rs1131906(1)	rs1131905(1)	rs4950886(1)	rs6699298(1)	rs10753925(1)	rs3806346(1)	rs3766572(1)	rs10920519(1)	rs7542125(1)	rs6686801(1)	rs4950889(1)	rs1539357(1)	rs3820152(1)	rs7536140(1)	rs10800877(1)	rs10753928(1)	rs10732291(1)	rs10732292(1)	rs10800880(1)	rs6683480(1)	rs1578679(1)	rs6688148(1)	rs10920531(1)	rs7539542(1)	rs12045862(1)	rs16850799(1)	rs17447722(1)
2013_ObesityClass3_ieu-a-92 2 1 rs1317005 656312 1.1e-06 110 78 6 10 5 11 rs13399076(1)	rs13391869(1)	rs2903497(1)	rs12714410(1)	rs12714411(1)	rs12714412(1)	rs2947414(1)	rs13016587(1)	rs9784046(1)	rs10188118(1)	rs11689974(1)	rs1317006(1)	rs1316389(1)	rs7574078(1)	rs17042288(1)	rs7596758(1)	rs7597461(1)	rs7592497(1)	rs12999373(1)	rs12621177(1)	rs4854376(1)	rs4375894(1)	rs4268954(1)	rs4380275(1)	rs6548253(1)	rs7562792(1)
2013_ObesityClass3_ieu-a-92 10 1 rs4074720 112988738 1.2e-06 43 3 3 5 11 21 rs7917983(1)	rs7901275(1)	rs6585196(1)	rs7081062(1)	rs10128255(1)	rs7895307(1)	rs4074718(1)	rs7901695(1)	rs4506565(1)	rs7903146(1)	rs10885402(1)	rs6585198(1)	rs4132670(1)	rs6585200(1)	rs6585201(1)	rs7904519(1)	rs10885405(1)	rs10885406(1)	rs10787472(1)	rs7924080(1)	rs12243326(1)	rs7077039(1)	rs7900150(1)	rs7100927(1)	rs7895340(1)	rs11196200(1)	rs11196205(1)	rs10885409(1)	rs12255372(1)	rs12265291(1)	rs11196208(1)	rs7077247(1)	rs12718338(1)	rs11196212(1)	rs11196213(1)	rs4918789(1)	rs7087006(1)
2013_ObesityClass3_ieu-a-92 2 1 rs12714414 651407 1.7e-06 117 3 3 28 2 81 rs2683989(1)	rs2867105(1)	rs12996547(1)	rs2903487(1)	rs7565774(1)	rs2867133(1)	rs2867131(1)	rs7601009(1)	rs7556831(1)	rs4318419(1)	rs2903495(1)	rs2947413(1)	rs2966403(1)	rs2966402(1)	rs2947412(1)	rs2966401(1)	rs2966400(1)	rs17041285(1)	rs17042105(1)	rs2947411(1)	rs2860323(1)	rs2947410(1)	rs6709992(1)	rs7567570(1)	rs7564851(1)	rs7571872(1)	rs11685767(1)	rs7578764(1)	rs5016125(1)	rs4854337(1)	rs6548237(1)	rs939584(1)	rs1320331(1)	rs1320330(1)	rs939583(1)	rs939582(1)	rs2867125(1)	rs11127483(1)	rs11127484(1)	rs6719518(1)	rs6728726(1)	rs6711012(1)	rs2867123(1)	rs2867122(1)	rs2903492(1)	rs7576624(1)	rs7576635(1)	rs6744646(1)	rs6744653(1)	rs12463617(1)
2013_ObesityClass3_ieu-a-92 1 1 rs633715 177883445 2e-06 87 16 18 15 18 20 rs4478775(1)	rs11585009(1)	rs12135579(1)	rs12125768(1)	rs4339825(1)	rs2068973(1)	rs10913436(1)	rs12735595(1)	rs4609391(1)	rs12132236(1)	rs12132241(1)	rs10913437(1)	rs11586243(1)	rs10753172(1)	rs10753173(1)	rs4509539(1)	rs4081365(1)	rs4132288(1)	rs1854288(1)	rs12760319(1)	rs2902200(1)	rs2862276(1)	rs10913445(1)	rs10798574(1)	rs10913446(1)	rs12737338(1)	rs12091553(1)	rs12757638(1)	rs4142027(1)	rs10798577(1)	rs10798578(1)	rs1336785(1)	rs527065(1)	rs685233(1)	rs574367(1)	rs576101(1)	rs527248(1)	rs589500(1)	rs604388(1)	rs693232(1)	rs617763(1)	rs618759(1)	rs630372(1)	rs512898(1)	rs543874(1)	rs506589(1)	rs8030(1)	rs545608(1)	rs575908(1)	rs10489882(1)
2013_ObesityClass3_ieu-a-92 1 1 rs782236 72469143 2.3e-06 239 73 18 39 29 80 rs2821253(1)	rs727726(1)	rs2630391(1)	rs1905978(1)	rs2630392(1)	rs1486091(1)	rs1352082(1)	rs2821248(1)	rs1486095(1)	rs2630397(1)	rs2630400(1)	rs1486096(1)	rs7556006(1)	rs2821239(1)	rs2630406(1)	rs2630407(1)	rs12141628(1)	rs2821236(1)	rs1385911(1)	rs1385919(1)	rs1545933(1)	rs7517923(1)	rs2422136(1)	rs2422137(1)	rs11209928(1)	rs12755450(1)	rs2821296(1)	rs2901653(1)	rs6665041(1)	rs2630431(1)	rs2821295(1)	rs2821293(1)	rs12036585(1)	rs12748679(1)	rs6699731(1)	rs11209933(1)	rs10789334(1)	rs12726084(1)	rs6672863(1)	rs2821288(1)	rs2821285(1)	rs2797540(1)	rs1858601(1)	rs1858600(1)	rs9699942(1)	rs12725081(1)	rs1675356(1)	rs1194286(1)	rs2797543(1)	rs1194270(1)
2013_ObesityClass3_ieu-a-92 8 1 rs2904669 17195813 3.6e-06 84 33 27 18 2 4 rs2904658(1)	rs2959634(1)	rs730243(1)	rs756601(1)	rs7827043(1)	rs966473(1)	rs2959632(1)	rs6587020(1)	rs17687067(1)	rs2517086(1)	rs10094988(1)	rs2959619(1)	rs2959618(1)	rs2904674(1)	rs6997380(1)	rs1548350(1)	rs7817533(1)	rs2959616(1)	rs2959612(1)	rs2959615(1)	rs10110023(1)	rs3793427(1)	rs9325807(1)	rs10481438(1)
2013_ObesityClass3_ieu-a-92 15 1 rs12916463 78247925 5e-06 56 14 15 15 8 4 rs6495283(1)	rs4887019(1)	rs7179157(1)	rs3813577(1)	rs1533665(1)	rs1533666(1)	rs2013093(1)	rs1969341(1)	rs8043149(1)	rs8043166(1)	rs4887023(1)	rs12591810(1)	rs12904669(1)	rs12439043(1)	rs12439144(1)	rs7182947(1)	rs7166069(1)	rs11853080(1)	rs8182033(1)	rs4887024(1)	rs11633014(1)	rs8039884(1)	rs2139444(1)	rs2176752(1)	rs10152977(1)	rs17402006(1)	rs2867932(1)
2013_ObesityClass3_ieu-a-92 2 1 rs13425611 10916702 6.8e-06 28 5 18 4 0 1 rs7586618(1)	rs2091816(1)	rs13431259(1)	rs1453084(1)	rs4669650(1)
2013_ObesityClass3_ieu-a-92 4 1 rs4286594 134897120 6.8e-06 94 10 1 13 16 54 rs7690694(1)	rs4626265(1)	rs4554132(1)	rs4864237(1)	rs12643756(1)	rs13137701(1)	rs13151892(1)	rs11737779(1)	rs11722290(1)	rs11930940(1)	rs6857995(1)	rs13122485(1)	rs10049821(1)	rs13140829(1)	rs9998198(1)	rs6833827(1)	rs10434068(1)	rs9307722(1)	rs10434069(1)	rs4864239(1)	rs7693757(1)	rs4863923(1)	rs4864240(1)	rs4280795(1)	rs13129178(1)	rs13129208(1)	rs12643821(1)	rs13126242(1)	rs11730310(1)	rs4470695(1)	rs4597893(1)	rs4274907(1)	rs4473703(1)	rs13149380(1)	rs4864244(1)	rs4479760(1)	rs10434072(1)	rs4130840(1)	rs10434073(1)	rs4863924(1)	rs4629509(1)	rs6535050(1)	rs12499343(1)	rs11099301(1)	rs11099302(1)	rs6853276(1)	rs6535053(1)	rs13131455(1)	rs11734870(1)	rs11730572(1)
2013_ObesityClass3_ieu-a-92 10 1 rs1915427 61344114 8.2e-06 176 56 42 70 1 7 rs10994701(1)	rs10994702(1)	rs16915963(1)	rs10994703(1)	rs3107456(1)	rs2393856(1)	rs10994713(1)	rs1915444(1)	rs1915443(1)	rs1996712(1)	rs3125334(1)	rs7895556(1)	rs1915441(1)	rs7914904(1)	rs10740045(1)	rs4948449(1)	rs9645498(1)	rs1915442(1)	rs7916777(1)	rs4948272(1)	rs10509145(1)	rs10994732(1)	rs10821884(1)	rs6479761(1)	rs10821885(1)	rs7901071(1)	rs4948273(1)	rs1915449(1)	rs10994736(1)	rs1915447(1)	rs1915445(1)	rs7094386(1)	rs7093341(1)	rs10994772(1)	rs2650707(1)	rs3104841(1)	rs2787729(1)	rs2787731(1)	rs2787732(1)	rs2249816(1)	rs2249808(1)	rs2249689(1)	rs2249680(1)	rs2249671(1)	rs2249641(1)	rs2787735(1)	rs2650737(1)	rs2787736(1)	rs2787737(1)	rs2787738(1)
2013_ObesityClass3_ieu-a-92 3 1 rs1874509 162732734 9.6e-06 340 267 49 14 4 6 rs9857262(1)	rs9857941(1)	rs2361611(1)	rs1603490(1)	rs1390792(1)	rs1496729(1)	rs9290133(1)	rs9876348(1)	rs1872975(1)	rs1872976(1)	rs1872977(1)	rs206316(1)	rs206906(1)	rs206312(1)	rs206309(1)	rs206303(1)	rs206302(1)	rs9851876(1)	rs206298(1)	rs13094445(1)	rs9820161(1)	rs206280(1)	rs206276(1)	rs7611375(1)
2013_ObesityClass3_ieu-a-92 15 1 rs7178600 95195534 1.5e-05 58 33 15 7 1 2 rs12916071(1)	rs290639(1)	rs12101919(1)	rs12101914(1)	rs6496092(1)	rs8042203(1)	rs290670(1)	rs4536415(1)	rs8027860(1)	rs7176538(1)
2013_ObesityClass3_ieu-a-92 1 1 rs12740264 42652171 1.6e-05 52 12 9 12 16 3 rs3818727(1)	rs11210603(1)	rs686247(1)	rs624614(1)	rs11210606(1)	rs10890187(1)	rs647016(1)	rs6665972(1)	rs12145300(1)	rs6665842(1)	rs11210620(1)	rs2455080(1)	rs2455081(1)	rs2494368(1)	rs2494366(1)	rs2487587(1)	rs11587576(1)	rs3828155(1)	rs1011810(1)	rs2809663(1)	rs2809645(1)	rs1002701(1)	rs12726458(1)	rs1359292(1)	rs11576375(1)	rs11590362(1)	rs11581094(1)	rs11581921(1)	rs3738502(1)	rs3738503(1)	rs11586615(1)
2013_ObesityClass3_ieu-a-92 18 1 rs6567160 60161902 1.6e-05 134 3 33 52 21 25 rs3897644(1)	rs4940927(1)	rs8085349(1)	rs7234864(1)	rs7231154(1)	rs7241535(1)	rs11664369(1)	rs11664212(1)	rs11664327(1)	rs1942866(1)	rs8086627(1)	rs7240566(1)	rs11520442(1)	rs1942863(1)	rs12957347(1)	rs4299252(1)	rs8091524(1)	rs8084085(1)	rs6567155(1)	rs1942860(1)	rs8094501(1)	rs11665227(1)	rs11662368(1)	rs8086895(1)	rs12956755(1)	rs9963612(1)	rs1539952(1)	rs11660783(1)	rs9966951(1)	rs9951795(1)	rs948760(1)	rs1893512(1)	rs756190(1)	rs6567157(1)	rs8087080(1)	rs1942880(1)	rs8084834(1)	rs953442(1)	rs952044(1)	rs1942859(1)	rs4940929(1)	rs17700144(1)	rs574988(1)	rs521663(1)	rs565239(1)	rs663129(1)	rs571312(1)	rs523288(1)	rs2168711(1)	rs12967135(1)
2013_ObesityClass3_ieu-a-92 12 1 rs6580977 54169458 1.8e-05 40 10 1 9 15 5 rs4759336(1)	rs1843637(1)	rs7967209(1)	rs12426070(1)	rs7137107(1)	rs4759339(1)	rs4759340(1)	rs4759341(1)	rs10876539(1)	rs769372(1)	rs7310681(1)	rs7311216(1)	rs1872636(1)	rs1872635(1)	rs6580976(1)	rs1994356(1)	rs10161263(1)	rs971(1)	rs2233921(1)	rs3136375(1)	rs2279402(1)	rs2279401(1)	rs2279400(1)	rs2279399(1)	rs3087404(1)	rs4759345(1)	rs6580978(1)	rs3809159(1)	rs2087058(1)
2013_ObesityClass3_ieu-a-92 20 1 rs6029917 41988773 2.1e-05 5 2 0 0 3 0 rs6016652(1)	rs13038031(1)	rs6029911(1)
2013_ObesityClass3_ieu-a-92 1 1 rs7542587 232672457 2.4e-05 18 12 6 0 0 0 NONE
2013_ObesityClass3_ieu-a-92 5 1 rs12658762 18579497 2.9e-05 94 55 33 3 0 3 rs13176216(1)	rs12697189(1)	rs12656579(1)	rs12654064(1)	rs748418(1)	rs12516484(1)
2013_ObesityClass3_ieu-a-92 10 1 rs12251946 87328015 2.9e-05 21 18 0 2 0 1 rs12251469(1)	rs4111057(1)	rs12241520(1)
2013_ObesityClass3_ieu-a-92 12 1 rs1983156 74707799 2.9e-05 92 5 35 38 13 1 rs11180137(1)	rs7311660(1)	rs7311420(1)	rs7135026(1)	rs10879823(1)	rs6582239(1)	rs906563(1)	rs10785139(1)	rs906564(1)	rs7314330(1)	rs7314793(1)	rs7976509(1)	rs7969228(1)	rs7956504(1)	rs7138969(1)	rs11180178(1)	rs7316173(1)	rs11180185(1)	rs10879832(1)	rs10879833(1)	rs10785145(1)	rs10879834(1)	rs7957144(1)	rs7309489(1)	rs1508286(1)	rs1508285(1)	rs1508284(1)	rs1508283(1)	rs10785148(1)	rs10879837(1)	rs7978140(1)	rs1508282(1)	rs7953947(1)	rs4882604(1)	rs1911707(1)	rs4369482(1)	rs1508281(1)	rs7966114(1)	rs7966203(1)	rs1911724(1)	rs1911723(1)	rs7974207(1)	rs1508288(1)	rs17114216(1)	rs17114221(1)	rs17121113(1)	rs10879840(1)	rs12298764(1)	rs11180229(1)	rs10082810(1)
2013_ObesityClass3_ieu-a-92 4 1 rs6823800 4893408 3.1e-05 62 24 9 25 2 2 rs3775261(1)	rs12532(1)	rs1106514(1)	rs16836361(1)	rs16836365(1)	rs4488884(1)	rs4689964(1)	rs7672542(1)	rs16836433(1)	rs16836437(1)	rs4234841(1)	rs4234842(1)	rs16836480(1)	rs11725871(1)	rs16836488(1)	rs11726091(1)	rs16836497(1)	rs4689190(1)	rs16836513(1)	rs2968709(1)	rs4689191(1)	rs4689193(1)	rs6812438(1)	rs6813941(1)	rs7694644(1)	rs11939863(1)	rs4541450(1)	rs10937609(1)	rs16836540(1)
2013_ObesityClass3_ieu-a-92 10 1 rs11003030 79484871 3.1e-05 51 10 18 11 8 4 rs11002995(1)	rs10443917(1)	rs10443918(1)	rs11002999(1)	rs11003000(1)	rs10824761(1)	rs11003001(1)	rs11003002(1)	rs11003003(1)	rs10740507(1)	rs10762865(1)	rs12242523(1)	rs12573375(1)	rs10762868(1)	rs12245324(1)	rs7092604(1)	rs7920399(1)	rs7920426(1)	rs731491(1)	rs2008131(1)	rs10160075(1)	rs1351767(1)	rs1743558(1)
2013_ObesityClass3_ieu-a-92 11 1 rs676911 72626035 3.2e-05 102 56 13 23 6 4 rs401801(1)	rs458275(1)	rs459309(1)	rs366068(1)	rs676845(1)	rs1038377(1)	rs341052(1)	rs3781926(1)	rs3781923(1)	rs458437(1)	rs459546(1)	rs12146545(1)	rs184654(1)	rs1391888(1)	rs3781916(1)	rs12363065(1)	rs3781913(1)	rs11235559(1)	rs2035467(1)	rs189332(1)	rs163694(1)	rs7944294(1)	rs2306609(1)	rs900614(1)	rs900613(1)	rs4944668(1)	rs12575364(1)	rs7123876(1)	rs2303969(1)	rs11235612(1)	rs10793054(1)	rs11605166(1)	rs2886599(1)
2013_ObesityClass3_ieu-a-92 16 1 rs17607285 72346885 3.2e-05 136 19 70 40 6 1 rs170084(1)	rs217180(1)	rs4788620(1)	rs8063370(1)	rs11648831(1)	rs7186691(1)	rs4536484(1)	rs8063885(1)	rs9940976(1)	rs13333771(1)	rs17669400(1)	rs2059248(1)	rs10492819(1)	rs7197154(1)	rs1946768(1)	rs1946767(1)	rs12598914(1)	rs8056067(1)	rs7200367(1)	rs8063013(1)	rs7200814(1)	rs7203116(1)	rs16970850(1)	rs7198449(1)	rs4788632(1)	rs806733(1)	rs806732(1)	rs806735(1)	rs806747(1)	rs806746(1)	rs806743(1)	rs17676691(1)	rs806738(1)	rs17676709(1)	rs1429071(1)	rs17608557(1)	rs10492821(1)	rs1864229(1)	rs9630625(1)	rs8049577(1)	rs1006805(1)	rs17677520(1)	rs17609347(1)	rs4448948(1)	rs10468266(1)	rs17359991(1)	rs17288954(1)
2013_ObesityClass3_ieu-a-92 2 1 rs6733787 106536593 3.4e-05 12 2 1 1 4 4 rs4384785(1)	rs10204689(1)	rs13387835(1)	rs4676222(1)	rs6744483(1)	rs6715265(1)	rs10191086(1)	rs6746717(1)	rs4490178(1)
2013_ObesityClass3_ieu-a-92 16 1 rs2904880 28933075 3.5e-05 65 7 8 47 3 0 rs180743(1)	rs4788084(1)	rs3785354(1)	rs1074631(1)	rs4787456(1)	rs4788077(1)	rs4788076(1)	rs11074911(1)	rs7193402(1)	rs7186573(1)	rs17707300(1)	rs4788074(1)	rs4788073(1)	rs17640009(1)	rs2077031(1)	rs762634(1)	rs1968752(1)	rs2411453(1)	rs2008514(1)	rs8049439(1)	rs8062405(1)	rs12443881(1)	rs12928404(1)	rs12325113(1)	rs12325278(1)	rs4788099(1)	rs7187776(1)	rs4788100(1)	rs7205323(1)	rs7187333(1)	rs4788101(1)	rs4788102(1)	rs8055982(1)	rs7498665(1)	rs7359397(1)	rs3888190(1)	rs8055138(1)	rs8061590(1)	rs6565259(1)	rs9931989(1)	rs7189927(1)	rs2071342(1)	rs7184597(1)	rs11646653(1)	rs3924376(1)	rs7500321(1)	rs8045689(1)	rs7187575(1)	rs6565300(1)	rs7140(1)
2013_ObesityClass3_ieu-a-92 17 1 rs11657469 36520363 3.6e-05 54 22 4 11 16 1 rs9904602(1)	rs4796223(1)	rs4796224(1)	rs2306589(1)	rs2306590(1)	rs17560870(1)	rs2306593(1)	rs8070260(1)	rs2291285(1)	rs11263770(1)	rs12941866(1)	rs12601380(1)	rs9906189(1)	rs8078390(1)	rs2285642(1)	rs12150665(1)	rs8068351(1)	rs2074103(1)	rs1106908(1)	rs3744593(1)	rs17619821(1)	rs12603276(1)	rs1005552(1)	rs8078079(1)	rs12936319(1)	rs975577(1)	rs12942795(1)	rs211988(1)
2013_ObesityClass3_ieu-a-92 10 1 rs2805365 99172979 3.7e-05 146 16 79 33 18 0 rs11189853(1)	rs11189864(1)	rs11189867(1)	rs11189868(1)	rs11189897(1)	rs11189907(1)	rs11189913(1)	rs11189925(1)	rs1344214(1)	rs10883245(1)	rs11189933(1)	rs10466169(1)	rs11189937(1)	rs11189938(1)	rs7919499(1)	rs11189947(1)	rs2862507(1)	rs9633708(1)	rs7080467(1)	rs1539396(1)	rs11189954(1)	rs4144651(1)	rs11189959(1)	rs11189960(1)	rs11189963(1)	rs7085445(1)	rs17558672(1)	rs10883275(1)	rs10786510(1)	rs12775048(1)	rs3814146(1)	rs11190025(1)	rs7092010(1)	rs11190027(1)	rs12268360(1)	rs2862553(1)	rs4144925(1)	rs10883315(1)	rs4919291(1)	rs7914788(1)	rs12781657(1)	rs11190045(1)	rs12264264(1)	rs7909883(1)	rs11190047(1)	rs1892507(1)	rs2001285(1)	rs2001291(1)	rs17111543(1)	rs3750895(1)
2013_ObesityClass3_ieu-a-92 15 1 rs12593088 80766299 3.8e-05 49 27 13 3 5 1 rs715724(1)	rs6495518(1)	rs12914623(1)	rs7171941(1)	rs11072938(1)	rs12900485(1)	rs13380029(1)	rs12324045(1)	rs12593036(1)
2013_ObesityClass3_ieu-a-92 9 1 rs1252008 117600560 3.9e-05 94 62 11 11 2 8 rs10759925(1)	rs10983712(1)	rs7047007(1)	rs4837409(1)	rs9299254(1)	rs10491854(1)	rs1013985(1)	rs7038943(1)	rs1928295(1)	rs9408902(1)	rs9299255(1)	rs9409189(1)	rs10983720(1)	rs4443732(1)	rs4443733(1)	rs1155928(1)	rs1887904(1)	rs17187347(1)	rs7032255(1)	rs957512(1)	rs12001662(1)
2013_ObesityClass3_ieu-a-92 9 1 rs10811868 23199961 4.1e-05 110 57 22 13 10 8 rs1227470(1)	rs1227467(1)	rs1227463(1)	rs1227462(1)	rs1227458(1)	rs1227457(1)	rs1227456(1)	rs1339184(1)	rs11999156(1)	rs1416510(1)	rs7390078(1)	rs1112090(1)	rs10811866(1)	rs10965693(1)	rs9942846(1)	rs10757400(1)	rs10738653(1)	rs1339158(1)	rs1339159(1)	rs7849833(1)	rs7850407(1)	rs10811867(1)	rs1339160(1)	rs10811869(1)	rs10811870(1)	rs10811871(1)	rs7874120(1)	rs10965698(1)	rs10811872(1)	rs10120394(1)	rs10965704(1)
2013_ObesityClass3_ieu-a-92 7 1 rs7811342 139109872 4.7e-05 36 10 9 12 4 1 rs4732354(1)	rs1814170(1)	rs7792792(1)	rs17160760(1)	rs17160761(1)	rs12056143(1)	rs2134955(1)	rs12673905(1)	rs12672468(1)	rs12672484(1)	rs12670282(1)	rs17160772(1)	rs17133453(1)	rs6467826(1)	rs4321936(1)	rs7778825(1)	rs7798474(1)
2013_ObesityClass3_ieu-a-92 9 1 rs1412462 75299002 4.8e-05 54 47 0 2 5 0 rs11144404(1)	rs7873575(1)	rs9314832(1)	rs11144407(1)	rs12004565(1)	rs7864075(1)	rs10114294(1)
2013_ObesityClass3_ieu-a-92 6 1 rs2984433 40005706 4.9e-05 192 124 25 8 32 3 rs2253393(1)	rs3008829(1)	rs1923465(1)	rs1474870(1)	rs2984431(1)	rs1923461(1)	rs3008833(1)	rs911818(1)	rs6917453(1)	rs9369156(1)	rs9380924(1)	rs6925661(1)	rs761801(1)	rs9369159(1)	rs1546965(1)	rs4714290(1)	rs4714292(1)	rs4714293(1)	rs1304602(1)	rs2983140(1)	rs1923489(1)	rs847755(1)	rs1524094(1)	rs847769(1)	rs2949019(1)	rs3008839(1)	rs847784(1)	rs7743424(1)	rs847777(1)	rs1524087(1)	rs1404002(1)	rs847747(1)	rs847744(1)	rs847743(1)	rs761798(1)	rs9471244(1)	rs1743973(1)	rs6936016(1)	rs1721412(1)	rs9471247(1)	rs7759622(1)	rs9296320(1)	rs9296321(1)
2013_ThyroidCancer_ieu-a-1082 6 1 rs1594467 7920128 6.18e-156 15 13 2 0 0 0 NONE
2013_ThyroidCancer_ieu-a-1082 17 1 rs2567501 72715535 9.31e-122 11 9 1 1 0 0 rs12601168(1)
2013_ThyroidCancer_ieu-a-1082 22 1 rs11703587 31926428 4.2e-121 33 29 3 1 0 0 rs5998161(1)
2013_ThyroidCancer_ieu-a-1082 11 1 rs11041733 8081557 5.06e-117 20 15 3 0 0 2 rs4758042(1)	rs7481683(1)
2013_ThyroidCancer_ieu-a-1082 15 1 rs641603 29448952 1.53e-115 18 15 1 2 0 0 rs508349(1)	rs1655646(1)
2013_ThyroidCancer_ieu-a-1082 6 1 rs1610315 166248640 1.63e-113 13 13 0 0 0 0 NONE
2013_ThyroidCancer_ieu-a-1082 6 1 rs12196235 103379463 3.04e-113 31 30 1 0 0 0 NONE
2013_ThyroidCancer_ieu-a-1082 5 1 rs2973786 178298208 3.33e-109 28 27 1 0 0 0 NONE
2013_ThyroidCancer_ieu-a-1082 16 1 rs2157787 72895029 1.3e-108 13 11 2 0 0 0 NONE
2013_ThyroidCancer_ieu-a-1082 7 1 rs2868166 75777595 1.64e-108 10 10 0 0 0 0 NONE
2013_ThyroidCancer_ieu-a-1082 14 1 rs1547039 94471549 7.24e-108 4 4 0 0 0 0 NONE
2013_ThyroidCancer_ieu-a-1082 18 1 rs2156354 66512813 1.57e-107 33 32 0 0 0 1 rs1787492(1)
2013_ThyroidCancer_ieu-a-1082 1 1 rs12564912 165082737 1.92e-107 12 10 2 0 0 0 NONE
2013_ThyroidCancer_ieu-a-1082 10 1 rs4881077 3091349 2.11e-107 5 5 0 0 0 0 NONE
2013_ThyroidCancer_ieu-a-1082 1 1 rs7516666 100346303 4.7e-107 21 20 1 0 0 0 NONE
2013_ThyroidCancer_ieu-a-1082 2 1 rs13404338 79223101 1.14e-106 20 10 6 3 1 0 rs17016473(1)	rs6734557(1)	rs12994866(1)	rs1434197(1)
2013_ThyroidCancer_ieu-a-1082 9 1 rs6478287 117185182 3.8e-106 14 13 1 0 0 0 NONE
2013_ThyroidCancer_ieu-a-1082 3 1 rs4687111 189942711 4.76e-106 19 19 0 0 0 0 NONE
2013_ThyroidCancer_ieu-a-1082 1 1 rs10797423 2427505 4.14e-105 4 4 0 0 0 0 NONE
2013_ThyroidCancer_ieu-a-1082 10 1 rs1001948 25177764 1.37e-104 12 11 1 0 0 0 NONE
2013_ThyroidCancer_ieu-a-1082 11 1 rs10832835 2858779 1.54e-104 5 4 1 0 0 0 NONE
2013_ThyroidCancer_ieu-a-1082 5 1 rs163952 92940728 2.07e-104 38 27 9 2 0 0 rs4342312(1)	rs12054781(1)
2013_ThyroidCancer_ieu-a-1082 13 1 rs2802523 40451259 1.07e-103 8 8 0 0 0 0 NONE
2013_ThyroidCancer_ieu-a-1082 15 1 rs1365242 45128520 1.42e-103 39 37 2 0 0 0 NONE
2013_ThyroidCancer_ieu-a-1082 7 1 rs11975969 32814428 2.15e-103 49 49 0 0 0 0 NONE
2013_ThyroidCancer_ieu-a-1082 3 1 rs1667822 164212887 1.92e-102 46 44 1 1 0 0 rs1881970(1)
2013_ThyroidCancer_ieu-a-1082 15 1 rs4564540 100141663 9.57e-101 12 12 0 0 0 0 NONE
2013_ThyroidCancer_ieu-a-1082 20 1 rs8183334 9204013 3.03e-99 10 10 0 0 0 0 NONE
2013_ThyroidCancer_ieu-a-1082 5 1 rs698171 127821068 6.96e-99 19 18 1 0 0 0 NONE
2013_ThyroidCancer_ieu-a-1082 12 1 rs6487825 29437912 1.03e-97 39 35 4 0 0 0 NONE
2013_ThyroidCancer_ieu-a-1082 21 1 rs2836836 39017565 1.5e-97 17 12 4 1 0 0 rs2836839(1)
2013_ThyroidCancer_ieu-a-1082 18 1 rs550201 45761807 4.39e-96 30 30 0 0 0 0 NONE
2013_ThyroidCancer_ieu-a-1082 6 1 rs9294379 87442817 8.12e-96 76 75 0 0 0 1 rs6907805(1)
2013_ThyroidCancer_ieu-a-1082 4 1 rs6532146 89245627 2.71e-95 14 14 0 0 0 0 NONE
2013_ThyroidCancer_ieu-a-1082 3 1 rs9869760 119514711 8.74e-95 30 26 4 0 0 0 NONE
2013_ThyroidCancer_ieu-a-1082 9 1 rs10124357 76814884 1.43e-94 17 17 0 0 0 0 NONE
2013_ThyroidCancer_ieu-a-1082 7 1 rs1082023 39966596 1.93e-93 33 33 0 0 0 0 NONE
2013_ThyroidCancer_ieu-a-1082 18 1 rs1442664 69540616 1.08e-91 8 7 1 0 0 0 NONE
2013_ThyroidCancer_ieu-a-1082 8 1 rs7823055 54599116 1.17e-91 11 11 0 0 0 0 NONE
2013_ThyroidCancer_ieu-a-1082 20 1 rs7271235 61721473 1.52e-91 6 6 0 0 0 0 NONE
2013_ThyroidCancer_ieu-a-1082 19 1 rs1077420 58457508 2.7e-90 37 31 6 0 0 0 NONE
2013_ThyroidCancer_ieu-a-1082 1 1 rs12028453 105862418 1e-88 37 33 2 2 0 0 rs7512214(1)	rs4553248(1)
2013_ThyroidCancer_ieu-a-1082 7 1 rs6946868 84166163 3.51e-88 32 31 1 0 0 0 NONE
2013_ThyroidCancer_ieu-a-1082 8 1 rs3101528 106645959 4.04e-88 39 35 3 1 0 0 rs3110776(1)
2013_ThyroidCancer_ieu-a-1082 8 1 rs16920516 56386169 7.81e-88 27 27 0 0 0 0 NONE
2013_ThyroidCancer_ieu-a-1082 9 1 rs4961718 16446158 8.88e-88 30 27 3 0 0 0 NONE
2013_ThyroidCancer_ieu-a-1082 3 1 rs11708894 105247871 8.23e-87 15 15 0 0 0 0 NONE
2013_ThyroidCancer_ieu-a-1082 4 1 rs10049939 64386910 1.39e-86 15 14 0 1 0 0 rs10021202(1)
2013_ThyroidCancer_ieu-a-1082 2 1 rs971732 49914979 1.06e-85 16 16 0 0 0 0 NONE
2013_ThyroidCancer_ieu-a-1082 1 1 rs4391665 115379059 3.23e-85 5 4 1 0 0 0 NONE
2013_ThyroidCancer_ieu-a-1082 2 1 rs13019891 113072292 7.99e-85 66 66 0 0 0 0 NONE
2013_ThyroidCancer_ieu-a-1082 20 1 rs6054459 6689734 1.22e-83 15 13 2 0 0 0 NONE
2013_ThyroidCancer_ieu-a-1082 5 1 rs576070 31385383 2.07e-83 16 16 0 0 0 0 NONE
2013_ThyroidCancer_ieu-a-1082 10 1 rs4143816 49691810 2.93e-83 37 36 1 0 0 0 NONE
2013_ThyroidCancer_ieu-a-1082 8 1 rs4358768 134893333 1.49e-82 14 13 1 0 0 0 NONE
2013_ThyroidCancer_ieu-a-1082 2 1 rs2679163 231951527 3.54e-82 55 55 0 0 0 0 NONE
2013_ThyroidCancer_ieu-a-1082 10 1 rs4962362 126753758 6.53e-82 11 9 2 0 0 0 NONE
2013_ThyroidCancer_ieu-a-1082 15 1 rs12908044 36893813 6.63e-82 2 2 0 0 0 0 NONE
2013_ThyroidCancer_ieu-a-1082 18 1 rs7234149 33705305 1.03e-79 37 36 1 0 0 0 NONE
2013_ThyroidCancer_ieu-a-1082 7 1 rs10949938 64794413 2.65e-79 26 26 0 0 0 0 NONE
2013_ThyroidCancer_ieu-a-1082 4 1 rs2866442 77637431 5.43e-79 12 5 5 2 0 0 rs17416515(1)	rs10019920(1)
2013_ThyroidCancer_ieu-a-1082 9 1 rs13292880 35817582 2.64e-78 32 25 6 1 0 0 rs13283964(1)
2013_ThyroidCancer_ieu-a-1082 4 1 rs12651136 30624269 1.12e-77 55 54 0 0 0 1 rs2121658(1)
2013_ThyroidCancer_ieu-a-1082 11 1 rs10894838 134540943 1.43e-77 7 7 0 0 0 0 NONE
2013_ThyroidCancer_ieu-a-1082 8 1 rs9297398 107635195 1.45e-75 18 18 0 0 0 0 NONE
2013_ThyroidCancer_ieu-a-1082 7 1 rs219254 151295140 1.76e-75 9 9 0 0 0 0 NONE
2013_ThyroidCancer_ieu-a-1082 5 1 rs1123570 167965542 4.54e-75 10 10 0 0 0 0 NONE
2013_ThyroidCancer_ieu-a-1082 8 1 rs4922081 19679279 8.21e-75 26 25 1 0 0 0 NONE
2013_ThyroidCancer_ieu-a-1082 9 1 rs4548277 14993421 4.85e-71 20 10 3 2 4 1 rs3861706(1)	rs9969815(1)	rs2381973(1)	rs6415721(1)	rs10961817(1)	rs1880013(1)	rs10810310(1)
2013_ThyroidCancer_ieu-a-1082 4 1 rs12510224 179781709 1.41e-69 26 21 4 1 0 0 rs17747662(1)
2013_ThyroidCancer_ieu-a-1082 11 1 rs662393 74375263 1.21e-65 36 31 4 1 0 0 rs649937(1)
2013_ThyroidCancer_ieu-a-1082 8 1 rs2640734 27675137 1.35e-63 24 23 0 0 0 1 rs512941(1)
2013_ThyroidCancer_ieu-a-1082 2 1 rs11692610 202634789 4.02e-63 16 9 3 4 0 0 rs10189685(1)	rs7581601(1)	rs7568438(1)	rs1039968(1)
2013_ThyroidCancer_ieu-a-1082 18 1 rs2677879 2547501 2.95e-62 32 27 3 0 0 2 rs2347279(1)	rs7239383(1)
2013_ThyroidCancer_ieu-a-1082 13 1 rs4628819 110667407 5.87e-62 16 11 4 1 0 0 rs7999854(1)
2013_ThyroidCancer_ieu-a-1082 7 1 rs2566511 151005953 3.38e-61 13 13 0 0 0 0 NONE
2013_ThyroidCancer_ieu-a-1082 11 1 rs11606876 126026712 4.53e-60 7 5 2 0 0 0 NONE
2013_ThyroidCancer_ieu-a-1082 1 1 rs4658359 89381813 1.4e-59 26 25 0 0 0 1 rs922106(1)
2013_ThyroidCancer_ieu-a-1082 13 1 rs9558058 103360418 4.13e-58 5 5 0 0 0 0 NONE
2013_ThyroidCancer_ieu-a-1082 9 1 rs7034893 5494438 4.67e-56 14 14 0 0 0 0 NONE
2013_ThyroidCancer_ieu-a-1082 5 1 rs7735978 104040631 5.06e-56 17 11 2 3 1 0 rs6596557(1)	rs13190616(1)	rs1362697(1)	rs17156151(1)
2013_ThyroidCancer_ieu-a-1082 18 1 rs10502692 38460388 1.82e-54 15 5 2 5 2 1 rs885033(1)	rs11082076(1)	rs949035(1)	rs7231316(1)	rs9304191(1)	rs1944401(1)	rs7232769(1)	rs5000343(1)
2013_ThyroidCancer_ieu-a-1082 3 1 rs6793262 17881889 7.57e-54 31 30 1 0 0 0 NONE
2013_ThyroidCancer_ieu-a-1082 16 1 rs3844222 29271909 1.36e-53 9 9 0 0 0 0 NONE
2013_ThyroidCancer_ieu-a-1082 9 1 rs2250057 132899816 1.63e-52 28 27 1 0 0 0 NONE
2013_ThyroidCancer_ieu-a-1082 10 1 rs10776610 48495199 4.93e-50 23 22 1 0 0 0 NONE
2013_ThyroidCancer_ieu-a-1082 10 1 rs754038 69540578 1.05e-49 6 6 0 0 0 0 NONE
2013_ThyroidCancer_ieu-a-1082 18 1 rs9945015 31774903 1.16e-49 13 13 0 0 0 0 NONE
2013_ThyroidCancer_ieu-a-1082 1 1 rs28433203 45731141 1.28e-49 55 54 0 0 0 1 rs11211230(1)
2013_ThyroidCancer_ieu-a-1082 14 1 rs2239214 72421719 1.55e-47 2 1 1 0 0 0 NONE
2013_ThyroidCancer_ieu-a-1082 8 1 rs1019024 1415801 2.02e-47 21 21 0 0 0 0 NONE
2013_ThyroidCancer_ieu-a-1082 13 1 rs1577026 58871442 2.66e-46 22 22 0 0 0 0 NONE
2013_ThyroidCancer_ieu-a-1082 4 1 rs10031777 48496273 9.3e-44 49 37 6 5 0 1 rs6447631(1)	rs1055721(1)	rs4695383(1)	rs4413478(1)	rs9993088(1)	rs2354937(1)
2013_ThyroidCancer_ieu-a-1082 3 1 rs2544163 8812681 1.07e-43 11 11 0 0 0 0 NONE
2013_ThyroidCancer_ieu-a-1082 18 1 rs17196984 73865996 2.82e-43 4 4 0 0 0 0 NONE
2013_ThyroidCancer_ieu-a-1082 12 1 rs7301555 85005968 2.86e-43 4 4 0 0 0 0 NONE
2013_ThyroidCancer_ieu-a-1082 15 1 rs12441088 78635922 1.11e-42 33 32 1 0 0 0 NONE
2013_ThyroidCancer_ieu-a-1082 4 1 rs16838428 6199041 2.19e-42 3 3 0 0 0 0 NONE
2013_ThyroidCancer_ieu-a-1082 16 1 rs2292324 83994409 3.28e-42 11 11 0 0 0 0 NONE
2013_ThyroidCancer_ieu-a-1082 14 1 rs11159077 74404782 7.83e-40 20 20 0 0 0 0 NONE
2013_ThyroidCancer_ieu-a-1082 2 1 rs10199888 215638829 1.42e-37 14 14 0 0 0 0 NONE
2013_ThyroidCancer_ieu-a-1082 11 1 rs895649 119880876 3.96e-36 18 16 2 0 0 0 NONE
2013_ThyroidCancer_ieu-a-1082 1 1 rs638335 78062192 1.09e-35 20 11 7 2 0 0 rs11799753(1)	rs17101475(1)
2013_ThyroidCancer_ieu-a-1082 10 1 rs7904993 13821721 4.47e-34 9 9 0 0 0 0 NONE
2013_ThyroidCancer_ieu-a-1082 10 1 rs11006981 28279449 5.01e-32 31 29 2 0 0 0 NONE
2013_ThyroidCancer_ieu-a-1082 6 1 rs12524738 139873012 1.08e-28 6 6 0 0 0 0 NONE
2013_ThyroidCancer_ieu-a-1082 18 1 rs8095811 2419069 6.04e-24 11 8 3 0 0 0 NONE
2013_ThyroidCancer_ieu-a-1082 10 1 rs950275 48689174 2.65e-20 3 1 2 0 0 0 NONE
2013_ThyroidCancer_ieu-a-1082 17 1 rs4792390 13725470 3.96e-18 6 4 1 1 0 0 rs17665827(1)
2013_ThyroidCancer_ieu-a-1082 13 1 rs12428112 43901685 7.6e-18 46 45 0 0 0 1 rs9595049(1)
2013_ThyroidCancer_ieu-a-1082 19 1 rs11883054 10046543 8.53e-18 9 9 0 0 0 0 NONE
2013_ThyroidCancer_ieu-a-1082 5 1 rs11743743 6598440 1.74e-17 28 20 7 1 0 0 rs7729233(1)
2013_ThyroidCancer_ieu-a-1082 1 1 rs1327144 184082439 4.51e-17 33 25 3 1 4 0 rs971572(1)	rs10911518(1)	rs732812(1)	rs1409814(1)	rs6424925(1)
2013_ThyroidCancer_ieu-a-1082 2 1 rs6546667 71086132 1.59e-16 18 18 0 0 0 0 NONE
2013_ThyroidCancer_ieu-a-1082 3 1 rs9857961 105484821 1.73e-16 45 36 2 5 2 0 rs1438540(1)	rs2007681(1)	rs10511244(1)	rs6769329(1)	rs2399047(1)	rs2171147(1)	rs3821492(1)
2013_ThyroidCancer_ieu-a-1082 11 1 rs935990 133219900 2.56e-16 6 6 0 0 0 0 NONE
2013_ThyroidCancer_ieu-a-1082 6 1 rs2802422 6954260 3.31e-16 9 6 3 0 0 0 NONE
2013_ThyroidCancer_ieu-a-1082 13 1 rs4884522 52479633 4.2e-16 29 29 0 0 0 0 NONE
2013_ThyroidCancer_ieu-a-1082 2 1 rs1470504 76995684 4.79e-16 56 50 6 0 0 0 NONE
2013_ThyroidCancer_ieu-a-1082 8 1 rs7830018 95758678 5.02e-16 25 23 2 0 0 0 NONE
2013_ThyroidCancer_ieu-a-1082 7 1 rs1467345 11744290 5.21e-16 10 10 0 0 0 0 NONE
2013_ThyroidCancer_ieu-a-1082 4 1 rs6828245 25991751 6.04e-16 21 19 2 0 0 0 NONE
2013_ThyroidCancer_ieu-a-1082 10 1 rs10762573 74038390 7.78e-16 33 7 5 9 11 1 rs2675678(1)	rs11000852(1)	rs7069584(1)	rs10762575(1)	rs1874152(1)	rs11000869(1)	rs3793921(1)	rs7896966(1)	rs11000980(1)	rs2894234(1)	rs7916445(1)	rs11001018(1)	rs10762607(1)	rs10824174(1)	rs10762619(1)	rs10824183(1)	rs10762620(1)	rs9665469(1)	rs10824195(1)	rs11001059(1)	rs7924176(1)
2013_ThyroidCancer_ieu-a-1082 5 1 rs1845496 38042160 1.04e-15 12 11 0 0 0 1 rs1508833(1)
2013_ThyroidCancer_ieu-a-1082 7 1 rs10954267 130293641 1.42e-15 26 24 2 0 0 0 NONE
2013_ThyroidCancer_ieu-a-1082 21 1 rs4148124 42278145 1.5e-15 23 23 0 0 0 0 NONE
2013_ThyroidCancer_ieu-a-1082 13 1 rs2483374 24959693 1.8e-15 38 24 11 2 0 1 rs7331891(1)	rs3742165(1)	rs2497615(1)
2013_ThyroidCancer_ieu-a-1082 2 1 rs10928200 143820583 1.84e-15 19 12 4 2 1 0 rs12995474(1)	rs6729239(1)	rs10928203(1)
2013_ThyroidCancer_ieu-a-1082 2 1 rs12469609 83156578 2.02e-15 43 42 1 0 0 0 NONE
2013_ThyroidCancer_ieu-a-1082 20 1 rs6046115 19468673 2.24e-15 14 14 0 0 0 0 NONE
2013_ThyroidCancer_ieu-a-1082 7 1 rs17137948 104474846 2.25e-15 17 13 3 1 0 0 rs6965697(1)
2013_ThyroidCancer_ieu-a-1082 11 1 rs1193787 63327939 2.82e-15 33 33 0 0 0 0 NONE
2013_ThyroidCancer_ieu-a-1082 7 1 rs11495932 156226658 3.2e-15 16 12 4 0 0 0 NONE
2013_ThyroidCancer_ieu-a-1082 5 1 rs10474588 79476248 3.95e-15 20 14 6 0 0 0 NONE
2013_ThyroidCancer_ieu-a-1082 18 1 rs3794884 31597008 5.63e-15 34 24 9 0 0 1 rs6506927(1)
2013_ThyroidCancer_ieu-a-1082 1 1 rs4648935 24139545 7.02e-15 23 23 0 0 0 0 NONE
2013_ThyroidCancer_ieu-a-1082 6 1 rs6919522 44501768 9.43e-15 5 5 0 0 0 0 NONE
2013_ThyroidCancer_ieu-a-1082 14 1 rs2810046 97435084 9.53e-15 23 17 5 1 0 0 rs17758181(1)
2013_ThyroidCancer_ieu-a-1082 5 1 rs17431444 29955654 1.26e-14 21 21 0 0 0 0 NONE
2013_ThyroidCancer_ieu-a-1082 4 1 rs6827297 134633780 1.38e-14 22 22 0 0 0 0 NONE
2013_ThyroidCancer_ieu-a-1082 2 1 rs1846861 226494415 1.51e-14 17 16 0 1 0 0 rs1273793(1)
2013_ThyroidCancer_ieu-a-1082 18 1 rs6505863 13974988 1.52e-14 20 20 0 0 0 0 NONE
2013_ThyroidCancer_ieu-a-1082 15 1 rs11638590 55037943 1.8e-14 16 14 1 1 0 0 rs7176463(1)
2013_ThyroidCancer_ieu-a-1082 16 1 rs10871390 80540023 2.41e-14 12 6 4 2 0 0 rs4534859(1)	rs7186068(1)
2013_ThyroidCancer_ieu-a-1082 10 1 rs2026912 89452838 2.78e-14 16 15 1 0 0 0 NONE
2013_ThyroidCancer_ieu-a-1082 4 1 rs1370301 147026470 3.89e-14 49 38 8 3 0 0 rs1509339(1)	rs1396716(1)	rs7656258(1)
2013_ThyroidCancer_ieu-a-1082 13 1 rs1172417 47645570 6.89e-14 29 20 8 0 0 1 rs7324871(1)
2013_ThyroidCancer_ieu-a-1082 1 1 rs12140722 212918231 7.86e-14 24 24 0 0 0 0 NONE
2013_ThyroidCancer_ieu-a-1082 12 1 rs7294444 12948520 8.53e-14 23 21 2 0 0 0 NONE
2013_ThyroidCancer_ieu-a-1082 1 1 rs1325201 79952265 1e-13 44 38 6 0 0 0 NONE
2013_ThyroidCancer_ieu-a-1082 4 1 rs9991928 179995066 1e-13 11 10 1 0 0 0 NONE
2013_ThyroidCancer_ieu-a-1082 15 1 rs1511954 57406764 1.03e-13 14 10 2 2 0 0 rs4774261(1)	rs11857181(1)
2013_ThyroidCancer_ieu-a-1082 6 1 rs2756315 893799 1.07e-13 8 7 1 0 0 0 NONE
2013_ThyroidCancer_ieu-a-1082 10 1 rs4255455 126920416 1.17e-13 3 3 0 0 0 0 NONE
2013_ThyroidCancer_ieu-a-1082 10 1 rs10787889 118999311 1.2e-13 14 13 1 0 0 0 NONE
2013_ThyroidCancer_ieu-a-1082 11 1 rs4414243 81224868 1.39e-13 24 23 1 0 0 0 NONE
2013_ThyroidCancer_ieu-a-1082 11 1 rs12421579 71580444 1.49e-13 8 4 4 0 0 0 NONE
2013_ThyroidCancer_ieu-a-1082 5 1 rs4245987 106975547 1.64e-13 23 20 3 0 0 0 NONE
2013_ThyroidCancer_ieu-a-1082 13 1 rs2066678 50280727 2.08e-13 25 15 9 1 0 0 rs2812200(1)
2013_ThyroidCancer_ieu-a-1082 9 1 rs1887387 88265006 2.15e-13 20 18 1 1 0 0 rs4877434(1)
2013_ThyroidCancer_ieu-a-1082 19 1 rs3745720 48332825 2.19e-13 24 16 6 2 0 0 rs8182501(1)	rs1654671(1)
2013_ThyroidCancer_ieu-a-1082 13 1 rs7998196 90863328 2.42e-13 36 24 7 5 0 0 rs6492513(1)	rs272093(1)	rs4405427(1)	rs6492521(1)	rs9560745(1)
2013_ThyroidCancer_ieu-a-1082 7 1 rs2720392 100888414 2.72e-13 51 48 2 0 0 1 rs10953303(1)
2013_ThyroidCancer_ieu-a-1082 8 1 rs2102291 100908496 2.78e-13 5 4 0 1 0 0 rs11986776(1)
2013_ThyroidCancer_ieu-a-1082 13 1 rs9578483 22596615 2.78e-13 5 4 1 0 0 0 NONE
2013_ThyroidCancer_ieu-a-1082 6 1 rs7770868 38496850 2.79e-13 41 39 2 0 0 0 NONE
2013_ThyroidCancer_ieu-a-1082 13 1 rs9536320 52942479 2.9e-13 9 8 1 0 0 0 NONE
2013_ThyroidCancer_ieu-a-1082 22 1 rs5749581 33228859 2.9e-13 20 18 2 0 0 0 NONE
2013_ThyroidCancer_ieu-a-1082 3 1 rs1482176 73278451 3.33e-13 27 19 8 0 0 0 NONE
2013_ThyroidCancer_ieu-a-1082 14 1 rs8019424 22022855 3.39e-13 4 4 0 0 0 0 NONE
2013_ThyroidCancer_ieu-a-1082 8 1 rs3594 30678143 3.47e-13 15 10 5 0 0 0 NONE
2013_ThyroidCancer_ieu-a-1082 3 1 rs11927465 28782167 3.65e-13 19 14 2 3 0 0 rs7645110(1)	rs9810180(1)	rs885540(1)
2013_ThyroidCancer_ieu-a-1082 12 1 rs10877902 62650401 3.77e-13 10 9 1 0 0 0 NONE
2013_ThyroidCancer_ieu-a-1082 10 1 rs7909838 2255171 3.91e-13 37 33 2 2 0 0 rs11251139(1)	rs7904173(1)
2013_ThyroidCancer_ieu-a-1082 6 1 rs1889562 119128220 3.94e-13 19 18 0 0 0 1 rs12174735(1)
2013_ThyroidCancer_ieu-a-1082 4 1 rs11721807 156173357 3.94e-13 12 12 0 0 0 0 NONE
2013_ThyroidCancer_ieu-a-1082 15 1 rs754499 60844006 4.13e-13 10 10 0 0 0 0 NONE
2013_ThyroidCancer_ieu-a-1082 6 1 rs1224751 58111531 4.14e-13 25 20 5 0 0 0 NONE
2013_ThyroidCancer_ieu-a-1082 18 1 rs11661849 36567332 5.21e-13 25 25 0 0 0 0 NONE
2013_ThyroidCancer_ieu-a-1082 2 1 rs10202501 230420855 5.83e-13 18 14 3 1 0 0 rs3754940(1)
2013_ThyroidCancer_ieu-a-1082 3 1 rs156166 6383481 6.06e-13 4 2 0 2 0 0 rs474423(1)	rs411041(1)
2013_ThyroidCancer_ieu-a-1082 2 1 rs11688848 204051483 6.33e-13 15 15 0 0 0 0 NONE
2013_ThyroidCancer_ieu-a-1082 18 1 rs1792746 56136132 7.84e-13 13 12 0 0 1 0 rs1792695(1)
2013_ThyroidCancer_ieu-a-1082 6 1 rs2184234 74210519 8.27e-13 43 42 1 0 0 0 NONE
2013_ThyroidCancer_ieu-a-1082 2 1 rs2011347 106291420 8.29e-13 24 16 7 0 0 1 rs4441466(1)
2013_ThyroidCancer_ieu-a-1082 8 1 rs2911738 71674057 8.82e-13 31 21 7 2 1 0 rs1364616(1)	rs7463937(1)	rs1424883(1)
2013_ThyroidCancer_ieu-a-1082 3 1 rs9289086 117706519 8.94e-13 12 12 0 0 0 0 NONE
2013_ThyroidCancer_ieu-a-1082 2 1 rs12151689 165799645 9.14e-13 28 23 1 4 0 0 rs6745114(1)	rs10930179(1)	rs10497270(1)	rs16851139(1)
2013_ThyroidCancer_ieu-a-1082 1 1 rs678476 5287919 1.02e-12 9 8 1 0 0 0 NONE
2013_ThyroidCancer_ieu-a-1082 3 1 rs2722633 164666550 1.07e-12 18 17 0 0 0 1 rs892761(1)
2013_ThyroidCancer_ieu-a-1082 11 1 rs2850773 121986044 1.21e-12 12 10 2 0 0 0 NONE
2013_ThyroidCancer_ieu-a-1082 8 1 rs7818607 23583142 1.23e-12 27 24 3 0 0 0 NONE
2013_ThyroidCancer_ieu-a-1082 11 1 rs4882110 48536697 1.27e-12 59 48 10 0 0 1 rs1113480(1)
2013_ThyroidCancer_ieu-a-1082 2 1 rs11695066 205002237 1.37e-12 19 19 0 0 0 0 NONE
2013_ThyroidCancer_ieu-a-1082 21 1 rs2236674 44460917 1.39e-12 7 7 0 0 0 0 NONE
2013_ThyroidCancer_ieu-a-1082 5 1 rs1021224 97501349 1.5e-12 22 17 3 2 0 0 rs9918187(1)	rs1830367(1)
2013_ThyroidCancer_ieu-a-1082 15 1 rs8026464 33520714 1.51e-12 12 10 1 1 0 0 rs668570(1)
2013_ThyroidCancer_ieu-a-1082 15 1 rs11636410 45243715 1.69e-12 22 7 13 2 0 0 rs3959644(1)	rs1648302(1)
2013_ThyroidCancer_ieu-a-1082 13 1 rs9516234 93448100 1.73e-12 28 17 9 2 0 0 rs12855239(1)	rs1373835(1)
2013_ThyroidCancer_ieu-a-1082 16 1 rs12925224 9574576 1.78e-12 9 7 2 0 0 0 NONE
2013_ThyroidCancer_ieu-a-1082 17 1 rs746300 77603078 1.82e-12 1 1 0 0 0 0 NONE
2013_ThyroidCancer_ieu-a-1082 3 1 rs9867503 187504148 1.85e-12 22 22 0 0 0 0 NONE
2013_ThyroidCancer_ieu-a-1082 14 1 rs12433740 46464037 2.05e-12 52 45 5 2 0 0 rs2933192(1)	rs12893532(1)
2013_ThyroidCancer_ieu-a-1082 15 1 rs2443058 61654856 2.12e-12 18 18 0 0 0 0 NONE
2013_ThyroidCancer_ieu-a-1082 16 1 rs12448361 64378041 2.58e-12 26 24 2 0 0 0 NONE
2013_ThyroidCancer_ieu-a-1082 8 1 rs2660665 136514556 2.65e-12 6 5 1 0 0 0 NONE
2013_ThyroidCancer_ieu-a-1082 3 1 rs1587707 105067289 2.91e-12 37 33 4 0 0 0 NONE
2013_ThyroidCancer_ieu-a-1082 12 1 rs4768352 41400688 3.04e-12 55 55 0 0 0 0 NONE
2013_ThyroidCancer_ieu-a-1082 4 1 rs7658351 186954526 3.07e-12 12 12 0 0 0 0 NONE
2013_ThyroidCancer_ieu-a-1082 2 1 rs3769754 98373237 3.24e-12 20 16 2 2 0 0 rs2122752(1)	rs999900(1)
2013_ThyroidCancer_ieu-a-1082 2 1 rs6715968 229311516 3.3e-12 17 17 0 0 0 0 NONE
2013_ThyroidCancer_ieu-a-1082 17 1 rs12946503 14862960 3.43e-12 17 14 3 0 0 0 NONE
2013_ThyroidCancer_ieu-a-1082 3 1 rs9811574 159748417 3.54e-12 14 10 4 0 0 0 NONE
2013_ThyroidCancer_ieu-a-1082 10 1 rs7907903 1722831 3.77e-12 10 10 0 0 0 0 NONE
2013_ThyroidCancer_ieu-a-1082 10 1 rs6584869 108465291 3.82e-12 35 35 0 0 0 0 NONE
2013_ThyroidCancer_ieu-a-1082 5 1 rs1424908 52414193 4.1e-12 25 25 0 0 0 0 NONE
2013_ThyroidCancer_ieu-a-1082 22 1 rs6008718 48476880 4.37e-12 8 8 0 0 0 0 NONE
2013_ThyroidCancer_ieu-a-1082 8 1 rs2336409 859079 4.6e-12 34 29 5 0 0 0 NONE
2013_ThyroidCancer_ieu-a-1082 9 1 rs10812736 28064692 4.65e-12 13 9 0 3 1 0 rs10968272(1)	rs10968281(1)	rs10968288(1)	rs7875743(1)
2013_ThyroidCancer_ieu-a-1082 13 1 rs7985861 69024526 4.71e-12 37 35 1 1 0 0 rs9592624(1)
2013_ThyroidCancer_ieu-a-1082 19 1 rs1683564 859214 4.87e-12 6 6 0 0 0 0 NONE
2013_ThyroidCancer_ieu-a-1082 19 1 rs4499352 13305536 4.99e-12 16 14 1 1 0 0 rs10407144(1)
2013_ThyroidCancer_ieu-a-1082 3 1 rs513154 101234368 5.37e-12 35 34 0 1 0 0 rs6809436(1)
2013_ThyroidCancer_ieu-a-1082 8 1 rs6994374 18499224 5.56e-12 39 34 4 1 0 0 rs17595454(1)
2013_ThyroidCancer_ieu-a-1082 19 1 rs4332846 40552896 6.21e-12 5 1 1 3 0 0 rs1461008(1)	rs814501(1)	rs843777(1)
2013_ThyroidCancer_ieu-a-1082 21 1 rs6516819 28138574 6.35e-12 9 9 0 0 0 0 NONE
2013_ThyroidCancer_ieu-a-1082 2 1 rs2001823 240573053 6.47e-12 10 7 1 2 0 0 rs12477906(1)	rs6724516(1)
2013_ThyroidCancer_ieu-a-1082 16 1 rs4786107 6600116 7.22e-12 11 10 1 0 0 0 NONE
2013_ThyroidCancer_ieu-a-1082 9 1 rs965513 97793827 7.92e-12 26 1 6 5 2 12 rs10818021(1)	rs1398230(1)	rs1877432(1)	rs7850258(1)	rs1443438(1)	rs10759944(1)	rs7870795(1)	rs7848973(1)	rs12348691(1)	rs10759960(1)	rs1443435(1)	rs925487(1)	rs10119795(1)	rs7866436(1)	rs7040232(1)	rs1561961(1)	rs1561958(1)	rs1127703(1)	rs7855088(1)
2013_ThyroidCancer_ieu-a-1082 6 1 rs2690106 25257352 7.96e-12 21 12 9 0 0 0 NONE
2013_ThyroidCancer_ieu-a-1082 13 1 rs7324958 81087884 8.59e-12 16 14 2 0 0 0 NONE
2013_ThyroidCancer_ieu-a-1082 11 1 rs10833197 19931946 9e-12 17 14 3 0 0 0 NONE
2013_ThyroidCancer_ieu-a-1082 5 1 rs10068989 100440761 9.6e-12 25 16 0 8 1 0 rs173467(1)	rs161321(1)	rs161320(1)	rs161318(1)	rs10079469(1)	rs10900740(1)	rs17447382(1)	rs26026(1)	rs6874840(1)
2013_ThyroidCancer_ieu-a-1082 14 1 rs11620738 90560888 1e-11 9 8 1 0 0 0 NONE
2013_ThyroidCancer_ieu-a-1082 7 1 rs9655048 5127529 1.05e-11 11 11 0 0 0 0 NONE
2013_ThyroidCancer_ieu-a-1082 12 1 rs1513052 17234769 1.06e-11 21 20 1 0 0 0 NONE
2013_ThyroidCancer_ieu-a-1082 5 1 rs12656353 6913513 1.11e-11 5 4 0 1 0 0 rs11959635(1)
2013_ThyroidCancer_ieu-a-1082 5 1 rs10052794 71839430 1.13e-11 14 14 0 0 0 0 NONE
2013_ThyroidCancer_ieu-a-1082 9 1 rs10125496 78920574 1.27e-11 25 24 1 0 0 0 NONE
2013_ThyroidCancer_ieu-a-1082 3 1 rs1549983 15152629 1.34e-11 10 10 0 0 0 0 NONE
2013_ThyroidCancer_ieu-a-1082 3 1 rs12715419 4692362 1.35e-11 25 22 3 0 0 0 NONE
2013_ThyroidCancer_ieu-a-1082 20 1 rs6060124 34949094 1.36e-11 45 34 5 3 3 0 rs6088638(1)	rs6579204(1)	rs6060137(1)	rs1998233(1)	rs6088722(1)	rs17092378(1)
2013_ThyroidCancer_ieu-a-1082 5 1 rs10475268 492807 1.55e-11 14 14 0 0 0 0 NONE
2013_ThyroidCancer_ieu-a-1082 6 1 rs9344740 87909694 1.6e-11 14 14 0 0 0 0 NONE
2013_ThyroidCancer_ieu-a-1082 7 1 rs10252923 91275726 1.64e-11 13 9 4 0 0 0 NONE
2013_ThyroidCancer_ieu-a-1082 3 1 rs2581206 10911864 1.66e-11 30 25 0 5 0 0 rs3774084(1)	rs2581215(1)	rs2272395(1)	rs1881365(1)	rs6791465(1)
2013_ThyroidCancer_ieu-a-1082 10 1 rs10786634 101404585 1.67e-11 35 35 0 0 0 0 NONE
2013_ThyroidCancer_ieu-a-1082 1 1 rs17046996 217917588 1.68e-11 28 26 2 0 0 0 NONE
2013_ThyroidCancer_ieu-a-1082 4 1 rs4698482 16409290 1.74e-11 18 18 0 0 0 0 NONE
2013_ThyroidCancer_ieu-a-1082 10 1 rs7907617 110638257 1.77e-11 3 3 0 0 0 0 NONE
2013_ThyroidCancer_ieu-a-1082 6 1 rs4706705 78445817 1.8e-11 30 24 0 6 0 0 rs235461(1)	rs235456(1)	rs1452537(1)	rs2493224(1)	rs2493237(1)	rs1452528(1)
2013_ThyroidCancer_ieu-a-1082 8 1 rs11993947 123959215 1.93e-11 16 10 5 1 0 0 rs16899163(1)
2013_ThyroidCancer_ieu-a-1082 3 1 rs2844353 37719742 2e-11 21 19 1 0 1 0 rs7372346(1)
2013_ThyroidCancer_ieu-a-1082 8 1 rs6989506 18425829 2.16e-11 45 45 0 0 0 0 NONE
2013_ThyroidCancer_ieu-a-1082 1 1 rs12118017 110764107 2.23e-11 16 16 0 0 0 0 NONE
2013_ThyroidCancer_ieu-a-1082 2 1 rs4233904 11897825 2.25e-11 10 9 1 0 0 0 NONE
2013_ThyroidCancer_ieu-a-1082 1 1 rs546583 57148657 2.3e-11 15 15 0 0 0 0 NONE
2013_ThyroidCancer_ieu-a-1082 6 1 rs3117027 33121846 2.32e-11 121 119 2 0 0 0 NONE
2013_ThyroidCancer_ieu-a-1082 8 1 rs6578080 140212549 2.37e-11 12 12 0 0 0 0 NONE
2013_ThyroidCancer_ieu-a-1082 12 1 rs4149570 6342424 2.39e-11 6 3 3 0 0 0 NONE
2013_ThyroidCancer_ieu-a-1082 21 1 rs2830028 26054932 2.49e-11 13 12 1 0 0 0 NONE
2013_ThyroidCancer_ieu-a-1082 2 1 rs13420683 97719889 2.57e-11 27 25 2 0 0 0 NONE
2013_ThyroidCancer_ieu-a-1082 12 1 rs1032389 99298945 2.6e-11 19 19 0 0 0 0 NONE
2013_ThyroidCancer_ieu-a-1082 9 1 rs2383053 17916557 2.61e-11 4 4 0 0 0 0 NONE
2013_ThyroidCancer_ieu-a-1082 1 1 rs10783019 95783238 2.62e-11 21 13 4 4 0 0 rs2700335(1)	rs4950073(1)	rs12037176(1)	rs4950091(1)
2013_ThyroidCancer_ieu-a-1082 16 1 rs6498272 12248817 2.67e-11 41 39 2 0 0 0 NONE
2013_ThyroidCancer_ieu-a-1082 2 1 rs6541725 120580456 2.7e-11 8 6 1 1 0 0 rs896499(1)
2013_ThyroidCancer_ieu-a-1082 2 1 rs7422259 166521485 2.84e-11 14 14 0 0 0 0 NONE
2013_ThyroidCancer_ieu-a-1082 12 1 rs10743368 20376393 2.86e-11 10 10 0 0 0 0 NONE
2013_ThyroidCancer_ieu-a-1082 9 1 rs7859849 8670737 2.88e-11 20 13 6 1 0 0 rs4442186(1)
2013_ThyroidCancer_ieu-a-1082 12 1 rs4269970 20640991 3.07e-11 16 14 2 0 0 0 NONE
2013_ThyroidCancer_ieu-a-1082 1 1 rs869987 53257518 3.11e-11 34 34 0 0 0 0 NONE
2013_ThyroidCancer_ieu-a-1082 5 1 rs163192 69084009 3.2e-11 15 15 0 0 0 0 NONE
2013_ThyroidCancer_ieu-a-1082 1 1 rs6427997 203269579 3.27e-11 9 9 0 0 0 0 NONE
2013_ThyroidCancer_ieu-a-1082 16 1 rs12595914 83594975 3.32e-11 11 11 0 0 0 0 NONE
2013_ThyroidCancer_ieu-a-1082 5 1 rs2044241 113187829 3.46e-11 33 33 0 0 0 0 NONE
2013_ThyroidCancer_ieu-a-1082 8 1 rs2278145 25776361 3.66e-11 23 20 3 0 0 0 NONE
2013_ThyroidCancer_ieu-a-1082 1 1 rs6669509 9688387 3.67e-11 11 8 2 1 0 0 rs6540985(1)
2013_ThyroidCancer_ieu-a-1082 8 1 rs1396894 54866945 3.68e-11 24 24 0 0 0 0 NONE
2013_ThyroidCancer_ieu-a-1082 4 1 rs1874653 54850435 3.69e-11 21 21 0 0 0 0 NONE
2013_ThyroidCancer_ieu-a-1082 16 1 rs7186021 85452453 3.75e-11 6 6 0 0 0 0 NONE
2013_ThyroidCancer_ieu-a-1082 3 1 rs4679695 152969308 3.83e-11 13 12 0 0 0 1 rs9839183(1)
2013_ThyroidCancer_ieu-a-1082 10 1 rs3852507 129601352 3.91e-11 31 29 2 0 0 0 NONE
2013_ThyroidCancer_ieu-a-1082 11 1 rs630573 88917569 3.96e-11 44 41 2 1 0 0 rs10765196(1)
2013_ThyroidCancer_ieu-a-1082 13 1 rs1409588 74561530 4.15e-11 16 16 0 0 0 0 NONE
2013_ThyroidCancer_ieu-a-1082 6 1 rs12193181 147985366 4.16e-11 20 19 1 0 0 0 NONE
2013_ThyroidCancer_ieu-a-1082 12 1 rs6539561 81182231 4.21e-11 45 45 0 0 0 0 NONE
2013_ThyroidCancer_ieu-a-1082 13 1 rs681561 100246275 4.23e-11 35 35 0 0 0 0 NONE
2013_ThyroidCancer_ieu-a-1082 15 1 rs2414003 50026000 4.42e-11 34 33 1 0 0 0 NONE
2013_ThyroidCancer_ieu-a-1082 12 1 rs2167137 97860218 4.46e-11 21 21 0 0 0 0 NONE
2013_ThyroidCancer_ieu-a-1082 18 1 rs11151652 71314987 4.55e-11 36 23 7 2 4 0 rs8085116(1)	rs996919(1)	rs9951245(1)	rs11151657(1)	rs17084277(1)	rs9319818(1)
2013_ThyroidCancer_ieu-a-1082 10 1 rs11592120 107451348 4.68e-11 34 33 0 1 0 0 rs1372184(1)
2013_ThyroidCancer_ieu-a-1082 6 1 rs9350030 17122605 5.19e-11 9 5 1 2 1 0 rs4716110(1)	rs6914177(1)	rs1408300(1)
2013_ThyroidCancer_ieu-a-1082 15 1 rs12908317 69786298 5.23e-11 12 12 0 0 0 0 NONE
2013_ThyroidCancer_ieu-a-1082 7 1 rs4721443 15488631 5.4e-11 13 12 0 0 0 1 rs12699727(1)
2013_ThyroidCancer_ieu-a-1082 7 1 rs4588797 75719950 5.43e-11 14 14 0 0 0 0 NONE
2013_ThyroidCancer_ieu-a-1082 15 1 rs1827488 82098679 5.44e-11 19 18 1 0 0 0 NONE
2013_ThyroidCancer_ieu-a-1082 2 1 rs1880256 35937694 5.46e-11 33 21 9 3 0 0 rs10495861(1)	rs12989336(1)	rs2020037(1)
2013_ThyroidCancer_ieu-a-1082 2 1 rs1385766 140513217 5.51e-11 14 14 0 0 0 0 NONE
2013_ThyroidCancer_ieu-a-1082 9 1 rs1860990 120197950 5.51e-11 7 7 0 0 0 0 NONE
2013_ThyroidCancer_ieu-a-1082 19 1 rs7259673 54470776 5.57e-11 12 10 2 0 0 0 NONE
2013_ThyroidCancer_ieu-a-1082 5 1 rs1443096 77860910 5.71e-11 9 9 0 0 0 0 NONE
2013_ThyroidCancer_ieu-a-1082 1 1 rs7528076 218188442 5.92e-11 10 10 0 0 0 0 NONE
2013_ThyroidCancer_ieu-a-1082 6 1 rs4960098 5547381 6.06e-11 4 4 0 0 0 0 NONE
2013_ThyroidCancer_ieu-a-1082 20 1 rs6100556 59692593 6.13e-11 21 20 1 0 0 0 NONE
2013_ThyroidCancer_ieu-a-1082 9 1 rs9695862 80691180 6.52e-11 32 30 1 0 0 1 rs7849462(1)
2013_ThyroidCancer_ieu-a-1082 2 1 rs6760787 239647020 6.72e-11 15 15 0 0 0 0 NONE
2013_ThyroidCancer_ieu-a-1082 20 1 rs7262442 17650928 6.81e-11 17 16 1 0 0 0 NONE
2013_ThyroidCancer_ieu-a-1082 2 1 rs2368105 180241286 7.03e-11 28 24 2 1 0 1 rs16867228(1)	rs6433839(1)
2013_ThyroidCancer_ieu-a-1082 9 1 rs4532668 76500928 7.2e-11 21 18 2 1 0 0 rs785936(1)
2013_ThyroidCancer_ieu-a-1082 1 1 rs1058791 8353257 7.21e-11 29 20 8 1 0 0 rs4908506(1)
2013_ThyroidCancer_ieu-a-1082 9 1 rs1971100 35460772 7.52e-11 23 21 2 0 0 0 NONE
2013_ThyroidCancer_ieu-a-1082 15 1 rs8043290 62616729 7.57e-11 3 0 1 2 0 0 rs8025077(1)	rs6494326(1)
2013_ThyroidCancer_ieu-a-1082 14 1 rs12894927 97028066 8.09e-11 36 31 0 4 1 0 rs1280068(1)	rs1290233(1)	rs4905572(1)	rs856237(1)	rs856250(1)
2013_ThyroidCancer_ieu-a-1082 3 1 rs1499214 1349301 8.33e-11 20 19 1 0 0 0 NONE
2013_ThyroidCancer_ieu-a-1082 5 1 rs12186611 133469332 8.42e-11 13 12 1 0 0 0 NONE
2013_ThyroidCancer_ieu-a-1082 12 1 rs10774117 3110694 8.45e-11 10 6 3 0 1 0 rs10744591(1)
2013_ThyroidCancer_ieu-a-1082 12 1 rs7976685 12291080 8.83e-11 21 12 8 1 0 0 rs7962366(1)
2013_ThyroidCancer_ieu-a-1082 1 1 rs1028400 207940386 8.95e-11 31 30 1 0 0 0 NONE
2013_ThyroidCancer_ieu-a-1082 2 1 rs3914643 45177927 9.15e-11 15 6 1 4 3 1 rs7423619(1)	rs10153622(1)	rs1517027(1)	rs6728256(1)	rs2102797(1)	rs10186146(1)	rs10209754(1)	rs13422236(1)
2013_ThyroidCancer_ieu-a-1082 8 1 rs6995821 32113052 9.29e-11 23 23 0 0 0 0 NONE
2013_ThyroidCancer_ieu-a-1082 9 1 rs11791663 11013198 9.36e-11 43 42 0 0 0 1 rs10959468(1)
2013_ThyroidCancer_ieu-a-1082 1 1 rs10801825 90740613 9.76e-11 12 12 0 0 0 0 NONE
2013_ThyroidCancer_ieu-a-1082 9 1 rs7849585 136220024 9.94e-11 7 7 0 0 0 0 NONE
2013_ThyroidCancer_ieu-a-1082 9 1 rs10869031 71515370 1.06e-10 20 17 3 0 0 0 NONE
2013_ThyroidCancer_ieu-a-1082 7 1 rs802464 86633545 1.06e-10 19 19 0 0 0 0 NONE
2013_ThyroidCancer_ieu-a-1082 3 1 rs7644918 79597007 1.06e-10 22 19 2 1 0 0 rs9842630(1)
2013_ThyroidCancer_ieu-a-1082 6 1 rs533632 8214071 1.11e-10 21 17 4 0 0 0 NONE
2013_ThyroidCancer_ieu-a-1082 18 1 rs232327 26925991 1.11e-10 82 81 0 0 0 1 rs2171103(1)
2013_ThyroidCancer_ieu-a-1082 4 1 rs795377 139598313 1.12e-10 8 8 0 0 0 0 NONE
2013_ThyroidCancer_ieu-a-1082 7 1 rs6944364 112455727 1.17e-10 21 21 0 0 0 0 NONE
2013_ThyroidCancer_ieu-a-1082 6 1 rs1014608 13228535 1.19e-10 43 43 0 0 0 0 NONE
2013_ThyroidCancer_ieu-a-1082 12 1 rs10859005 90612318 1.19e-10 16 16 0 0 0 0 NONE
2013_ThyroidCancer_ieu-a-1082 4 1 rs2920228 4261852 1.24e-10 5 5 0 0 0 0 NONE
2013_ThyroidCancer_ieu-a-1082 9 1 rs10738156 10237682 1.27e-10 40 33 4 0 3 0 rs294848(1)	rs2145990(1)	rs13285525(1)
2013_ThyroidCancer_ieu-a-1082 6 1 rs9475676 56343953 1.27e-10 19 18 0 0 0 1 rs621387(1)
2013_ThyroidCancer_ieu-a-1082 7 1 rs13234885 46251103 1.29e-10 27 27 0 0 0 0 NONE
2013_ThyroidCancer_ieu-a-1082 15 1 rs1983033 71617151 1.29e-10 17 9 5 2 1 0 rs4354882(1)	rs7182578(1)	rs985868(1)
2013_ThyroidCancer_ieu-a-1082 21 1 rs731059 33902813 1.41e-10 32 30 2 0 0 0 NONE
2013_ThyroidCancer_ieu-a-1082 7 1 rs11768469 78047078 1.45e-10 3 1 2 0 0 0 NONE
2013_ThyroidCancer_ieu-a-1082 1 1 rs932311 177224561 1.54e-10 25 18 5 2 0 0 rs1879563(1)	rs6664016(1)
2013_ThyroidCancer_ieu-a-1082 8 1 rs6984781 13755826 1.59e-10 17 13 1 1 2 0 rs13275974(1)	rs13252414(1)	rs7009172(1)
2013_ThyroidCancer_ieu-a-1082 15 1 rs7176145 68410929 1.61e-10 8 8 0 0 0 0 NONE
2013_ThyroidCancer_ieu-a-1082 1 1 rs10864238 216315420 1.64e-10 33 32 1 0 0 0 NONE
2013_ThyroidCancer_ieu-a-1082 4 1 rs4692206 27408056 1.67e-10 17 17 0 0 0 0 NONE
2013_ThyroidCancer_ieu-a-1082 18 1 rs11151947 74343815 1.68e-10 14 14 0 0 0 0 NONE
2013_ThyroidCancer_ieu-a-1082 7 1 rs7799459 963411 1.71e-10 5 5 0 0 0 0 NONE
2013_ThyroidCancer_ieu-a-1082 3 1 rs1390241 65787336 1.72e-10 16 15 0 0 0 1 rs1874320(1)
2013_ThyroidCancer_ieu-a-1082 17 1 rs4567782 29941782 1.73e-10 62 62 0 0 0 0 NONE
2013_ThyroidCancer_ieu-a-1082 8 1 rs4909666 137392682 1.74e-10 26 26 0 0 0 0 NONE
2013_ThyroidCancer_ieu-a-1082 3 1 rs2444218 5754974 1.75e-10 14 13 1 0 0 0 NONE
2013_ThyroidCancer_ieu-a-1082 17 1 rs1568373 29433125 1.75e-10 17 17 0 0 0 0 NONE
2013_ThyroidCancer_ieu-a-1082 4 1 rs11132917 171843036 1.77e-10 14 14 0 0 0 0 NONE
2013_ThyroidCancer_ieu-a-1082 5 1 rs2589810 38356667 1.82e-10 33 26 3 4 0 0 rs13177214(1)	rs2589822(1)	rs2589829(1)	rs2561126(1)
2013_ThyroidCancer_ieu-a-1082 6 1 rs630695 116931596 1.87e-10 19 18 1 0 0 0 NONE
2013_ThyroidCancer_ieu-a-1082 2 1 rs10208038 24809282 1.93e-10 29 26 2 0 0 1 rs11125627(1)
2013_ThyroidCancer_ieu-a-1082 2 1 rs10495552 7171501 1.96e-10 12 12 0 0 0 0 NONE
2013_ThyroidCancer_ieu-a-1082 2 1 rs10495660 17215281 2.03e-10 27 27 0 0 0 0 NONE
2013_ThyroidCancer_ieu-a-1082 2 1 rs9283513 197213226 2.03e-10 3 3 0 0 0 0 NONE
2013_ThyroidCancer_ieu-a-1082 1 1 rs10916258 228032181 2.07e-10 40 37 3 0 0 0 NONE
2013_ThyroidCancer_ieu-a-1082 6 1 rs4896219 136758404 2.13e-10 19 19 0 0 0 0 NONE
2013_ThyroidCancer_ieu-a-1082 2 1 rs10179200 153408344 2.14e-10 29 26 2 1 0 0 rs6757880(1)
2013_ThyroidCancer_ieu-a-1082 21 1 rs2833470 31593851 2.15e-10 22 21 0 1 0 0 rs2833429(1)
2013_ThyroidCancer_ieu-a-1082 6 1 rs930670 156128624 2.21e-10 11 10 0 0 1 0 rs2354393(1)
2013_ThyroidCancer_ieu-a-1082 2 1 rs6430168 147363825 2.22e-10 20 12 2 4 2 0 rs939984(1)	rs4662500(1)	rs7567739(1)	rs934965(1)	rs1898927(1)	rs2382041(1)
2013_ThyroidCancer_ieu-a-1082 18 1 rs938845 68042758 2.23e-10 37 26 5 5 1 0 rs560748(1)	rs1474090(1)	rs11151413(1)	rs1400953(1)	rs4511637(1)	rs1518037(1)
2013_ThyroidCancer_ieu-a-1082 5 1 rs153709 16904446 2.25e-10 17 17 0 0 0 0 NONE
2013_ThyroidCancer_ieu-a-1082 6 1 rs2496589 143412439 2.29e-10 24 23 1 0 0 0 NONE
2013_ThyroidCancer_ieu-a-1082 10 1 rs2001177 33859685 2.31e-10 15 14 1 0 0 0 NONE
2013_ThyroidCancer_ieu-a-1082 10 1 rs7897876 129730990 2.36e-10 13 13 0 0 0 0 NONE
2013_ThyroidCancer_ieu-a-1082 6 1 rs2840261 96881422 2.4e-10 23 23 0 0 0 0 NONE
2013_ThyroidCancer_ieu-a-1082 8 1 rs2816443 5985584 2.45e-10 36 35 1 0 0 0 NONE
2013_ThyroidCancer_ieu-a-1082 4 1 rs4148308 69590468 2.63e-10 69 68 1 0 0 0 NONE
2013_ThyroidCancer_ieu-a-1082 3 1 rs9290550 175378757 2.65e-10 14 14 0 0 0 0 NONE
2013_ThyroidCancer_ieu-a-1082 14 1 rs1950795 28591110 2.65e-10 12 12 0 0 0 0 NONE
2013_ThyroidCancer_ieu-a-1082 14 1 rs8007859 69237836 2.65e-10 46 39 4 3 0 0 rs9672058(1)	rs897325(1)	rs1147468(1)
2013_ThyroidCancer_ieu-a-1082 2 1 rs10177396 173881065 2.67e-10 9 8 1 0 0 0 NONE
2013_ThyroidCancer_ieu-a-1082 19 1 rs4802189 43642778 2.67e-10 12 12 0 0 0 0 NONE
2013_ThyroidCancer_ieu-a-1082 4 1 rs1346075 67163204 2.75e-10 23 21 2 0 0 0 NONE
2013_ThyroidCancer_ieu-a-1082 6 1 rs10807011 26865980 2.78e-10 138 94 22 22 0 0 rs1321482(1)	rs1570061(1)	rs6918854(1)	rs6925087(1)	rs4368798(1)	rs3800303(1)	rs6456739(1)	rs9467810(1)	rs2451738(1)	rs2494697(1)	rs2451731(1)	rs2451741(1)	rs1027204(1)	rs2504599(1)	rs2494705(1)	rs2504571(1)	rs2504600(1)	rs2451753(1)	rs2494711(1)	rs2451715(1)	rs2504565(1)	rs868190(1)
2013_ThyroidCancer_ieu-a-1082 3 1 rs490059 16339604 2.88e-10 22 20 2 0 0 0 NONE
2013_ThyroidCancer_ieu-a-1082 6 1 rs241449 32828876 2.94e-10 120 118 1 1 0 0 rs9380326(1)
2013_ThyroidCancer_ieu-a-1082 7 1 rs2392461 36750234 2.95e-10 8 8 0 0 0 0 NONE
2013_ThyroidCancer_ieu-a-1082 9 1 rs1936739 103473333 3.01e-10 24 23 0 0 0 1 rs1577905(1)
2013_ThyroidCancer_ieu-a-1082 20 1 rs6102074 40639545 3.05e-10 17 17 0 0 0 0 NONE
2013_ThyroidCancer_ieu-a-1082 19 1 rs10416371 45156878 3.06e-10 16 15 1 0 0 0 NONE
2013_ThyroidCancer_ieu-a-1082 6 1 rs12210929 163226798 3.15e-10 9 9 0 0 0 0 NONE
2013_ThyroidCancer_ieu-a-1082 6 1 rs2209258 93115538 3.27e-10 4 3 1 0 0 0 NONE
2013_ThyroidCancer_ieu-a-1082 6 1 rs2055261 164594974 3.46e-10 13 13 0 0 0 0 NONE
2013_ThyroidCancer_ieu-a-1082 9 1 rs2068911 4205498 3.47e-10 31 30 1 0 0 0 NONE
2013_ThyroidCancer_ieu-a-1082 11 1 rs1401186 94079499 3.48e-10 35 33 2 0 0 0 NONE
2013_ThyroidCancer_ieu-a-1082 2 1 rs1898422 141737450 3.5e-10 5 5 0 0 0 0 NONE
2013_ThyroidCancer_ieu-a-1082 14 1 rs4904753 91153616 3.58e-10 6 6 0 0 0 0 NONE
2013_ThyroidCancer_ieu-a-1082 7 1 rs10245652 135595284 4.13e-10 21 20 1 0 0 0 NONE
2013_ThyroidCancer_ieu-a-1082 9 1 rs6475232 18580907 4.14e-10 21 19 2 0 0 0 NONE
2013_ThyroidCancer_ieu-a-1082 6 1 rs2488100 143710056 4.2e-10 21 21 0 0 0 0 NONE
2013_ThyroidCancer_ieu-a-1082 10 1 rs6585776 122010579 4.23e-10 9 9 0 0 0 0 NONE
2013_ThyroidCancer_ieu-a-1082 15 1 rs11635675 63501039 4.36e-10 17 16 1 0 0 0 NONE
2013_ThyroidCancer_ieu-a-1082 1 1 rs17571067 225816460 4.44e-10 16 16 0 0 0 0 NONE
2013_ThyroidCancer_ieu-a-1082 1 1 rs4506421 79517782 4.48e-10 53 51 2 0 0 0 NONE
2013_ThyroidCancer_ieu-a-1082 7 1 rs2526401 25048717 4.56e-10 9 9 0 0 0 0 NONE
2013_ThyroidCancer_ieu-a-1082 15 1 rs11071064 54252421 4.57e-10 21 21 0 0 0 0 NONE
2013_ThyroidCancer_ieu-a-1082 3 1 rs17018881 81389947 4.72e-10 21 21 0 0 0 0 NONE
2013_ThyroidCancer_ieu-a-1082 12 1 rs10744891 117284536 4.77e-10 33 29 1 2 0 1 rs1004356(1)	rs1552227(1)	rs11068467(1)
2013_ThyroidCancer_ieu-a-1082 4 1 rs11930453 140788992 4.78e-10 12 12 0 0 0 0 NONE
2013_ThyroidCancer_ieu-a-1082 6 1 rs9343441 76423365 4.88e-10 37 32 5 0 0 0 NONE
2013_ThyroidCancer_ieu-a-1082 4 1 rs1916109 180989773 4.93e-10 12 10 2 0 0 0 NONE
2013_ThyroidCancer_ieu-a-1082 3 1 rs9848511 161700078 5.08e-10 13 12 0 1 0 0 rs2404822(1)
2013_ThyroidCancer_ieu-a-1082 3 1 rs4642101 12800724 5.09e-10 14 14 0 0 0 0 NONE
2013_ThyroidCancer_ieu-a-1082 6 1 rs209401 82871040 5.15e-10 25 24 1 0 0 0 NONE
2013_ThyroidCancer_ieu-a-1082 6 1 rs9406044 7641603 5.22e-10 18 18 0 0 0 0 NONE
2013_ThyroidCancer_ieu-a-1082 16 1 rs7188594 83180875 5.25e-10 21 18 3 0 0 0 NONE
2013_ThyroidCancer_ieu-a-1082 12 1 rs10842311 24279563 5.48e-10 25 19 5 0 0 1 rs10842314(1)
2013_ThyroidCancer_ieu-a-1082 14 1 rs8014621 55440131 5.58e-10 54 53 1 0 0 0 NONE
2013_ThyroidCancer_ieu-a-1082 2 1 rs6760721 230822591 5.67e-10 12 12 0 0 0 0 NONE
2013_ThyroidCancer_ieu-a-1082 13 1 rs9555248 106413014 5.7e-10 21 20 0 0 0 1 rs9514535(1)
2013_ThyroidCancer_ieu-a-1082 18 1 rs9789131 57483325 5.74e-10 31 29 2 0 0 0 NONE
2013_ThyroidCancer_ieu-a-1082 13 1 rs4771918 95511096 5.75e-10 39 39 0 0 0 0 NONE
2013_ThyroidCancer_ieu-a-1082 7 1 rs381188 106034144 5.89e-10 6 6 0 0 0 0 NONE
2013_ThyroidCancer_ieu-a-1082 11 1 rs1868534 132224572 5.93e-10 31 31 0 0 0 0 NONE
2013_ThyroidCancer_ieu-a-1082 13 1 rs9540604 65912256 5.96e-10 39 39 0 0 0 0 NONE
2013_ThyroidCancer_ieu-a-1082 1 1 rs966321 4255144 6.11e-10 19 19 0 0 0 0 NONE
2013_ThyroidCancer_ieu-a-1082 10 1 rs2094290 129786887 6.22e-10 5 5 0 0 0 0 NONE
2013_ThyroidCancer_ieu-a-1082 4 1 rs6448251 24228700 6.3e-10 31 27 2 2 0 0 rs6813754(1)	rs11931856(1)
2013_ThyroidCancer_ieu-a-1082 14 1 rs12435797 73330961 6.33e-10 22 22 0 0 0 0 NONE
2013_ThyroidCancer_ieu-a-1082 18 1 rs36122745 50332183 6.35e-10 15 13 1 0 0 1 rs1441295(1)
2013_ThyroidCancer_ieu-a-1082 15 1 rs10520045 36021764 6.35e-10 9 8 1 0 0 0 NONE
2013_ThyroidCancer_ieu-a-1082 13 1 rs9301684 90633676 6.47e-10 2 2 0 0 0 0 NONE
2013_ThyroidCancer_ieu-a-1082 14 1 rs987067 98158835 6.66e-10 25 23 2 0 0 0 NONE
2013_ThyroidCancer_ieu-a-1082 10 1 rs12782349 53169243 6.99e-10 14 14 0 0 0 0 NONE
2013_ThyroidCancer_ieu-a-1082 20 1 rs886856 53939545 7.01e-10 16 15 1 0 0 0 NONE
2013_ThyroidCancer_ieu-a-1082 8 1 rs4372022 4107914 7.09e-10 36 35 1 0 0 0 NONE
2013_ThyroidCancer_ieu-a-1082 10 1 rs2265265 24565947 7.18e-10 19 16 3 0 0 0 NONE
2013_ThyroidCancer_ieu-a-1082 2 1 rs839509 211957572 7.41e-10 16 16 0 0 0 0 NONE
2013_ThyroidCancer_ieu-a-1082 5 1 rs461599 144757368 7.49e-10 83 78 4 1 0 0 rs6890604(1)
2013_ThyroidCancer_ieu-a-1082 2 1 rs17426211 170444065 7.71e-10 16 14 2 0 0 0 NONE
2013_ThyroidCancer_ieu-a-1082 20 1 rs1321947 12890475 7.73e-10 10 10 0 0 0 0 NONE
2013_ThyroidCancer_ieu-a-1082 2 1 rs2121697 46482468 7.77e-10 34 34 0 0 0 0 NONE
2013_ThyroidCancer_ieu-a-1082 1 1 rs6672107 86099684 7.84e-10 35 31 1 3 0 0 rs10782563(1)	rs997110(1)	rs12044349(1)
2013_ThyroidCancer_ieu-a-1082 14 1 rs8006558 42649511 7.89e-10 22 22 0 0 0 0 NONE
2013_ThyroidCancer_ieu-a-1082 2 1 rs11903833 110151312 7.95e-10 18 18 0 0 0 0 NONE
2013_ThyroidCancer_ieu-a-1082 9 1 rs10818334 119571583 7.97e-10 14 14 0 0 0 0 NONE
2013_ThyroidCancer_ieu-a-1082 18 1 rs1539814 26530174 8.06e-10 9 9 0 0 0 0 NONE
2013_ThyroidCancer_ieu-a-1082 8 1 rs940074 133006746 8.24e-10 17 17 0 0 0 0 NONE
2013_ThyroidCancer_ieu-a-1082 3 1 rs13058925 6069077 8.49e-10 12 11 0 1 0 0 rs990155(1)
2013_ThyroidCancer_ieu-a-1082 6 1 rs9494090 134851742 8.97e-10 35 33 1 0 0 1 rs7742542(1)
2013_ThyroidCancer_ieu-a-1082 6 1 rs766330 113453194 9.08e-10 27 26 0 0 0 1 rs4945955(1)
2013_ThyroidCancer_ieu-a-1082 6 1 rs9364689 163508308 9.37e-10 23 23 0 0 0 0 NONE
2013_ThyroidCancer_ieu-a-1082 13 1 rs2243497 78384434 9.62e-10 27 27 0 0 0 0 NONE
2013_ThyroidCancer_ieu-a-1082 3 1 rs10936603 169827864 9.86e-10 29 12 14 3 0 0 rs16854266(1)	rs2421748(1)	rs16854335(1)
2013_ThyroidCancer_ieu-a-1082 19 1 rs503084 13599566 9.88e-10 2 1 1 0 0 0 NONE
2013_ThyroidCancer_ieu-a-1082 10 1 rs7916892 106888003 9.91e-10 17 17 0 0 0 0 NONE
2013_ThyroidCancer_ieu-a-1082 6 1 rs509716 131112575 1.02e-09 22 21 0 1 0 0 rs6915845(1)
2013_ThyroidCancer_ieu-a-1082 1 1 rs2224874 193477574 1.04e-09 14 14 0 0 0 0 NONE
2013_ThyroidCancer_ieu-a-1082 6 1 rs4715668 57364485 1.06e-09 21 12 5 3 0 1 rs6459185(1)	rs1860652(1)	rs9382699(1)	rs1888266(1)
2013_ThyroidCancer_ieu-a-1082 18 1 rs1154205 27006988 1.09e-09 16 15 1 0 0 0 NONE
2013_ThyroidCancer_ieu-a-1082 7 1 rs10254361 119924151 1.1e-09 18 9 7 2 0 0 rs10228248(1)	rs10227401(1)
2013_ThyroidCancer_ieu-a-1082 8 1 rs1552706 126038171 1.1e-09 15 15 0 0 0 0 NONE
2013_ThyroidCancer_ieu-a-1082 6 1 rs4709487 161066762 1.11e-09 12 12 0 0 0 0 NONE
2013_ThyroidCancer_ieu-a-1082 8 1 rs11786147 83852022 1.11e-09 22 21 1 0 0 0 NONE
2013_ThyroidCancer_ieu-a-1082 8 1 rs2981073 122455337 1.12e-09 11 11 0 0 0 0 NONE
2013_ThyroidCancer_ieu-a-1082 7 1 rs6951443 67207156 1.14e-09 28 21 7 0 0 0 NONE
2013_ThyroidCancer_ieu-a-1082 13 1 rs9547491 36373689 1.15e-09 29 26 3 0 0 0 NONE
2013_ThyroidCancer_ieu-a-1082 16 1 rs7186875 55849849 1.16e-09 5 5 0 0 0 0 NONE
2013_ThyroidCancer_ieu-a-1082 16 1 rs13332500 3525270 1.18e-09 25 19 5 1 0 0 rs1053874(1)
2013_ThyroidCancer_ieu-a-1082 20 1 rs6045806 19070073 1.23e-09 14 14 0 0 0 0 NONE
2013_ThyroidCancer_ieu-a-1082 13 1 rs4769540 27094551 1.26e-09 16 13 3 0 0 0 NONE
2013_ThyroidCancer_ieu-a-1082 3 1 rs9859731 113223422 1.28e-09 20 20 0 0 0 0 NONE
2013_ThyroidCancer_ieu-a-1082 15 1 rs4886485 76239179 1.3e-09 41 41 0 0 0 0 NONE
2013_ThyroidCancer_ieu-a-1082 2 1 rs3935483 235170775 1.32e-09 12 12 0 0 0 0 NONE
2013_ThyroidCancer_ieu-a-1082 17 1 rs6565631 79893153 1.39e-09 9 9 0 0 0 0 NONE
2013_ThyroidCancer_ieu-a-1082 11 1 rs174478 61911104 1.4e-09 29 29 0 0 0 0 NONE
2013_ThyroidCancer_ieu-a-1082 15 1 rs376863 79742783 1.42e-09 16 15 1 0 0 0 NONE
2013_ThyroidCancer_ieu-a-1082 8 1 rs1481897 13724858 1.48e-09 25 22 2 1 0 0 rs11203526(1)
2013_ThyroidCancer_ieu-a-1082 2 1 rs3828193 100415099 1.48e-09 50 49 1 0 0 0 NONE
2013_ThyroidCancer_ieu-a-1082 6 1 rs6937429 65311523 1.49e-09 17 13 4 0 0 0 NONE
2013_ThyroidCancer_ieu-a-1082 8 1 rs4738050 69922478 1.49e-09 15 15 0 0 0 0 NONE
2013_ThyroidCancer_ieu-a-1082 14 1 rs3818773 63911367 1.51e-09 26 25 1 0 0 0 NONE
2013_ThyroidCancer_ieu-a-1082 7 1 rs2190343 40917480 1.54e-09 19 17 2 0 0 0 NONE
2013_ThyroidCancer_ieu-a-1082 6 1 rs12213632 21922477 1.56e-09 13 10 2 0 1 0 rs6934973(1)
2013_ThyroidCancer_ieu-a-1082 3 1 rs6779677 189741315 1.63e-09 5 5 0 0 0 0 NONE
2013_ThyroidCancer_ieu-a-1082 10 1 rs9988716 80955648 1.64e-09 20 20 0 0 0 0 NONE
2013_ThyroidCancer_ieu-a-1082 9 1 rs4745116 71696956 1.68e-09 3 3 0 0 0 0 NONE
2013_ThyroidCancer_ieu-a-1082 3 1 rs1459522 22633607 1.75e-09 24 20 4 0 0 0 NONE
2013_ThyroidCancer_ieu-a-1082 16 1 rs8062938 60328328 1.81e-09 15 14 1 0 0 0 NONE
2013_ThyroidCancer_ieu-a-1082 1 1 rs10494448 165861891 1.83e-09 19 19 0 0 0 0 NONE
2013_ThyroidCancer_ieu-a-1082 18 1 rs12963185 58064745 1.87e-09 4 4 0 0 0 0 NONE
2013_ThyroidCancer_ieu-a-1082 7 1 rs11525892 155196332 1.93e-09 15 10 2 3 0 0 rs1657302(1)	rs7783824(1)	rs7808464(1)
2013_ThyroidCancer_ieu-a-1082 6 1 rs12660310 166718423 1.95e-09 10 10 0 0 0 0 NONE
2013_ThyroidCancer_ieu-a-1082 8 1 rs10216388 18986872 1.95e-09 41 35 3 3 0 0 rs13271357(1)	rs919149(1)	rs7833499(1)
2013_ThyroidCancer_ieu-a-1082 1 1 rs4949811 77559769 1.96e-09 28 25 3 0 0 0 NONE
2013_ThyroidCancer_ieu-a-1082 1 1 rs1780337 164635720 1.96e-09 0 0 0 0 0 0 NONE
2013_ThyroidCancer_ieu-a-1082 7 1 rs6959370 12380821 2.05e-09 39 38 0 0 0 1 rs6954047(1)
2013_ThyroidCancer_ieu-a-1082 13 1 rs9535343 49795868 2.06e-09 25 25 0 0 0 0 NONE
2013_ThyroidCancer_ieu-a-1082 6 1 rs9406232 9079091 2.06e-09 21 18 3 0 0 0 NONE
2013_ThyroidCancer_ieu-a-1082 3 1 rs7618512 33840642 2.08e-09 15 10 5 0 0 0 NONE
2013_ThyroidCancer_ieu-a-1082 11 1 rs11036050 40734910 2.09e-09 9 9 0 0 0 0 NONE
2013_ThyroidCancer_ieu-a-1082 11 1 rs1822338 24337931 2.1e-09 34 34 0 0 0 0 NONE
2013_ThyroidCancer_ieu-a-1082 8 1 rs6471521 95100568 2.12e-09 25 25 0 0 0 0 NONE
2013_ThyroidCancer_ieu-a-1082 22 1 rs138366 38393931 2.14e-09 7 7 0 0 0 0 NONE
2013_ThyroidCancer_ieu-a-1082 5 1 rs272620 64520166 2.3e-09 26 26 0 0 0 0 NONE
2013_ThyroidCancer_ieu-a-1082 7 1 rs7792710 113907835 2.4e-09 21 21 0 0 0 0 NONE
2013_ThyroidCancer_ieu-a-1082 7 1 rs10260654 50151620 2.42e-09 22 22 0 0 0 0 NONE
2013_ThyroidCancer_ieu-a-1082 7 1 rs6964587 92001306 2.44e-09 78 77 1 0 0 0 NONE
2013_ThyroidCancer_ieu-a-1082 1 1 rs12040716 106566942 2.44e-09 31 31 0 0 0 0 NONE
2013_ThyroidCancer_ieu-a-1082 10 1 rs947696 42959891 2.45e-09 23 23 0 0 0 0 NONE
2013_ThyroidCancer_ieu-a-1082 6 1 rs7748263 46818446 2.46e-09 18 14 4 0 0 0 NONE
2013_ThyroidCancer_ieu-a-1082 13 1 rs9538653 60345606 2.46e-09 11 11 0 0 0 0 NONE
2013_ThyroidCancer_ieu-a-1082 10 1 rs11255993 8958878 2.51e-09 17 15 2 0 0 0 NONE
2013_ThyroidCancer_ieu-a-1082 11 1 rs11214267 112602682 2.6e-09 19 18 1 0 0 0 NONE
2013_ThyroidCancer_ieu-a-1082 13 1 rs2324561 64238545 2.62e-09 26 26 0 0 0 0 NONE
2013_ThyroidCancer_ieu-a-1082 12 1 rs2885280 73018442 2.66e-09 40 36 4 0 0 0 NONE
2013_ThyroidCancer_ieu-a-1082 15 1 rs4779919 31726528 2.69e-09 23 23 0 0 0 0 NONE
2013_ThyroidCancer_ieu-a-1082 3 1 rs1468696 45328924 2.72e-09 17 17 0 0 0 0 NONE
2013_ThyroidCancer_ieu-a-1082 14 1 rs17098351 61431862 2.73e-09 15 14 0 1 0 0 rs17098343(1)
2013_ThyroidCancer_ieu-a-1082 14 1 rs1555257 39038863 2.84e-09 38 37 1 0 0 0 NONE
2013_ThyroidCancer_ieu-a-1082 1 1 rs6660233 160503373 2.84e-09 21 21 0 0 0 0 NONE
2013_ThyroidCancer_ieu-a-1082 19 1 rs4808027 16060551 2.88e-09 5 4 0 1 0 0 rs4808430(1)
2013_ThyroidCancer_ieu-a-1082 13 1 rs7984827 86041251 2.91e-09 33 33 0 0 0 0 NONE
2013_ThyroidCancer_ieu-a-1082 18 1 rs9966861 11235190 2.91e-09 0 0 0 0 0 0 NONE
2013_ThyroidCancer_ieu-a-1082 22 1 rs2006259 36225567 2.92e-09 14 13 1 0 0 0 NONE
2013_ThyroidCancer_ieu-a-1082 10 1 rs11192926 106498684 2.98e-09 17 17 0 0 0 0 NONE
2013_ThyroidCancer_ieu-a-1082 3 1 rs1388492 68196327 3e-09 12 11 0 0 0 1 rs12487860(1)
2013_ThyroidCancer_ieu-a-1082 5 1 rs12152751 34333094 3.06e-09 6 4 1 0 0 1 rs297622(1)
2013_ThyroidCancer_ieu-a-1082 22 1 rs9325969 48819291 3.12e-09 9 9 0 0 0 0 NONE
2013_ThyroidCancer_ieu-a-1082 6 1 rs1358852 89411272 3.16e-09 25 23 1 1 0 0 rs12189673(1)
2013_ThyroidCancer_ieu-a-1082 1 1 rs12032625 56836012 3.23e-09 3 3 0 0 0 0 NONE
2013_ThyroidCancer_ieu-a-1082 11 1 rs11607319 86434254 3.25e-09 33 33 0 0 0 0 NONE
2013_ThyroidCancer_ieu-a-1082 2 1 rs2121322 46838560 3.27e-09 14 14 0 0 0 0 NONE
2013_ThyroidCancer_ieu-a-1082 6 1 rs9322288 150867181 3.34e-09 6 6 0 0 0 0 NONE
2013_ThyroidCancer_ieu-a-1082 9 1 rs7858672 2224135 3.36e-09 16 12 2 2 0 0 rs10965321(1)	rs4741658(1)
2013_ThyroidCancer_ieu-a-1082 5 1 rs825770 138779530 3.38e-09 31 28 3 0 0 0 NONE
2013_ThyroidCancer_ieu-a-1082 1 1 rs10493096 41859451 3.4e-09 33 31 2 0 0 0 NONE
2013_ThyroidCancer_ieu-a-1082 14 1 rs12586285 78163760 3.4e-09 18 18 0 0 0 0 NONE
2013_ThyroidCancer_ieu-a-1082 5 1 rs1547530 30796487 3.44e-09 19 19 0 0 0 0 NONE
2013_ThyroidCancer_ieu-a-1082 11 1 rs12292704 36303043 3.53e-09 22 22 0 0 0 0 NONE
2013_ThyroidCancer_ieu-a-1082 6 1 rs2516677 30456846 3.54e-09 291 290 1 0 0 0 NONE
2013_ThyroidCancer_ieu-a-1082 15 1 rs4980358 84964305 3.59e-09 15 15 0 0 0 0 NONE
2013_ThyroidCancer_ieu-a-1082 4 1 rs2078217 35329913 3.61e-09 13 13 0 0 0 0 NONE
2013_ThyroidCancer_ieu-a-1082 7 1 rs7799830 89487652 3.65e-09 7 7 0 0 0 0 NONE
2013_ThyroidCancer_ieu-a-1082 2 1 rs7590611 83664282 3.81e-09 29 29 0 0 0 0 NONE
2013_ThyroidCancer_ieu-a-1082 19 1 rs2078136 21930701 3.82e-09 59 56 2 0 0 1 rs2360001(1)
2013_ThyroidCancer_ieu-a-1082 8 1 rs10505196 112949729 3.87e-09 36 32 4 0 0 0 NONE
2013_ThyroidCancer_ieu-a-1082 18 1 rs4940352 48314632 3.92e-09 11 11 0 0 0 0 NONE
2013_ThyroidCancer_ieu-a-1082 7 1 rs16884210 145169617 3.94e-09 22 20 2 0 0 0 NONE
2013_ThyroidCancer_ieu-a-1082 22 1 rs5771862 48808156 3.98e-09 5 5 0 0 0 0 NONE
2013_ThyroidCancer_ieu-a-1082 11 1 rs494791 83285943 4.03e-09 56 56 0 0 0 0 NONE
2013_ThyroidCancer_ieu-a-1082 3 1 rs6440877 153404128 4.08e-09 17 17 0 0 0 0 NONE
2013_ThyroidCancer_ieu-a-1082 11 1 rs1873886 130522813 4.1e-09 14 12 2 0 0 0 NONE
2013_ThyroidCancer_ieu-a-1082 14 1 rs8006145 64232732 4.22e-09 31 31 0 0 0 0 NONE
2013_ThyroidCancer_ieu-a-1082 5 1 rs6882903 40765760 4.3e-09 23 22 1 0 0 0 NONE
2013_ThyroidCancer_ieu-a-1082 14 1 rs1885597 24573862 4.42e-09 38 38 0 0 0 0 NONE
2013_ThyroidCancer_ieu-a-1082 12 1 rs4766901 118428601 4.45e-09 31 30 0 0 0 1 rs11068826(1)
2013_ThyroidCancer_ieu-a-1082 10 1 rs11256679 10569834 4.47e-09 19 17 2 0 0 0 NONE
2013_ThyroidCancer_ieu-a-1082 3 1 rs9879862 149942688 4.48e-09 22 21 1 0 0 0 NONE
2013_ThyroidCancer_ieu-a-1082 14 1 rs7153182 37986088 4.54e-09 13 13 0 0 0 0 NONE
2013_ThyroidCancer_ieu-a-1082 12 1 rs1444220 40528302 4.54e-09 39 36 2 0 0 1 rs10748065(1)
2013_ThyroidCancer_ieu-a-1082 7 1 rs6949292 16400398 4.55e-09 30 30 0 0 0 0 NONE
2013_ThyroidCancer_ieu-a-1082 18 1 rs1442672 69526715 4.62e-09 17 17 0 0 0 0 NONE
2013_ThyroidCancer_ieu-a-1082 2 1 rs1813617 19390258 4.64e-09 22 20 2 0 0 0 NONE
2013_ThyroidCancer_ieu-a-1082 4 1 rs11098432 118282553 4.68e-09 16 16 0 0 0 0 NONE
2013_ThyroidCancer_ieu-a-1082 5 1 rs12519506 133865750 4.83e-09 20 18 2 0 0 0 NONE
2013_ThyroidCancer_ieu-a-1082 21 1 rs2244151 33821091 4.87e-09 18 17 1 0 0 0 NONE
2013_ThyroidCancer_ieu-a-1082 10 1 rs835259 93022978 5.02e-09 74 73 0 0 1 0 rs7922067(1)
2013_ThyroidCancer_ieu-a-1082 21 1 rs197559 17990372 5.03e-09 13 13 0 0 0 0 NONE
2013_ThyroidCancer_ieu-a-1082 13 1 rs193208 91785176 5.1e-09 17 17 0 0 0 0 NONE
2013_ThyroidCancer_ieu-a-1082 15 1 rs16969675 78289596 5.12e-09 21 16 5 0 0 0 NONE
2013_ThyroidCancer_ieu-a-1082 1 1 rs12403717 40850195 5.49e-09 7 7 0 0 0 0 NONE
2013_ThyroidCancer_ieu-a-1082 7 1 rs10247565 97743281 5.56e-09 28 28 0 0 0 0 NONE
2013_ThyroidCancer_ieu-a-1082 7 1 rs7782092 56327091 5.57e-09 47 46 1 0 0 0 NONE
2013_ThyroidCancer_ieu-a-1082 6 1 rs1524738 70615020 5.74e-09 10 8 1 1 0 0 rs9455190(1)
2013_ThyroidCancer_ieu-a-1082 5 1 rs4336409 153713763 5.77e-09 28 27 0 1 0 0 rs4128572(1)
2013_ThyroidCancer_ieu-a-1082 3 1 rs9824256 114096261 5.78e-09 29 29 0 0 0 0 NONE
2013_ThyroidCancer_ieu-a-1082 4 1 rs7659215 116709084 5.78e-09 28 27 1 0 0 0 NONE
2013_ThyroidCancer_ieu-a-1082 10 1 rs758585 114822801 6.13e-09 39 37 1 0 0 1 rs11196924(1)
2013_ThyroidCancer_ieu-a-1082 18 1 rs4800321 29199119 6.37e-09 27 27 0 0 0 0 NONE
2013_ThyroidCancer_ieu-a-1082 16 1 rs8049383 19612689 6.6e-09 32 21 5 3 2 1 rs1894381(1)	rs7135(1)	rs12447418(1)	rs121235(1)	rs6497385(1)	rs226859(1)
2013_ThyroidCancer_ieu-a-1082 3 1 rs1526715 73933756 6.63e-09 11 11 0 0 0 0 NONE
2013_ThyroidCancer_ieu-a-1082 1 1 rs7545877 164105939 6.66e-09 23 19 0 3 0 1 rs17376111(1)	rs12144726(1)	rs16824651(1)	rs1361065(1)
2013_ThyroidCancer_ieu-a-1082 11 1 rs4246959 69450470 6.86e-09 16 16 0 0 0 0 NONE
2013_ThyroidCancer_ieu-a-1082 9 1 rs1337687 101833042 6.87e-09 14 14 0 0 0 0 NONE
2013_ThyroidCancer_ieu-a-1082 3 1 rs4688466 64483257 7.09e-09 5 5 0 0 0 0 NONE
2013_ThyroidCancer_ieu-a-1082 3 1 rs4688076 118107018 7.58e-09 27 22 5 0 0 0 NONE
2013_ThyroidCancer_ieu-a-1082 22 1 rs2024682 27509865 7.8e-09 24 23 0 1 0 0 rs926832(1)
2013_ThyroidCancer_ieu-a-1082 14 1 rs1676272 76631332 7.88e-09 17 17 0 0 0 0 NONE
2013_ThyroidCancer_ieu-a-1082 2 1 rs280750 34870054 8.18e-09 26 24 2 0 0 0 NONE
2013_ThyroidCancer_ieu-a-1082 15 1 rs4775400 61389880 8.2e-09 15 12 2 1 0 0 rs4254270(1)
2013_ThyroidCancer_ieu-a-1082 4 1 rs6533109 103800905 8.32e-09 10 10 0 0 0 0 NONE
2013_ThyroidCancer_ieu-a-1082 10 1 rs17231072 33662802 8.33e-09 10 9 0 0 1 0 rs3923643(1)
2013_ThyroidCancer_ieu-a-1082 2 1 rs12713993 79828791 8.38e-09 10 10 0 0 0 0 NONE
2013_ThyroidCancer_ieu-a-1082 12 1 rs10880276 42241681 8.58e-09 36 36 0 0 0 0 NONE
2013_ThyroidCancer_ieu-a-1082 1 1 rs12022958 20602423 8.59e-09 21 20 1 0 0 0 NONE
2013_ThyroidCancer_ieu-a-1082 11 1 rs10895487 103620189 8.64e-09 14 14 0 0 0 0 NONE
2013_ThyroidCancer_ieu-a-1082 14 1 rs17600706 98684581 8.72e-09 8 8 0 0 0 0 NONE
2013_ThyroidCancer_ieu-a-1082 9 1 rs7866443 116417597 8.72e-09 17 8 6 3 0 0 rs7850952(1)	rs4837530(1)	rs767432(1)
2013_ThyroidCancer_ieu-a-1082 1 1 rs12403117 78709270 8.96e-09 14 14 0 0 0 0 NONE
2013_ThyroidCancer_ieu-a-1082 16 1 rs2967255 49077604 9e-09 21 21 0 0 0 0 NONE
2013_ThyroidCancer_ieu-a-1082 2 1 rs2197176 116619857 9.15e-09 21 19 2 0 0 0 NONE
2013_ThyroidCancer_ieu-a-1082 3 1 rs10428188 24145134 9.19e-09 33 32 0 1 0 0 rs7634184(1)
2013_ThyroidCancer_ieu-a-1082 2 1 rs10190161 43960690 9.45e-09 35 33 2 0 0 0 NONE
2013_ThyroidCancer_ieu-a-1082 10 1 rs1008859 2695046 9.49e-09 3 3 0 0 0 0 NONE
2013_ThyroidCancer_ieu-a-1082 15 1 rs12902263 71349715 9.58e-09 22 19 2 1 0 0 rs8033889(1)
2013_ThyroidCancer_ieu-a-1082 3 1 rs6767822 11969810 9.59e-09 10 10 0 0 0 0 NONE
2013_ThyroidCancer_ieu-a-1082 4 1 rs12647624 64022956 9.69e-09 29 26 3 0 0 0 NONE
2013_ThyroidCancer_ieu-a-1082 6 1 rs9355255 158903940 9.8e-09 4 4 0 0 0 0 NONE
2013_ThyroidCancer_ieu-a-1082 7 1 rs274012 137965298 9.94e-09 12 12 0 0 0 0 NONE
2013_ThyroidCancer_ieu-a-1082 20 1 rs200177 20026681 1.03e-08 15 15 0 0 0 0 NONE
2013_ThyroidCancer_ieu-a-1082 20 1 rs761685 51323689 1.04e-08 7 7 0 0 0 0 NONE
2013_ThyroidCancer_ieu-a-1082 7 1 rs798473 2700381 1.05e-08 6 5 1 0 0 0 NONE
2013_ThyroidCancer_ieu-a-1082 7 1 rs7781839 144580664 1.06e-08 12 12 0 0 0 0 NONE
2013_ThyroidCancer_ieu-a-1082 6 1 rs1055368 906962 1.08e-08 9 7 2 0 0 0 NONE
2013_ThyroidCancer_ieu-a-1082 7 1 rs2867803 75655623 1.11e-08 7 6 1 0 0 0 NONE
2013_ThyroidCancer_ieu-a-1082 8 1 rs11775763 122928838 1.12e-08 8 8 0 0 0 0 NONE
2013_ThyroidCancer_ieu-a-1082 9 1 rs7869617 110298159 1.13e-08 5 5 0 0 0 0 NONE
2013_ThyroidCancer_ieu-a-1082 19 1 rs1548029 45805945 1.14e-08 19 16 1 0 1 1 rs7253390(1)	rs8111071(1)
2013_ThyroidCancer_ieu-a-1082 9 1 rs7018634 20259530 1.14e-08 17 15 2 0 0 0 NONE
2013_ThyroidCancer_ieu-a-1082 7 1 rs13233068 108357123 1.15e-08 43 42 1 0 0 0 NONE
2013_ThyroidCancer_ieu-a-1082 18 1 rs8092935 9515858 1.15e-08 21 21 0 0 0 0 NONE
2013_ThyroidCancer_ieu-a-1082 9 1 rs10816292 105661085 1.15e-08 9 8 1 0 0 0 NONE
2013_ThyroidCancer_ieu-a-1082 4 1 rs2366711 72966801 1.2e-08 38 36 2 0 0 0 NONE
2013_ThyroidCancer_ieu-a-1082 9 1 rs950020 20124469 1.21e-08 9 8 0 0 0 1 rs10811319(1)
2013_ThyroidCancer_ieu-a-1082 20 1 rs1892317 61416535 1.22e-08 25 25 0 0 0 0 NONE
2013_ThyroidCancer_ieu-a-1082 4 1 rs4269220 184338517 1.25e-08 18 17 1 0 0 0 NONE
2013_ThyroidCancer_ieu-a-1082 12 1 rs4760566 128716379 1.25e-08 3 3 0 0 0 0 NONE
2013_ThyroidCancer_ieu-a-1082 13 1 rs9569968 58793923 1.28e-08 27 26 1 0 0 0 NONE
2013_ThyroidCancer_ieu-a-1082 2 1 rs1912551 13590582 1.28e-08 26 23 3 0 0 0 NONE
2013_ThyroidCancer_ieu-a-1082 2 1 rs1667618 74120539 1.28e-08 13 13 0 0 0 0 NONE
2013_ThyroidCancer_ieu-a-1082 10 1 rs11819049 51464990 1.32e-08 19 17 1 1 0 0 rs293305(1)
2013_ThyroidCancer_ieu-a-1082 10 1 rs16932785 31925194 1.33e-08 47 46 1 0 0 0 NONE
2013_ThyroidCancer_ieu-a-1082 2 1 rs11695782 100061736 1.37e-08 15 15 0 0 0 0 NONE
2013_ThyroidCancer_ieu-a-1082 10 1 rs1108079 4190745 1.37e-08 18 18 0 0 0 0 NONE
2013_ThyroidCancer_ieu-a-1082 11 1 rs7115833 122328733 1.38e-08 0 0 0 0 0 0 NONE
2013_ThyroidCancer_ieu-a-1082 8 1 rs7000123 78913312 1.39e-08 16 15 0 1 0 0 rs6999801(1)
2013_ThyroidCancer_ieu-a-1082 17 1 rs9889777 51259432 1.4e-08 27 27 0 0 0 0 NONE
2013_ThyroidCancer_ieu-a-1082 18 1 rs3901727 29792308 1.41e-08 25 19 5 0 0 1 rs8084380(1)
2013_ThyroidCancer_ieu-a-1082 16 1 rs6540082 87808535 1.45e-08 24 17 7 0 0 0 NONE
2013_ThyroidCancer_ieu-a-1082 1 1 rs10779770 12546691 1.48e-08 6 6 0 0 0 0 NONE
2013_ThyroidCancer_ieu-a-1082 5 1 rs6884647 11929801 1.5e-08 19 19 0 0 0 0 NONE
2013_ThyroidCancer_ieu-a-1082 15 1 rs8043171 91721237 1.53e-08 12 11 1 0 0 0 NONE
2013_ThyroidCancer_ieu-a-1082 4 1 rs929958 37767438 1.56e-08 7 5 1 1 0 0 rs870953(1)
2013_ThyroidCancer_ieu-a-1082 7 1 rs11761799 7884653 1.57e-08 19 17 1 0 0 1 rs7780564(1)
2013_ThyroidCancer_ieu-a-1082 18 1 rs17647119 35538729 1.57e-08 31 28 3 0 0 0 NONE
2013_ThyroidCancer_ieu-a-1082 2 1 rs2452477 142999186 1.6e-08 27 25 2 0 0 0 NONE
2013_ThyroidCancer_ieu-a-1082 22 1 rs5998617 32754783 1.65e-08 38 38 0 0 0 0 NONE
2013_ThyroidCancer_ieu-a-1082 5 1 rs4129967 17000255 1.66e-08 7 7 0 0 0 0 NONE
2013_ThyroidCancer_ieu-a-1082 12 1 rs10860779 101733484 1.67e-08 24 22 2 0 0 0 NONE
2013_ThyroidCancer_ieu-a-1082 7 1 rs802037 87349031 1.67e-08 44 40 3 0 0 1 rs802057(1)
2013_ThyroidCancer_ieu-a-1082 2 1 rs571468 21071042 1.69e-08 37 36 1 0 0 0 NONE
2013_ThyroidCancer_ieu-a-1082 10 1 rs11002920 52651167 1.69e-08 9 8 1 0 0 0 NONE
2013_ThyroidCancer_ieu-a-1082 15 1 rs12900639 97265531 1.73e-08 20 20 0 0 0 0 NONE
2013_ThyroidCancer_ieu-a-1082 7 1 rs10952871 85964292 1.75e-08 24 24 0 0 0 0 NONE
2013_ThyroidCancer_ieu-a-1082 12 1 rs7316565 126566478 1.78e-08 3 3 0 0 0 0 NONE
2013_ThyroidCancer_ieu-a-1082 4 1 rs17294252 137879943 1.81e-08 25 21 3 1 0 0 rs1605819(1)
2013_ThyroidCancer_ieu-a-1082 1 1 rs17599080 230488526 1.82e-08 12 12 0 0 0 0 NONE
2013_ThyroidCancer_ieu-a-1082 8 1 rs7815102 86188898 1.85e-08 34 33 1 0 0 0 NONE
2013_ThyroidCancer_ieu-a-1082 1 1 rs6670601 192789485 1.86e-08 18 17 1 0 0 0 NONE
2013_ThyroidCancer_ieu-a-1082 19 1 rs285255 16261347 1.89e-08 14 13 1 0 0 0 NONE
2013_ThyroidCancer_ieu-a-1082 10 1 rs7097009 27045745 1.92e-08 51 51 0 0 0 0 NONE
2013_ThyroidCancer_ieu-a-1082 8 1 rs12549029 133142676 1.95e-08 32 30 2 0 0 0 NONE
2013_ThyroidCancer_ieu-a-1082 13 1 rs4772027 87446836 2.02e-08 31 29 2 0 0 0 NONE
2013_ThyroidCancer_ieu-a-1082 10 1 rs10906273 12966959 2.02e-08 9 8 1 0 0 0 NONE
2013_ThyroidCancer_ieu-a-1082 9 1 rs4838318 126059747 2.06e-08 10 9 1 0 0 0 NONE
2013_ThyroidCancer_ieu-a-1082 16 1 rs3743669 69364450 2.06e-08 32 25 7 0 0 0 NONE
2013_ThyroidCancer_ieu-a-1082 11 1 rs2508443 57610519 2.15e-08 57 50 7 0 0 0 NONE
2013_ThyroidCancer_ieu-a-1082 19 1 rs3829647 51713310 2.16e-08 0 0 0 0 0 0 NONE
2013_ThyroidCancer_ieu-a-1082 2 1 rs6435472 208722710 2.17e-08 12 12 0 0 0 0 NONE
2013_ThyroidCancer_ieu-a-1082 5 1 rs6870385 27559552 2.17e-08 11 11 0 0 0 0 NONE
2013_ThyroidCancer_ieu-a-1082 1 1 rs519989 89757841 2.18e-08 32 32 0 0 0 0 NONE
2013_ThyroidCancer_ieu-a-1082 13 1 rs9537154 55526754 2.2e-08 46 46 0 0 0 0 NONE
2013_ThyroidCancer_ieu-a-1082 10 1 rs10824460 76871023 2.23e-08 49 47 1 1 0 0 rs4746391(1)
2013_ThyroidCancer_ieu-a-1082 6 1 rs9689603 166142845 2.25e-08 43 42 1 0 0 0 NONE
2013_ThyroidCancer_ieu-a-1082 14 1 rs17256058 23123282 2.26e-08 4 3 0 0 0 1 rs7155790(1)
2013_ThyroidCancer_ieu-a-1082 16 1 rs30958 55244687 2.32e-08 7 7 0 0 0 0 NONE
2013_ThyroidCancer_ieu-a-1082 2 1 rs10203123 233808181 2.34e-08 22 20 2 0 0 0 NONE
2013_ThyroidCancer_ieu-a-1082 6 1 rs2504671 51340779 2.34e-08 39 39 0 0 0 0 NONE
2013_ThyroidCancer_ieu-a-1082 10 1 rs7923523 93442575 2.35e-08 8 7 1 0 0 0 NONE
2013_ThyroidCancer_ieu-a-1082 14 1 rs1951094 98604030 2.35e-08 11 11 0 0 0 0 NONE
2013_ThyroidCancer_ieu-a-1082 4 1 rs12639623 94604035 2.39e-08 39 36 3 0 0 0 NONE
2013_ThyroidCancer_ieu-a-1082 9 1 rs10961997 15371677 2.41e-08 14 14 0 0 0 0 NONE
2013_ThyroidCancer_ieu-a-1082 6 1 rs10946450 21331098 2.44e-08 20 20 0 0 0 0 NONE
2013_ThyroidCancer_ieu-a-1082 21 1 rs2253413 33335834 2.48e-08 15 15 0 0 0 0 NONE
2013_ThyroidCancer_ieu-a-1082 4 1 rs4696998 21977694 2.52e-08 37 35 2 0 0 0 NONE
2013_ThyroidCancer_ieu-a-1082 12 1 rs10777489 93260032 2.53e-08 14 14 0 0 0 0 NONE
2013_ThyroidCancer_ieu-a-1082 6 1 rs9497822 147618600 2.54e-08 26 26 0 0 0 0 NONE
2013_ThyroidCancer_ieu-a-1082 3 1 rs163469 21463988 2.55e-08 9 9 0 0 0 0 NONE
2013_ThyroidCancer_ieu-a-1082 7 1 rs13230986 75808189 2.55e-08 2 1 1 0 0 0 NONE
2013_ThyroidCancer_ieu-a-1082 11 1 rs1216502 100544146 2.57e-08 6 6 0 0 0 0 NONE
2013_ThyroidCancer_ieu-a-1082 16 1 rs150929 2278649 2.58e-08 11 11 0 0 0 0 NONE
2013_ThyroidCancer_ieu-a-1082 2 1 rs1443663 225209366 2.61e-08 7 7 0 0 0 0 NONE
2013_ThyroidCancer_ieu-a-1082 8 1 rs12541555 14662008 2.61e-08 33 33 0 0 0 0 NONE
2013_ThyroidCancer_ieu-a-1082 10 1 rs11592906 23085504 2.65e-08 10 9 1 0 0 0 NONE
2013_ThyroidCancer_ieu-a-1082 10 1 rs2484667 43676685 2.65e-08 13 13 0 0 0 0 NONE
2013_ThyroidCancer_ieu-a-1082 13 1 rs2094530 50990321 2.67e-08 5 5 0 0 0 0 NONE
2013_ThyroidCancer_ieu-a-1082 10 1 rs12774375 116260554 2.73e-08 30 30 0 0 0 0 NONE
2013_ThyroidCancer_ieu-a-1082 11 1 rs448101 22619671 2.78e-08 20 16 4 0 0 0 NONE
2013_ThyroidCancer_ieu-a-1082 9 1 rs2779508 14833490 2.8e-08 16 16 0 0 0 0 NONE
2013_ThyroidCancer_ieu-a-1082 9 1 rs4647432 95242213 2.83e-08 24 23 0 0 1 0 rs2026077(1)
2013_ThyroidCancer_ieu-a-1082 10 1 rs7099088 112593706 2.86e-08 16 16 0 0 0 0 NONE
2013_ThyroidCancer_ieu-a-1082 14 1 rs943662 92539872 2.89e-08 7 7 0 0 0 0 NONE
2013_ThyroidCancer_ieu-a-1082 9 1 rs9407406 8239748 2.9e-08 5 4 1 0 0 0 NONE
2013_ThyroidCancer_ieu-a-1082 17 1 rs8076927 62094448 2.94e-08 26 26 0 0 0 0 NONE
2013_ThyroidCancer_ieu-a-1082 3 1 rs11721179 117397674 2.95e-08 17 16 1 0 0 0 NONE
2013_ThyroidCancer_ieu-a-1082 6 1 rs1150740 30062912 3e-08 60 46 12 2 0 0 rs2523961(1)	rs2256902(1)
2013_ThyroidCancer_ieu-a-1082 9 1 rs7028182 107809046 3.03e-08 20 18 0 1 1 0 rs10121193(1)	rs10733565(1)
2013_ThyroidCancer_ieu-a-1082 1 1 rs1750330 118950788 3.07e-08 43 42 1 0 0 0 NONE
2013_ThyroidCancer_ieu-a-1082 11 1 rs948018 82600972 3.11e-08 19 19 0 0 0 0 NONE
2013_ThyroidCancer_ieu-a-1082 5 1 rs950910 170384405 3.2e-08 17 16 1 0 0 0 NONE
2013_ThyroidCancer_ieu-a-1082 15 1 rs8041798 80783594 3.32e-08 18 17 0 0 0 1 rs16972336(1)
2013_ThyroidCancer_ieu-a-1082 2 1 rs10173792 52670800 3.35e-08 49 48 1 0 0 0 NONE
2013_ThyroidCancer_ieu-a-1082 6 1 rs9478320 152350340 3.36e-08 22 20 0 0 1 1 rs7738089(1)	rs4407724(1)
2013_ThyroidCancer_ieu-a-1082 20 1 rs2870132 39941338 3.4e-08 13 13 0 0 0 0 NONE
2013_ThyroidCancer_ieu-a-1082 6 1 rs406113 28515705 3.41e-08 75 73 2 0 0 0 NONE
2013_ThyroidCancer_ieu-a-1082 11 1 rs505423 92625645 3.51e-08 37 33 3 1 0 0 rs2676173(1)
2013_ThyroidCancer_ieu-a-1082 6 1 rs9386492 105920834 3.58e-08 15 14 1 0 0 0 NONE
2013_ThyroidCancer_ieu-a-1082 3 1 rs11707685 5150071 3.66e-08 14 13 1 0 0 0 NONE
2013_ThyroidCancer_ieu-a-1082 3 1 rs7623609 134168793 3.67e-08 25 23 2 0 0 0 NONE
2013_ThyroidCancer_ieu-a-1082 18 1 rs10513889 56344645 3.69e-08 24 23 1 0 0 0 NONE
2013_ThyroidCancer_ieu-a-1082 2 1 rs6734559 29931609 3.72e-08 20 18 0 1 1 0 rs10175057(1)	rs11127252(1)
2013_ThyroidCancer_ieu-a-1082 15 1 rs7169007 37049460 3.76e-08 7 7 0 0 0 0 NONE
2013_ThyroidCancer_ieu-a-1082 12 1 rs11610391 125844159 3.8e-08 12 11 1 0 0 0 NONE
2013_ThyroidCancer_ieu-a-1082 13 1 rs1414154 79593871 3.81e-08 24 24 0 0 0 0 NONE
2013_ThyroidCancer_ieu-a-1082 3 1 rs11712525 18397839 3.82e-08 7 7 0 0 0 0 NONE
2013_ThyroidCancer_ieu-a-1082 4 1 rs6831614 125708271 3.82e-08 16 16 0 0 0 0 NONE
2013_ThyroidCancer_ieu-a-1082 8 1 rs4434652 71433170 3.85e-08 11 11 0 0 0 0 NONE
2013_ThyroidCancer_ieu-a-1082 12 1 rs1145012 54668713 3.87e-08 13 7 5 1 0 0 rs1153169(1)
2013_ThyroidCancer_ieu-a-1082 1 1 rs6671130 73386004 3.91e-08 57 54 0 3 0 0 rs9425014(1)	rs4431793(1)	rs2880289(1)
2013_ThyroidCancer_ieu-a-1082 3 1 rs711943 135391569 4.14e-08 25 25 0 0 0 0 NONE
2013_ThyroidCancer_ieu-a-1082 4 1 rs17039540 160402122 4.15e-08 24 24 0 0 0 0 NONE
2013_ThyroidCancer_ieu-a-1082 6 1 rs621935 88033403 4.18e-08 14 14 0 0 0 0 NONE
2013_ThyroidCancer_ieu-a-1082 18 1 rs9965801 78091936 4.18e-08 21 19 2 0 0 0 NONE
2013_ThyroidCancer_ieu-a-1082 8 1 rs2015243 125660686 4.19e-08 7 7 0 0 0 0 NONE
2013_ThyroidCancer_ieu-a-1082 4 1 rs6824715 14437373 4.35e-08 11 5 2 4 0 0 rs6449024(1)	rs16890501(1)	rs1909917(1)	rs13130965(1)
2013_ThyroidCancer_ieu-a-1082 12 1 rs12823628 17270285 4.36e-08 18 18 0 0 0 0 NONE
2013_ThyroidCancer_ieu-a-1082 22 1 rs5762528 28227376 4.39e-08 32 32 0 0 0 0 NONE
2013_ThyroidCancer_ieu-a-1082 9 1 rs10124390 83935024 4.4e-08 32 31 1 0 0 0 NONE
2013_ThyroidCancer_ieu-a-1082 2 1 rs512681 118692587 4.58e-08 24 16 2 3 2 1 rs1451206(1)	rs6736836(1)	rs332089(1)	rs332100(1)	rs332665(1)	rs4848521(1)
2013_ThyroidCancer_ieu-a-1082 11 1 rs6592691 76986514 4.64e-08 22 22 0 0 0 0 NONE
2013_ThyroidCancer_ieu-a-1082 4 1 rs1562058 54385618 4.68e-08 23 19 3 0 0 1 rs11721618(1)
2013_ThyroidCancer_ieu-a-1082 4 1 rs997164 177098427 4.77e-08 13 13 0 0 0 0 NONE
2013_ThyroidCancer_ieu-a-1082 16 1 rs17561543 7252320 4.9e-08 32 31 1 0 0 0 NONE
2013_ThyroidCancer_ieu-a-1082 11 1 rs831618 33707068 5e-08 22 13 7 2 0 0 rs831603(1)	rs11601836(1)
2013_ThyroidCancer_ieu-a-1082 7 1 rs39334 103812652 5.05e-08 20 19 0 0 0 1 rs39329(1)
2013_ThyroidCancer_ieu-a-1082 17 1 rs758409 34606024 5.07e-08 13 13 0 0 0 0 NONE
2013_ThyroidCancer_ieu-a-1082 1 1 rs1938344 102154608 5.2e-08 24 24 0 0 0 0 NONE
2013_ThyroidCancer_ieu-a-1082 17 1 rs1135889 75930040 5.3e-08 31 31 0 0 0 0 NONE
2013_ThyroidCancer_ieu-a-1082 5 1 rs265891 117548772 5.3e-08 28 27 0 0 1 0 rs2162748(1)
2013_ThyroidCancer_ieu-a-1082 10 1 rs10900127 44894655 5.31e-08 9 9 0 0 0 0 NONE
2013_ThyroidCancer_ieu-a-1082 2 1 rs1709295 23541136 5.38e-08 12 12 0 0 0 0 NONE
2013_ThyroidCancer_ieu-a-1082 12 1 rs12366324 100674316 5.38e-08 9 8 1 0 0 0 NONE
2013_ThyroidCancer_ieu-a-1082 13 1 rs1729761 95099971 5.38e-08 44 44 0 0 0 0 NONE
2013_ThyroidCancer_ieu-a-1082 3 1 rs516741 170248312 5.42e-08 18 18 0 0 0 0 NONE
2013_ThyroidCancer_ieu-a-1082 11 1 rs1783846 118058247 5.45e-08 8 8 0 0 0 0 NONE
2013_ThyroidCancer_ieu-a-1082 6 1 rs7775087 72897060 5.46e-08 15 15 0 0 0 0 NONE
2013_ThyroidCancer_ieu-a-1082 8 1 rs12334508 3746113 5.63e-08 26 23 2 0 0 1 rs1026849(1)
2013_ThyroidCancer_ieu-a-1082 12 1 rs1143901 32140725 5.63e-08 20 20 0 0 0 0 NONE
2013_ThyroidCancer_ieu-a-1082 1 1 rs4276902 90620341 5.68e-08 18 18 0 0 0 0 NONE
2013_ThyroidCancer_ieu-a-1082 15 1 rs8036130 24603912 5.88e-08 35 32 2 1 0 0 rs8029237(1)
2013_ThyroidCancer_ieu-a-1082 4 1 rs4864920 54724455 5.89e-08 13 11 2 0 0 0 NONE
2013_ThyroidCancer_ieu-a-1082 11 1 rs1272073 87007936 5.93e-08 4 4 0 0 0 0 NONE
2013_ThyroidCancer_ieu-a-1082 5 1 rs7706657 84571926 5.97e-08 15 13 2 0 0 0 NONE
2013_ThyroidCancer_ieu-a-1082 14 1 rs927293 92865389 6e-08 15 15 0 0 0 0 NONE
2013_ThyroidCancer_ieu-a-1082 15 1 rs1372840 98262198 6.11e-08 30 23 7 0 0 0 NONE
2013_ThyroidCancer_ieu-a-1082 12 1 rs1450060 97911438 6.12e-08 24 22 1 1 0 0 rs1480067(1)
2013_ThyroidCancer_ieu-a-1082 12 1 rs2299657 2056790 6.36e-08 15 15 0 0 0 0 NONE
2013_ThyroidCancer_ieu-a-1082 16 1 rs4787756 25751699 6.6e-08 9 9 0 0 0 0 NONE
2013_ThyroidCancer_ieu-a-1082 5 1 rs2397770 6873817 6.65e-08 2 2 0 0 0 0 NONE
2013_ThyroidCancer_ieu-a-1082 9 1 rs11141404 70043364 6.65e-08 43 43 0 0 0 0 NONE
2013_ThyroidCancer_ieu-a-1082 15 1 rs4774967 57563562 6.67e-08 25 23 1 0 1 0 rs2635388(1)
2013_ThyroidCancer_ieu-a-1082 1 1 rs1006317 209379291 6.72e-08 14 12 1 1 0 0 rs1354855(1)
2013_ThyroidCancer_ieu-a-1082 2 1 rs11899866 45273109 6.72e-08 18 14 2 2 0 0 rs17033293(1)	rs2343466(1)
2013_ThyroidCancer_ieu-a-1082 3 1 rs2304503 78746928 6.82e-08 33 31 2 0 0 0 NONE
2013_ThyroidCancer_ieu-a-1082 13 1 rs10508052 101102547 6.98e-08 28 28 0 0 0 0 NONE
2013_ThyroidCancer_ieu-a-1082 20 1 rs6013809 53829450 6.98e-08 13 13 0 0 0 0 NONE
2013_ThyroidCancer_ieu-a-1082 6 1 rs4712476 20291800 7.09e-08 16 16 0 0 0 0 NONE
2013_ThyroidCancer_ieu-a-1082 20 1 rs228851 51468768 7.1e-08 18 18 0 0 0 0 NONE
2013_ThyroidCancer_ieu-a-1082 11 1 rs1509891 32790983 7.15e-08 42 42 0 0 0 0 NONE
2013_ThyroidCancer_ieu-a-1082 3 1 rs6807085 117272078 7.27e-08 17 16 1 0 0 0 NONE
2013_ThyroidCancer_ieu-a-1082 6 1 rs4566875 49579644 7.32e-08 41 36 4 1 0 0 rs6935473(1)
2013_ThyroidCancer_ieu-a-1082 1 1 rs2996667 164636210 7.42e-08 2 2 0 0 0 0 NONE
2013_ThyroidCancer_ieu-a-1082 15 1 rs1871001 66178841 7.51e-08 22 22 0 0 0 0 NONE
2013_ThyroidCancer_ieu-a-1082 2 1 rs13007666 214212656 7.56e-08 4 4 0 0 0 0 NONE
2013_ThyroidCancer_ieu-a-1082 7 1 rs570840 26822520 7.65e-08 24 24 0 0 0 0 NONE
2013_ThyroidCancer_ieu-a-1082 3 1 rs7431119 134077837 7.69e-08 3 2 1 0 0 0 NONE
2013_ThyroidCancer_ieu-a-1082 10 1 rs1341103 15744959 7.72e-08 16 16 0 0 0 0 NONE
2013_ThyroidCancer_ieu-a-1082 11 1 rs2625519 83918383 7.97e-08 18 18 0 0 0 0 NONE
2013_ThyroidCancer_ieu-a-1082 9 1 rs3780359 4835574 7.99e-08 15 4 1 3 4 3 rs10974772(1)	rs841986(1)	rs404464(1)	rs2236495(1)	rs2236497(1)	rs295254(1)	rs15583(1)	rs4740804(1)	rs10758661(1)	rs7041623(1)
2013_ThyroidCancer_ieu-a-1082 1 1 rs1048296 153039764 8.04e-08 48 47 0 1 0 0 rs986760(1)
2013_ThyroidCancer_ieu-a-1082 2 1 rs1606797 169382648 8.09e-08 6 5 1 0 0 0 NONE
2013_ThyroidCancer_ieu-a-1082 1 1 rs12120974 40899773 8.1e-08 16 16 0 0 0 0 NONE
2013_ThyroidCancer_ieu-a-1082 2 1 rs10929757 11562535 8.14e-08 17 17 0 0 0 0 NONE
2013_ThyroidCancer_ieu-a-1082 2 1 rs9789347 213973789 8.18e-08 27 27 0 0 0 0 NONE
2013_ThyroidCancer_ieu-a-1082 5 1 rs17797954 174943487 8.31e-08 4 4 0 0 0 0 NONE
2013_ThyroidCancer_ieu-a-1082 9 1 rs7869317 7104941 8.39e-08 32 31 1 0 0 0 NONE
2013_ThyroidCancer_ieu-a-1082 10 1 rs7919069 2709642 8.51e-08 12 6 3 3 0 0 rs1413764(1)	rs11251469(1)	rs4880575(1)
2013_ThyroidCancer_ieu-a-1082 3 1 rs17072464 65166137 8.56e-08 32 32 0 0 0 0 NONE
2013_ThyroidCancer_ieu-a-1082 20 1 rs6040121 10746269 8.57e-08 9 7 1 1 0 0 rs6032940(1)
2013_ThyroidCancer_ieu-a-1082 3 1 rs176990 139540945 8.59e-08 33 33 0 0 0 0 NONE
2013_ThyroidCancer_ieu-a-1082 16 1 rs16954308 55116262 8.6e-08 15 15 0 0 0 0 NONE
2013_ThyroidCancer_ieu-a-1082 18 1 rs8093458 69345292 8.67e-08 25 25 0 0 0 0 NONE
2013_ThyroidCancer_ieu-a-1082 9 1 rs10983707 117596338 8.73e-08 29 28 0 0 0 1 rs913615(1)
2013_ThyroidCancer_ieu-a-1082 9 1 rs10123637 21721940 8.97e-08 27 27 0 0 0 0 NONE
2013_ThyroidCancer_ieu-a-1082 6 1 rs3095089 30966017 8.99e-08 135 120 13 2 0 0 rs2247056(1)	rs2596487(1)
2013_ThyroidCancer_ieu-a-1082 7 1 rs2057765 26135922 9.05e-08 13 13 0 0 0 0 NONE
2013_ThyroidCancer_ieu-a-1082 3 1 rs1690863 140637069 9.06e-08 29 29 0 0 0 0 NONE
2013_ThyroidCancer_ieu-a-1082 4 1 rs13149700 133458393 9.11e-08 9 9 0 0 0 0 NONE
2013_ThyroidCancer_ieu-a-1082 8 1 rs588564 16861309 9.11e-08 16 16 0 0 0 0 NONE
2013_ThyroidCancer_ieu-a-1082 3 1 rs11717603 42451021 9.13e-08 14 14 0 0 0 0 NONE
2013_ThyroidCancer_ieu-a-1082 7 1 rs2158376 81236837 9.38e-08 14 14 0 0 0 0 NONE
2013_ThyroidCancer_ieu-a-1082 16 1 rs811330 84780102 9.45e-08 17 17 0 0 0 0 NONE
2013_ThyroidCancer_ieu-a-1082 6 1 rs9373866 106447962 9.55e-08 11 11 0 0 0 0 NONE
2013_ThyroidCancer_ieu-a-1082 11 1 rs7947776 127524927 9.58e-08 15 15 0 0 0 0 NONE
2013_ThyroidCancer_ieu-a-1082 8 1 rs4738110 71193716 9.63e-08 6 6 0 0 0 0 NONE
2013_ThyroidCancer_ieu-a-1082 9 1 rs10974489 4352222 9.86e-08 15 15 0 0 0 0 NONE
2013_ThyroidCancer_ieu-a-1082 7 1 rs6947963 148221372 9.89e-08 1 1 0 0 0 0 NONE
2013_ThyroidCancer_ieu-a-1082 11 1 rs7925725 131579471 1e-07 14 14 0 0 0 0 NONE
2013_ThyroidCancer_ieu-a-1082 13 1 rs1999716 29239496 1.02e-07 23 23 0 0 0 0 NONE
2013_ThyroidCancer_ieu-a-1082 6 1 rs631204 137638318 1.02e-07 18 18 0 0 0 0 NONE
2013_ThyroidCancer_ieu-a-1082 6 1 rs514518 68831222 1.04e-07 33 32 0 1 0 0 rs1403926(1)
2013_ThyroidCancer_ieu-a-1082 8 1 rs1489404 117499100 1.04e-07 25 24 1 0 0 0 NONE
2013_ThyroidCancer_ieu-a-1082 5 1 rs10058955 35787771 1.04e-07 23 23 0 0 0 0 NONE
2013_ThyroidCancer_ieu-a-1082 10 1 rs11010727 36607509 1.05e-07 11 10 0 0 0 1 rs885161(1)
2013_ThyroidCancer_ieu-a-1082 6 1 rs1933262 153063061 1.06e-07 34 33 0 0 0 1 rs9384060(1)
2013_ThyroidCancer_ieu-a-1082 16 1 rs4628972 9933259 1.06e-07 48 47 0 0 0 1 rs17670276(1)
2013_ThyroidCancer_ieu-a-1082 9 1 rs10993688 90788472 1.06e-07 21 9 6 3 3 0 rs3789889(1)	rs7020331(1)	rs290240(1)	rs914925(1)	rs290212(1)	rs4744512(1)
2013_ThyroidCancer_ieu-a-1082 4 1 rs11938228 153700794 1.08e-07 28 28 0 0 0 0 NONE
2013_ThyroidCancer_ieu-a-1082 10 1 rs7078885 53437111 1.1e-07 23 22 1 0 0 0 NONE
2013_ThyroidCancer_ieu-a-1082 8 1 rs10112548 42011403 1.12e-07 20 16 2 2 0 0 rs10958702(1)	rs2929896(1)
2013_ThyroidCancer_ieu-a-1082 13 1 rs8000299 25112661 1.12e-07 19 18 1 0 0 0 NONE
2013_ThyroidCancer_ieu-a-1082 5 1 rs866006 112840862 1.12e-07 32 31 1 0 0 0 NONE
2013_ThyroidCancer_ieu-a-1082 3 1 rs293862 191302593 1.13e-07 7 6 1 0 0 0 NONE
2013_ThyroidCancer_ieu-a-1082 9 1 rs9886784 1521204 1.13e-07 42 41 1 0 0 0 NONE
2013_ThyroidCancer_ieu-a-1082 16 1 rs3096381 71284098 1.19e-07 24 24 0 0 0 0 NONE
2013_ThyroidCancer_ieu-a-1082 12 1 rs576601 9893453 1.21e-07 10 10 0 0 0 0 NONE
2013_ThyroidCancer_ieu-a-1082 2 1 rs1558607 48979432 1.24e-07 24 24 0 0 0 0 NONE
2013_ThyroidCancer_ieu-a-1082 6 1 rs11962211 119270142 1.25e-07 37 37 0 0 0 0 NONE
2013_ThyroidCancer_ieu-a-1082 18 1 rs7239132 74559574 1.26e-07 6 6 0 0 0 0 NONE
2013_ThyroidCancer_ieu-a-1082 1 1 rs2480678 167474186 1.27e-07 15 15 0 0 0 0 NONE
2013_ThyroidCancer_ieu-a-1082 17 1 rs6505510 27852764 1.27e-07 17 17 0 0 0 0 NONE
2013_ThyroidCancer_ieu-a-1082 2 1 rs10204508 189010147 1.28e-07 5 5 0 0 0 0 NONE
2013_ThyroidCancer_ieu-a-1082 17 1 rs2586494 50195794 1.31e-07 5 2 2 1 0 0 rs2277632(1)
2013_ThyroidCancer_ieu-a-1082 3 1 rs9829347 155153890 1.31e-07 4 4 0 0 0 0 NONE
2013_ThyroidCancer_ieu-a-1082 6 1 rs9385529 129983580 1.34e-07 9 9 0 0 0 0 NONE
2013_ThyroidCancer_ieu-a-1082 2 1 rs6752877 54434432 1.35e-07 19 19 0 0 0 0 NONE
2013_ThyroidCancer_ieu-a-1082 10 1 rs11185792 89615210 1.36e-07 14 14 0 0 0 0 NONE
2013_ThyroidCancer_ieu-a-1082 6 1 rs4707110 84995594 1.45e-07 26 24 2 0 0 0 NONE
2013_ThyroidCancer_ieu-a-1082 13 1 rs12585750 26999915 1.48e-07 5 5 0 0 0 0 NONE
2013_ThyroidCancer_ieu-a-1082 10 1 rs2063941 1501419 1.54e-07 17 15 2 0 0 0 NONE
2013_ThyroidCancer_ieu-a-1082 2 1 rs3772002 6971768 1.56e-07 16 16 0 0 0 0 NONE
2013_ThyroidCancer_ieu-a-1082 14 1 rs10141997 99986323 1.57e-07 13 13 0 0 0 0 NONE
2013_ThyroidCancer_ieu-a-1082 6 1 rs220776 165406609 1.57e-07 12 12 0 0 0 0 NONE
2013_ThyroidCancer_ieu-a-1082 17 1 rs12051752 1734483 1.57e-07 17 14 3 0 0 0 NONE
2013_ThyroidCancer_ieu-a-1082 5 1 rs11742067 50197004 1.57e-07 26 25 0 1 0 0 rs10461515(1)
2013_ThyroidCancer_ieu-a-1082 15 1 rs11635593 63720660 1.58e-07 27 27 0 0 0 0 NONE
2013_ThyroidCancer_ieu-a-1082 3 1 rs11718699 168513370 1.58e-07 6 6 0 0 0 0 NONE
2013_ThyroidCancer_ieu-a-1082 3 1 rs1969253 184158724 1.6e-07 17 17 0 0 0 0 NONE
2013_ThyroidCancer_ieu-a-1082 1 1 rs4846824 217241580 1.63e-07 26 23 3 0 0 0 NONE
2013_ThyroidCancer_ieu-a-1082 16 1 rs173839 83748697 1.64e-07 22 22 0 0 0 0 NONE
2013_ThyroidCancer_ieu-a-1082 5 1 rs2140626 112349635 1.66e-07 38 37 1 0 0 0 NONE
2013_ThyroidCancer_ieu-a-1082 2 1 rs807573 15667513 1.69e-07 20 17 2 0 0 1 rs807570(1)
2013_ThyroidCancer_ieu-a-1082 20 1 rs4813143 13812095 1.7e-07 29 29 0 0 0 0 NONE
2013_ThyroidCancer_ieu-a-1082 21 1 rs2834426 34259637 1.7e-07 18 18 0 0 0 0 NONE
2013_ThyroidCancer_ieu-a-1082 2 1 rs12994597 59270599 1.71e-07 42 39 3 0 0 0 NONE
2013_ThyroidCancer_ieu-a-1082 9 1 rs10965372 22527751 1.72e-07 38 37 1 0 0 0 NONE
2013_ThyroidCancer_ieu-a-1082 7 1 rs6467557 134786460 1.72e-07 26 25 0 0 0 1 rs12667528(1)
2013_ThyroidCancer_ieu-a-1082 16 1 rs7198828 62293007 1.72e-07 22 21 0 1 0 0 rs8044889(1)
2013_ThyroidCancer_ieu-a-1082 12 1 rs10878230 65115008 1.72e-07 38 36 2 0 0 0 NONE
2013_ThyroidCancer_ieu-a-1082 10 1 rs4143094 8047173 1.73e-07 12 11 0 1 0 0 rs406571(1)
2013_ThyroidCancer_ieu-a-1082 9 1 rs2636897 114360335 1.74e-07 28 28 0 0 0 0 NONE
2013_ThyroidCancer_ieu-a-1082 18 1 rs9320002 62177071 1.76e-07 56 56 0 0 0 0 NONE
2013_ThyroidCancer_ieu-a-1082 8 1 rs10110701 76322704 1.76e-07 42 42 0 0 0 0 NONE
2013_ThyroidCancer_ieu-a-1082 9 1 rs3780529 110798971 1.78e-07 14 9 4 0 0 1 rs2298492(1)
2013_ThyroidCancer_ieu-a-1082 13 1 rs17188397 92141330 1.79e-07 29 29 0 0 0 0 NONE
2013_ThyroidCancer_ieu-a-1082 3 1 rs6800661 88843488 1.82e-07 52 52 0 0 0 0 NONE
2013_ThyroidCancer_ieu-a-1082 12 1 rs7131688 85887089 1.84e-07 21 21 0 0 0 0 NONE
2013_ThyroidCancer_ieu-a-1082 9 1 rs10759986 118601150 1.86e-07 7 7 0 0 0 0 NONE
2013_ThyroidCancer_ieu-a-1082 12 1 rs2460490 115819560 1.86e-07 27 27 0 0 0 0 NONE
2013_ThyroidCancer_ieu-a-1082 7 1 rs4458740 156296843 1.86e-07 12 9 1 1 1 0 rs13241845(1)	rs9638177(1)
2013_ThyroidCancer_ieu-a-1082 7 1 rs357444 138336253 1.87e-07 9 9 0 0 0 0 NONE
2013_ThyroidCancer_ieu-a-1082 9 1 rs460126 134000757 1.9e-07 2 2 0 0 0 0 NONE
2013_ThyroidCancer_ieu-a-1082 14 1 rs11157930 22933962 1.92e-07 29 27 2 0 0 0 NONE
2013_ThyroidCancer_ieu-a-1082 8 1 rs2957055 1710427 1.93e-07 13 12 1 0 0 0 NONE
2013_ThyroidCancer_ieu-a-1082 1 1 rs12140679 243443389 1.94e-07 27 23 4 0 0 0 NONE
2013_ThyroidCancer_ieu-a-1082 20 1 rs714509 16815012 1.95e-07 21 21 0 0 0 0 NONE
2013_ThyroidCancer_ieu-a-1082 13 1 rs4883700 63290470 1.95e-07 41 41 0 0 0 0 NONE
2013_ThyroidCancer_ieu-a-1082 1 1 rs12085319 10969421 1.99e-07 0 0 0 0 0 0 NONE
2013_ThyroidCancer_ieu-a-1082 19 1 rs2002073 8520283 2.02e-07 11 5 3 3 0 0 rs2967578(1)	rs2287863(1)	rs1054623(1)
2013_ThyroidCancer_ieu-a-1082 14 1 rs721910 100863372 2.03e-07 11 11 0 0 0 0 NONE
2013_ThyroidCancer_ieu-a-1082 3 1 rs6804034 175212950 2.03e-07 2 2 0 0 0 0 NONE
2013_ThyroidCancer_ieu-a-1082 13 1 rs9598268 61370036 2.05e-07 13 12 1 0 0 0 NONE
2013_ThyroidCancer_ieu-a-1082 7 1 rs16141 24285140 2.09e-07 29 27 2 0 0 0 NONE
2013_ThyroidCancer_ieu-a-1082 4 1 rs1473305 151590569 2.1e-07 42 34 7 1 0 0 rs6832872(1)
2013_ThyroidCancer_ieu-a-1082 20 1 rs6080998 18144163 2.11e-07 11 11 0 0 0 0 NONE
2013_ThyroidCancer_ieu-a-1082 10 1 rs7076037 108124930 2.16e-07 35 35 0 0 0 0 NONE
2013_ThyroidCancer_ieu-a-1082 2 1 rs12477181 142750674 2.21e-07 25 25 0 0 0 0 NONE
2013_ThyroidCancer_ieu-a-1082 6 1 rs6921039 70045641 2.24e-07 18 18 0 0 0 0 NONE
2013_ThyroidCancer_ieu-a-1082 1 1 rs4491033 38886411 2.24e-07 20 20 0 0 0 0 NONE
2013_ThyroidCancer_ieu-a-1082 6 1 rs805302 31650180 2.28e-07 112 110 2 0 0 0 NONE
2013_ThyroidCancer_ieu-a-1082 3 1 rs1347448 119104294 2.32e-07 15 15 0 0 0 0 NONE
2013_ThyroidCancer_ieu-a-1082 10 1 rs652183 82621779 2.34e-07 33 32 0 0 0 1 rs1937968(1)
2013_ThyroidCancer_ieu-a-1082 12 1 rs12367211 98583137 2.35e-07 20 20 0 0 0 0 NONE
2013_ThyroidCancer_ieu-a-1082 16 1 rs17264736 16022699 2.37e-07 53 53 0 0 0 0 NONE
2013_ThyroidCancer_ieu-a-1082 4 1 rs2381378 39394150 2.39e-07 11 11 0 0 0 0 NONE
2013_ThyroidCancer_ieu-a-1082 7 1 rs3184329 47276988 2.43e-07 21 21 0 0 0 0 NONE
2013_ThyroidCancer_ieu-a-1082 3 1 rs774731 99151116 2.43e-07 13 9 4 0 0 0 NONE
2013_ThyroidCancer_ieu-a-1082 1 1 rs1195702 81118839 2.46e-07 30 22 5 3 0 0 rs17406922(1)	rs17106044(1)	rs10493685(1)
2013_ThyroidCancer_ieu-a-1082 11 1 rs11237509 78462393 2.48e-07 45 44 1 0 0 0 NONE
2013_ThyroidCancer_ieu-a-1082 10 1 rs7913531 122696517 2.5e-07 9 9 0 0 0 0 NONE
2013_ThyroidCancer_ieu-a-1082 2 1 rs1684274 239505062 2.53e-07 4 4 0 0 0 0 NONE
2013_ThyroidCancer_ieu-a-1082 5 1 rs12518513 26221655 2.56e-07 20 20 0 0 0 0 NONE
2013_ThyroidCancer_ieu-a-1082 3 1 rs12637791 85476173 2.57e-07 49 48 1 0 0 0 NONE
2013_ThyroidCancer_ieu-a-1082 5 1 rs540375 153499167 2.57e-07 12 2 5 3 1 1 rs578772(1)	rs548294(1)	rs3792766(1)	rs509555(1)	rs515887(1)
2013_ThyroidCancer_ieu-a-1082 2 1 rs3821310 74843136 2.61e-07 2 1 1 0 0 0 NONE
2013_ThyroidCancer_ieu-a-1082 20 1 rs6105031 1378708 2.63e-07 20 20 0 0 0 0 NONE
2013_ThyroidCancer_ieu-a-1082 19 1 rs7258228 28099460 2.63e-07 25 21 4 0 0 0 NONE
2013_ThyroidCancer_ieu-a-1082 12 1 rs11051046 30735405 2.65e-07 24 22 2 0 0 0 NONE
2013_ThyroidCancer_ieu-a-1082 1 1 rs612414 212428834 2.65e-07 43 41 1 0 0 1 rs10863966(1)
2013_ThyroidCancer_ieu-a-1082 3 1 rs9288889 109178694 2.67e-07 30 30 0 0 0 0 NONE
2013_ThyroidCancer_ieu-a-1082 17 1 rs2521693 69608891 2.68e-07 20 18 2 0 0 0 NONE
2013_ThyroidCancer_ieu-a-1082 18 1 rs8097052 39317283 2.68e-07 38 37 1 0 0 0 NONE
2013_ThyroidCancer_ieu-a-1082 2 1 rs12053481 18651080 2.68e-07 18 18 0 0 0 0 NONE
2013_ThyroidCancer_ieu-a-1082 1 1 rs3014975 65040800 2.71e-07 23 22 1 0 0 0 NONE
2013_ThyroidCancer_ieu-a-1082 10 1 rs11257472 6235698 2.71e-07 9 9 0 0 0 0 NONE
2013_ThyroidCancer_ieu-a-1082 1 1 rs2478528 230727650 2.72e-07 33 33 0 0 0 0 NONE
2013_ThyroidCancer_ieu-a-1082 4 1 rs2704324 107063566 2.74e-07 12 12 0 0 0 0 NONE
2013_ThyroidCancer_ieu-a-1082 17 1 rs4968810 68656453 2.74e-07 25 24 1 0 0 0 NONE
2013_ThyroidCancer_ieu-a-1082 7 1 rs17132771 48887469 2.77e-07 18 18 0 0 0 0 NONE
2013_ThyroidCancer_ieu-a-1082 12 1 rs4767564 117550981 2.83e-07 13 11 2 0 0 0 NONE
2013_ThyroidCancer_ieu-a-1082 12 1 rs13377884 130914526 2.85e-07 5 5 0 0 0 0 NONE
2013_ThyroidCancer_ieu-a-1082 18 1 rs2319553 68576853 2.85e-07 16 16 0 0 0 0 NONE
2013_ThyroidCancer_ieu-a-1082 11 1 rs11604321 21565669 2.87e-07 34 34 0 0 0 0 NONE
2013_ThyroidCancer_ieu-a-1082 1 1 rs4655576 68131989 2.88e-07 29 29 0 0 0 0 NONE
2013_ThyroidCancer_ieu-a-1082 6 1 rs9367952 17514406 2.93e-07 15 15 0 0 0 0 NONE
2013_ThyroidCancer_ieu-a-1082 2 1 rs7563078 234764561 2.93e-07 10 10 0 0 0 0 NONE
2013_ThyroidCancer_ieu-a-1082 13 1 rs7982833 63985816 3e-07 23 23 0 0 0 0 NONE
2013_ThyroidCancer_ieu-a-1082 4 1 rs10776526 139077764 3.05e-07 17 17 0 0 0 0 NONE
2013_ThyroidCancer_ieu-a-1082 5 1 rs10041446 156000548 3.07e-07 8 8 0 0 0 0 NONE
2013_ThyroidCancer_ieu-a-1082 16 1 rs237135 26630738 3.09e-07 18 18 0 0 0 0 NONE
2013_ThyroidCancer_ieu-a-1082 10 1 rs7100300 70347855 3.12e-07 19 15 3 1 0 0 rs4746996(1)
2013_ThyroidCancer_ieu-a-1082 11 1 rs11823140 66330851 3.15e-07 53 53 0 0 0 0 NONE
2013_ThyroidCancer_ieu-a-1082 2 1 rs6730911 225983323 3.15e-07 18 17 1 0 0 0 NONE
2013_ThyroidCancer_ieu-a-1082 5 1 rs152958 98571443 3.16e-07 31 29 2 0 0 0 NONE
2013_ThyroidCancer_ieu-a-1082 3 1 rs6781018 172955002 3.18e-07 6 6 0 0 0 0 NONE
2013_ThyroidCancer_ieu-a-1082 5 1 rs735200 36529745 3.19e-07 18 16 2 0 0 0 NONE
2013_ThyroidCancer_ieu-a-1082 7 1 rs257377 107160643 3.19e-07 35 34 1 0 0 0 NONE
2013_ThyroidCancer_ieu-a-1082 12 1 rs10492297 86676443 3.2e-07 31 21 2 8 0 0 rs2117018(1)	rs7961264(1)	rs12422524(1)	rs7969732(1)	rs17314381(1)	rs10858549(1)	rs7487188(1)	rs2053091(1)
2013_ThyroidCancer_ieu-a-1082 18 1 rs694372 351114 3.25e-07 15 15 0 0 0 0 NONE
2013_ThyroidCancer_ieu-a-1082 4 1 rs1389441 75325639 3.29e-07 25 24 0 0 1 0 rs1826876(1)
2013_ThyroidCancer_ieu-a-1082 8 1 rs13274454 14576207 3.32e-07 29 27 2 0 0 0 NONE
2013_ThyroidCancer_ieu-a-1082 10 1 rs4565792 69461372 3.33e-07 25 25 0 0 0 0 NONE
2013_ThyroidCancer_ieu-a-1082 8 1 rs10505573 131458817 3.34e-07 23 21 1 1 0 0 rs2217438(1)
2013_ThyroidCancer_ieu-a-1082 3 1 rs11713160 4795585 3.34e-07 10 10 0 0 0 0 NONE
2013_ThyroidCancer_ieu-a-1082 19 1 rs2912444 36548167 3.41e-07 45 45 0 0 0 0 NONE
2013_ThyroidCancer_ieu-a-1082 8 1 rs1443997 125790018 3.51e-07 12 12 0 0 0 0 NONE
2013_ThyroidCancer_ieu-a-1082 10 1 rs1099379 92058747 3.53e-07 46 46 0 0 0 0 NONE
2013_ThyroidCancer_ieu-a-1082 8 1 rs12678345 87780116 3.53e-07 22 21 1 0 0 0 NONE
2013_ThyroidCancer_ieu-a-1082 3 1 rs4687435 193431845 3.55e-07 11 10 1 0 0 0 NONE
2013_ThyroidCancer_ieu-a-1082 10 1 rs10906258 12934723 3.62e-07 12 12 0 0 0 0 NONE
2013_ThyroidCancer_ieu-a-1082 7 1 rs12701914 41469920 3.62e-07 7 7 0 0 0 0 NONE
2013_ThyroidCancer_ieu-a-1082 8 1 rs1487744 18636393 3.63e-07 23 23 0 0 0 0 NONE
2013_ThyroidCancer_ieu-a-1082 16 1 rs12924146 7991925 3.65e-07 6 6 0 0 0 0 NONE
2013_ThyroidCancer_ieu-a-1082 5 1 rs42414 179941681 3.72e-07 15 15 0 0 0 0 NONE
2013_ThyroidCancer_ieu-a-1082 2 1 rs6709170 240028144 3.77e-07 21 21 0 0 0 0 NONE
2013_ThyroidCancer_ieu-a-1082 13 1 rs1151452 111486787 3.79e-07 9 8 1 0 0 0 NONE
2013_ThyroidCancer_ieu-a-1082 9 1 rs7864527 8553569 3.8e-07 5 3 0 2 0 0 rs1337811(1)	rs10977210(1)
2013_ThyroidCancer_ieu-a-1082 7 1 rs2717808 148516632 3.81e-07 16 16 0 0 0 0 NONE
2013_ThyroidCancer_ieu-a-1082 15 1 rs12594168 54130779 3.83e-07 20 19 1 0 0 0 NONE
2013_ThyroidCancer_ieu-a-1082 2 1 rs13431320 56105461 3.86e-07 19 18 1 0 0 0 NONE
2013_ThyroidCancer_ieu-a-1082 1 1 rs158761 22627879 3.9e-07 24 21 3 0 0 0 NONE
2013_ThyroidCancer_ieu-a-1082 18 1 rs4941249 64204163 4.08e-07 14 14 0 0 0 0 NONE
2013_ThyroidCancer_ieu-a-1082 5 1 rs2913894 151880414 4.11e-07 24 22 2 0 0 0 NONE
2013_ThyroidCancer_ieu-a-1082 7 1 rs9640161 150348821 4.13e-07 13 11 2 0 0 0 NONE
2013_ThyroidCancer_ieu-a-1082 3 1 rs9839886 197202928 4.15e-07 22 22 0 0 0 0 NONE
2013_ThyroidCancer_ieu-a-1082 13 1 rs1328038 36811129 4.25e-07 2 2 0 0 0 0 NONE
2013_ThyroidCancer_ieu-a-1082 4 1 rs4292288 162230902 4.28e-07 17 17 0 0 0 0 NONE
2013_ThyroidCancer_ieu-a-1082 1 1 rs7525969 237425187 4.31e-07 16 16 0 0 0 0 NONE
2013_ThyroidCancer_ieu-a-1082 7 1 rs1990225 12576147 4.35e-07 16 14 2 0 0 0 NONE
2013_ThyroidCancer_ieu-a-1082 2 1 rs9941639 66669586 4.36e-07 14 14 0 0 0 0 NONE
2013_ThyroidCancer_ieu-a-1082 14 1 rs10162436 81730884 4.42e-07 31 31 0 0 0 0 NONE
2013_ThyroidCancer_ieu-a-1082 7 1 rs11563992 27341317 4.45e-07 16 13 2 1 0 0 rs11772043(1)
2013_ThyroidCancer_ieu-a-1082 16 1 rs16940641 86225430 4.52e-07 13 13 0 0 0 0 NONE
2013_ThyroidCancer_ieu-a-1082 16 1 rs4888110 74041724 4.53e-07 6 6 0 0 0 0 NONE
2013_ThyroidCancer_ieu-a-1082 13 1 rs562497 72363649 4.59e-07 19 19 0 0 0 0 NONE
2013_ThyroidCancer_ieu-a-1082 14 1 rs2415850 44226051 4.63e-07 27 27 0 0 0 0 NONE
2013_ThyroidCancer_ieu-a-1082 6 1 rs4896470 139550065 4.65e-07 8 8 0 0 0 0 NONE
2013_ThyroidCancer_ieu-a-1082 2 1 rs11903583 105435522 4.66e-07 2 2 0 0 0 0 NONE
2013_ThyroidCancer_ieu-a-1082 1 1 rs12756809 202017290 4.67e-07 16 16 0 0 0 0 NONE
[truncated: 29,541 more rows]
[truncated: 2,908 more columns]
